# Supplementary material for: Deep-learning-enabled online mass spectrometry of the reaction product of a single catalyst nanoparticle
Source: Nat Commun. 2025 Aug 5;16:7203. doi: 10.1038/s41467-025-62602-3 (PMC12325981; doi:10.1038/s41467-025-62602-3)
Supplement: Supplementary file 2 — LaTeX Supplementary File [file 41467_2025_62602_MOESM2_ESM.zip]

Archive with 60 entries (60 files):
- sn-article.tex
- sn-jnl.cls
- sn-nature.bst
- SI.tex
- sn-article.bbl
- sn-bibliography_final.bib
- Source_Data_Description.txt
- bst/sn-apacite.bst
- bst/sn-aps.bst
- bst/sn-basic.bst
- bst/sn-chicago.bst
- bst/sn-mathphys.bst
- bst/sn-vancouver.bst
- sn-article.pdf
- Source Data.xlsx
- user-manual.pdf
- Figures/Article_Fig1.pdf
- Figures/Article_Fig6.pdf
- Figures/Article_Fig5.pdf
- Figures/Article_Fig3.pdf
- Figures/Article_Fig4.pdf
- Figures/Article_Fig2.pdf
- SI_Figures/DAEAlgorithm.PNG
- Figures/Article_Fig6_revised.pdf
- SI_Figures/fig_07_01.png
- SI_Figures/fig_07_02.pdf
- SI_Figures/fig_07_04.pdf
- SI_Figures/fig_07_03.png
- Figures/Article_Fig6_reshaped.pdf
- SI_Figures/HeatFit.pdf
- SI_Figures/QMSCombined10.pdf
- SI_Figures/QMSCombined1000.pdf
- SI_Figures/QMSCombined.png
- SI_Figures/SI_Comp2.pdf
- SI_Figures/SI_Comp1.pdf
- SI_Figures/QMSCombined1.pdf
- SI_Figures/SI_Comp3.pdf
- SI_Figures/SI_FullPd1.pdf
- SI_Figures/QMSCombined1000_ChipB.pdf
- SI_Figures/SI_LossCurve.pdf
- SI_Figures/SI_pretreatment.pdf
- SI_Figures/SI_noise_components.png
- SI_Figures/SI_pretreatment.png
- SI_Figures/SI_pretreatment_v3.png
- SI_Figures/SI_pretreatment_v2.pdf
- SI_Figures/SI_SEMNP.pdf
- SI_Figures/SI_SEMNP.png
- SI_Figures/SI_signal_components.pdf
- SI_Figures/SI_signal_components.png
- SI_Figures/SI_training_data.pdf
- SI_Figures/SI_training_data.png
- SI_Figures/SNRAcc.png
- SI_Figures/SI_noise_components.pdf
- SI_Figures/AlphaAB38010.png
- SI_Figures/ethyelene_figure_v1.pdf
- SI_Figures/SI_CO2_experiment_figure.png
- SI_Figures/chipA_01.png
- SI_Figures/SI_LossCurve-1.pdf
- SI_Figures/ethylene_figure_v1_revised.pdf
- SI_Figures/SI_CO2_revised.pdf
