# Supplementary material for: Deep-learning-enabled online mass spectrometry of the reaction product of a single catalyst nanoparticle
Source: Nat Commun. 2025 Aug 5;16:7203. doi: 10.1038/s41467-025-62602-3 (PMC12325981; doi:10.1038/s41467-025-62602-3)
Supplement: Supplementary file 2 — LaTeX Supplementary File [file 41467_2025_62602_MOESM2_ESM.zip › sn-article.bbl]

\begin{thebibliography}{10}
\expandafter\ifx\csname url\endcsname\relax
  \def\url#1{\burl{#1}}\fi
\expandafter\ifx\csname urlprefix\endcsname\relax\def\urlprefix{URL }\fi
\providecommand{\bibinfo}[2]{#2}
\providecommand{\eprint}[2][]{\url{#2}}
\providecommand{\doi}[1]{\url{https://doi.org/#1}}
\bibcommenthead

\bibitem{abbott2016observation}
\bibinfo{author}{Abbott, B.} \emph{et~al.}
\newblock \bibinfo{title}{Observation of gravitational waves from a binary black hole merger}.
\newblock \emph{\bibinfo{journal}{Physical Review Letters}} \textbf{\bibinfo{volume}{116}}, \bibinfo{pages}{061102} (\bibinfo{year}{2016}).

\bibitem{driggers2019increasing}
\bibinfo{author}{Driggers, J.} \emph{et~al.}
\newblock \bibinfo{title}{Increasing the astrophysical reach of the advanced virgo detector via the application of squeezed vacuum states of light}.
\newblock \emph{\bibinfo{journal}{Physical Review Letters}} \textbf{\bibinfo{volume}{122}}, \bibinfo{pages}{231102} (\bibinfo{year}{2019}).

\bibitem{littenberg2015}
\bibinfo{author}{Littenberg, T.~B.} \& \bibinfo{author}{Cornish, N.~J.}
\newblock \bibinfo{title}{Bayesian inference for spectral estimation of gravitational wave detector noise}.
\newblock \emph{\bibinfo{journal}{Physical Review D}} \textbf{\bibinfo{volume}{91}}, \bibinfo{pages}{084034} (\bibinfo{year}{2015}).

\bibitem{chen2021}
\bibinfo{author}{Chen, S.} \emph{et~al.}
\newblock \bibinfo{title}{Common-red-signal analysis with 24-yr high-precision timing of the european pulsar timing array: Inferences in the stochastic gravitational-wave background search}.
\newblock \emph{\bibinfo{journal}{Monthly Notices of the Royal Astronomical Society}} \textbf{\bibinfo{volume}{508}}, \bibinfo{pages}{4970--4993} (\bibinfo{year}{2021}).

\bibitem{lai2015generalized}
\bibinfo{author}{Lai, Z.} \& \bibinfo{author}{Leng, Y.}
\newblock \bibinfo{title}{Generalized parameter-adjusted stochastic resonance of duffing oscillator and its application to weak-signal detection}.
\newblock \emph{\bibinfo{journal}{Sensors}} \textbf{\bibinfo{volume}{15}}, \bibinfo{pages}{21327--21345} (\bibinfo{year}{2015}).

\bibitem{lopez2017stochastic}
\bibinfo{author}{Lopez, C.}, \bibinfo{author}{Zhong, W.}, \bibinfo{author}{Lu, S.}, \bibinfo{author}{Cong, F.} \& \bibinfo{author}{Cortese, I.}
\newblock \bibinfo{title}{Stochastic resonance in an underdamped system with fitzhug-nagumo potential for weak signal detection}.
\newblock \emph{\bibinfo{journal}{Journal of Sound and Vibration}} \textbf{\bibinfo{volume}{408}}, \bibinfo{pages}{16--28} (\bibinfo{year}{2017}).

\bibitem{jin2009}
\bibinfo{author}{Jin, Y.} \& \bibinfo{author}{Moura, J. M.~F.}
\newblock \bibinfo{title}{Time-reversal detection using antenna arrays}.
\newblock \emph{\bibinfo{journal}{IEEE Transactions on Signal Processing}} \textbf{\bibinfo{volume}{57}}, \bibinfo{pages}{1396--1414} (\bibinfo{year}{2009}).

\bibitem{nelson1993}
\bibinfo{author}{Nelson, D.}
\newblock \emph{\bibinfo{title}{Special purpose correlation functions for improved signal detection and parameter estimation}}, Vol.~\bibinfo{volume}{3}, \bibinfo{pages}{237--240} (\bibinfo{organization}{IEEE}, \bibinfo{year}{1993}).

\bibitem{werley2011}
\bibinfo{author}{Werley, C.}, \bibinfo{author}{Teo, S.~M.} \& \bibinfo{author}{Nelson, K.}
\newblock \bibinfo{title}{Pulsed laser noise analysis and pump-probe signal detection with a data acquisition card.}
\newblock \emph{\bibinfo{journal}{Review of Scientific Instruments}} \textbf{\bibinfo{volume}{82}}, \bibinfo{pages}{123108} (\bibinfo{year}{2011}).

\bibitem{algburi2019}
\bibinfo{author}{Algburi, R. N.~A.} \& \bibinfo{author}{Gao, H.}
\newblock \bibinfo{title}{Health assessment and fault detection system for an industrial robot using the rotary encoder signal}.
\newblock \emph{\bibinfo{journal}{Energies}} \textbf{\bibinfo{volume}{12}}, \bibinfo{pages}{2816} (\bibinfo{year}{2019}).

\bibitem{griffiths2008}
\bibinfo{author}{Griffiths, W.~J.} \& \bibinfo{author}{Wang, Y.}
\newblock \bibinfo{title}{Mass spectrometry: from proteomics to metabolomics and lipidomics}.
\newblock \emph{\bibinfo{journal}{Chemical Society Reviews}} \textbf{\bibinfo{volume}{37}}, \bibinfo{pages}{1432--1448} (\bibinfo{year}{2008}).

\bibitem{grayson2002}
\bibinfo{author}{Grayson, S.~M.} \& \bibinfo{author}{Frechet, J.~M.}
\newblock \bibinfo{title}{Applications of mass spectrometry to polymers}.
\newblock \emph{\bibinfo{journal}{Mass spectrometry reviews}} \textbf{\bibinfo{volume}{21}}, \bibinfo{pages}{223--248} (\bibinfo{year}{2002}).

\bibitem{mrksich2008}
\bibinfo{author}{Mrksich, M.} \& \bibinfo{author}{Whitesides, G.~M.}
\newblock \bibinfo{title}{Mass spectrometry of self-assembled monolayers: a new tool for molecular surface science}.
\newblock \emph{\bibinfo{journal}{Science}} \textbf{\bibinfo{volume}{269}}, \bibinfo{pages}{664--665} (\bibinfo{year}{1995}).

\bibitem{shappell2008}
\bibinfo{author}{Shappell, N.~W.}
\newblock \bibinfo{title}{Mass spectrometry in the analysis of perfluorinated pollutants}.
\newblock \emph{\bibinfo{journal}{Environmental science \& technology}} \textbf{\bibinfo{volume}{42}}, \bibinfo{pages}{4869--4874} (\bibinfo{year}{2008}).

\bibitem{brennwald2016}
\bibinfo{author}{Brennwald, M.~S.}, \bibinfo{author}{Schmidt, M.}, \bibinfo{author}{Oser, J.} \& \bibinfo{author}{Kipfer, R.}
\newblock \bibinfo{title}{A portable and autonomous mass spectrometric system for on-site environmental gas analysis}.
\newblock \emph{\bibinfo{journal}{Environmental science \& technology}} \textbf{\bibinfo{volume}{50}}, \bibinfo{pages}{13455--13463} (\bibinfo{year}{2016}).

\bibitem{tsugawa2013}
\bibinfo{author}{Tsugawa, H.}, \bibinfo{author}{Kanazawa, M.}, \bibinfo{author}{Ogiwara, A.} \& \bibinfo{author}{Arita, M.}
\newblock \bibinfo{title}{Understanding and practical use of in-source fragmentation in liquid chromatography–mass spectrometry}.
\newblock \emph{\bibinfo{journal}{Journal of mass spectrometry}} \textbf{\bibinfo{volume}{48}}, \bibinfo{pages}{730--740} (\bibinfo{year}{2013}).

\bibitem{dahl2018}
\bibinfo{author}{Dahl, J.~M.}, \bibinfo{author}{Maiolica, A.}, \bibinfo{author}{Gstaiger, M.} \& \bibinfo{author}{Aebersold, R.}
\newblock \bibinfo{title}{Mass spectrometry for the study of protein–protein interactions}.
\newblock \emph{\bibinfo{journal}{Methods}} \textbf{\bibinfo{volume}{24}}, \bibinfo{pages}{230--239} (\bibinfo{year}{2001}).

\bibitem{abushareeda2017}
\bibinfo{author}{Abushareeda, W.}, \bibinfo{author}{Lyris, E.}, \bibinfo{author}{Kraiem, S.}, \bibinfo{author}{Thomas, A.} \& \bibinfo{author}{Thevis, M.}
\newblock \bibinfo{title}{Mass spectrometry in doping control: Structure characterization and analytical assays}.
\newblock \emph{\bibinfo{journal}{Mass spectrometry reviews}} \textbf{\bibinfo{volume}{36}}, \bibinfo{pages}{196--217} (\bibinfo{year}{2017}).

\bibitem{li2018}
\bibinfo{author}{Li, Y.}, \bibinfo{author}{Lei, Y.} \& \bibinfo{author}{Huang, W.}
\newblock \bibinfo{title}{Size-selected clusters: preparation, structure, and catalytic properties}.
\newblock \emph{\bibinfo{journal}{Advances in Physics: X}} \textbf{\bibinfo{volume}{3}}, \bibinfo{pages}{1437698} (\bibinfo{year}{2018}).

\bibitem{qiao2011}
\bibinfo{author}{Qiao, B.} \emph{et~al.}
\newblock \bibinfo{title}{Single-atom catalysis of {CO} oxidation using {Pt}1/{Fe}{Ox}}.
\newblock \emph{\bibinfo{journal}{Nature chemistry}} \textbf{\bibinfo{volume}{3}}, \bibinfo{pages}{634--641} (\bibinfo{year}{2011}).

\bibitem{zhang2018}
\bibinfo{author}{Zhang, X.} \emph{et~al.}
\newblock \bibinfo{title}{Single-atom catalysts: synthetic strategies and electrochemical applications}.
\newblock \emph{\bibinfo{journal}{Joule}} \textbf{\bibinfo{volume}{2}}, \bibinfo{pages}{1242--1264} (\bibinfo{year}{2018}).

\bibitem{liu2019}
\bibinfo{author}{Liu, L.} \& \bibinfo{author}{Corma, A.}
\newblock \bibinfo{title}{Single-atom catalysts: a new frontier in heterogeneous catalysis}.
\newblock \emph{\bibinfo{journal}{Accounts of chemical research}} \textbf{\bibinfo{volume}{51}}, \bibinfo{pages}{789--799} (\bibinfo{year}{2018}).

\bibitem{sambur2014}
\bibinfo{author}{Sambur, J.~B.} \emph{et~al.}
\newblock \bibinfo{title}{Sub-particle reaction and photocurrent mapping to optimize catalyst-modified photoanodes}.
\newblock \emph{\bibinfo{journal}{Nature}} \textbf{\bibinfo{volume}{530}}, \bibinfo{pages}{77--80} (\bibinfo{year}{2016}).

\bibitem{wei2021}
\bibinfo{author}{Wei, H.} \& \bibinfo{author}{Xu, H.}
\newblock \bibinfo{title}{Shell-isolated nanoparticle-enhanced raman spectroscopy: principle and applications}.
\newblock \emph{\bibinfo{journal}{Chemical Society Reviews}} \textbf{\bibinfo{volume}{40}}, \bibinfo{pages}{2494--2507} (\bibinfo{year}{2011}).

\bibitem{Xu2019}
\bibinfo{author}{Xu, W.}, \bibinfo{author}{Zhang, Y.} \& \bibinfo{author}{Chen, T.}
\newblock \emph{\bibinfo{title}{Single Particle Nanocatalysis: Fundamentals and Applications}}  (\bibinfo{year}{2019}).

\bibitem{Hartman2020}
\bibinfo{author}{Hartman, T.}, \bibinfo{author}{Geitenbeek, R.~G.}, \bibinfo{author}{Wondergem, C.~S.}, \bibinfo{author}{van~der Stam, W.} \& \bibinfo{author}{Weckhuysen, B.~M.}
\newblock \bibinfo{title}{Operando nanoscale sensors in catalysis: All eyes on catalyst particles}.
\newblock \emph{\bibinfo{journal}{ACS Nano}} \textbf{\bibinfo{volume}{14}}, \bibinfo{pages}{3725--3735} (\bibinfo{year}{2020}).

\bibitem{Hartman2016}
\bibinfo{author}{Hartman, T.}, \bibinfo{author}{Wondergem, C.~S.}, \bibinfo{author}{Kumar, N.}, \bibinfo{author}{van~den Berg, A.} \& \bibinfo{author}{Weckhuysen, B.~M.}
\newblock \bibinfo{title}{Surface- and tip-enhanced raman spectroscopy in catalysis}.
\newblock \emph{\bibinfo{journal}{The Journal of Physical Chemistry Letters}} \textbf{\bibinfo{volume}{7}}, \bibinfo{pages}{1570--1584} (\bibinfo{year}{2016}).

\bibitem{Alekseeva2019}
\bibinfo{author}{Alekseeva, S.}, \bibinfo{author}{Nedrygailov, I.~I.} \& \bibinfo{author}{Langhammer, C.}
\newblock \bibinfo{title}{Single particle plasmonics for materials science and single particle catalysis}.
\newblock \emph{\bibinfo{journal}{ACS Photonics}} \textbf{\bibinfo{volume}{6}}, \bibinfo{pages}{1319--1330} (\bibinfo{year}{2019}).

\bibitem{Zhou2012Quantitative}
\bibinfo{author}{Zhou, X.} \emph{et~al.}
\newblock \bibinfo{title}{Quantitative super-resolution imaging uncovers reactivity patterns on single nanocatalysts}.
\newblock \emph{\bibinfo{journal}{Nature Nanotechnology}} \textbf{\bibinfo{volume}{7}}, \bibinfo{pages}{237--241} (\bibinfo{year}{2012}).

\bibitem{Xu2008Single}
\bibinfo{author}{Xu, W.}, \bibinfo{author}{Kong, J.~S.}, \bibinfo{author}{Yeh, Y.-T.~E.} \& \bibinfo{author}{Chen, P.}
\newblock \bibinfo{title}{Single-molecule nanocatalysis reveals heterogeneous reaction pathways and catalytic dynamics}.
\newblock \emph{\bibinfo{journal}{Nature Materials}} \textbf{\bibinfo{volume}{7}}, \bibinfo{pages}{992--996} (\bibinfo{year}{2008}).

\bibitem{Chen2009Single}
\bibinfo{author}{Chen, P.}, \bibinfo{author}{Xu, W.}, \bibinfo{author}{Zhou, X.}, \bibinfo{author}{Panda, D.} \& \bibinfo{author}{Kalininskiy, A.}
\newblock \bibinfo{title}{Single-nanoparticle catalysis at single-turnover resolution}.
\newblock \emph{\bibinfo{journal}{Chemical Physics Letters}} \textbf{\bibinfo{volume}{470}}, \bibinfo{pages}{151--157} (\bibinfo{year}{2009}).

\bibitem{henriksen2009}
\bibinfo{author}{Henriksen, G.}, \bibinfo{author}{Hoff, P.}, \bibinfo{author}{Larsen, R.} \& \bibinfo{author}{Alstad, J.}
\newblock \bibinfo{title}{Microreactor and method for preparing a radiolabeled complex or a biomolecule conjugate}.
\newblock \emph{\bibinfo{journal}{US Patent}}  (\bibinfo{year}{2009}).

\bibitem{schouten2016}
\bibinfo{author}{Schouten, J.~C.}, \bibinfo{author}{Nijhuis, T.~A.}, \bibinfo{author}{van~den Oetelaar, L.~C.} \& \bibinfo{author}{van~den Bleek, C.~M.}
\newblock \bibinfo{title}{Microreactors for kinetic studies of heterogeneous catalytic reactions}.
\newblock \emph{\bibinfo{journal}{Applied Catalysis A: General}} \textbf{\bibinfo{volume}{221}}, \bibinfo{pages}{253--264} (\bibinfo{year}{2001}).

\bibitem{VESBORG2010738}
\bibinfo{author}{Vesborg, P.~C.}, \bibinfo{author}{Olsen, J.~L.}, \bibinfo{author}{Henriksen, T.~R.}, \bibinfo{author}{Chorkendorff, I.} \& \bibinfo{author}{Hansen, O.}
\newblock \bibinfo{title}{Gas-phase photocatalysis in micro-reactors}.
\newblock \emph{\bibinfo{journal}{Chemical Engineering Journal}} \textbf{\bibinfo{volume}{160}}, \bibinfo{pages}{738--741} (\bibinfo{year}{2010}).

\bibitem{Albinsson2020}
\bibinfo{author}{Albinsson, D.} \emph{et~al.}
\newblock \bibinfo{title}{Copper catalysis at operando conditions---bridging the gap between single nanoparticle probing and catalyst-bed-averaging}.
\newblock \emph{\bibinfo{journal}{Nature Communications}} \textbf{\bibinfo{volume}{11}}, \bibinfo{pages}{4832} (\bibinfo{year}{2020}).

\bibitem{AlbinssonSci}
\bibinfo{author}{Albinsson, D.} \emph{et~al.}
\newblock \bibinfo{title}{Operando detection of single nanoparticle activity dynamics inside a model pore catalyst material}.
\newblock \emph{\bibinfo{journal}{Science Advances}} \textbf{\bibinfo{volume}{6}}, \bibinfo{pages}{eaba7678} (\bibinfo{year}{2020}).

\bibitem{Boiko2022}
\bibinfo{author}{Boiko, D.~A.}, \bibinfo{author}{Kozlov, K.~S.}, \bibinfo{author}{Burykina, J.~V.}, \bibinfo{author}{Ilyushenkova, V.~V.} \& \bibinfo{author}{Ananikov, V.~P.}
\newblock \bibinfo{title}{Fully automated unconstrained analysis of high-resolution mass spectrometry data with machine learning}.
\newblock \emph{\bibinfo{journal}{Journal of the American Chemical Society}} \textbf{\bibinfo{volume}{144}}, \bibinfo{pages}{14590--14606} (\bibinfo{year}{2022}).
\newblock \urlprefix\url{https://doi.org/10.1021/jacs.2c03631}.

\bibitem{Abdelmoula2021}
\bibinfo{author}{Abdelmoula, W.~M.} \emph{et~al.}
\newblock \bibinfo{title}{Peak learning of mass spectrometry imaging data using artificial neural networks}.
\newblock \emph{\bibinfo{journal}{Nature Communications}} \textbf{\bibinfo{volume}{12}}, \bibinfo{pages}{5544} (\bibinfo{year}{2021}).
\newblock \urlprefix\url{https://doi.org/10.1038/s41467-021-25744-8}.

\bibitem{Liebal2020}
\bibinfo{author}{Liebal, U.~W.}, \bibinfo{author}{Phan, A. N.~T.}, \bibinfo{author}{Sudhakar, M.}, \bibinfo{author}{Raman, K.} \& \bibinfo{author}{Blank, L.~M.}
\newblock \bibinfo{title}{Machine learning applications for mass {Spectrometry-Based} metabolomics}.
\newblock \emph{\bibinfo{journal}{Metabolites}} \textbf{\bibinfo{volume}{10}} (\bibinfo{year}{2020}).

\bibitem{Ji2020}
\bibinfo{author}{Ji, H.}, \bibinfo{author}{Deng, H.}, \bibinfo{author}{Lu, H.} \& \bibinfo{author}{Zhang, Z.}
\newblock \bibinfo{title}{Predicting a molecular fingerprint from an electron ionization mass spectrum with deep neural networks}.
\newblock \emph{\bibinfo{journal}{Analytical Chemistry}} \textbf{\bibinfo{volume}{92}}, \bibinfo{pages}{8649--8653} (\bibinfo{year}{2020}).
\newblock \urlprefix\url{https://doi.org/10.1021/acs.analchem.0c01450}.

\bibitem{Jetybayeva2023}
\bibinfo{author}{Jetybayeva, A.} \emph{et~al.}
\newblock \bibinfo{title}{{A review on recent machine learning applications for imaging mass spectrometry studies}}.
\newblock \emph{\bibinfo{journal}{Journal of Applied Physics}} \textbf{\bibinfo{volume}{133}}, \bibinfo{pages}{020702} (\bibinfo{year}{2023}).
\newblock \urlprefix\url{https://doi.org/10.1063/5.0100948}.

\bibitem{Zhou2017}
\bibinfo{author}{Zhou, Z.} \& \bibinfo{author}{Zare, R.~N.}
\newblock \bibinfo{title}{Personal information from latent fingerprints using desorption electrospray ionization mass spectrometry and machine learning}.
\newblock \emph{\bibinfo{journal}{Analytical Chemistry}} \textbf{\bibinfo{volume}{89}}, \bibinfo{pages}{1369--1372} (\bibinfo{year}{2017}).
\newblock \urlprefix\url{https://doi.org/10.1021/acs.analchem.6b04498}.

\bibitem{Gessulat2019}
\bibinfo{author}{Gessulat, S.} \emph{et~al.}
\newblock \bibinfo{title}{Prosit: proteome-wide prediction of peptide tandem mass spectra by deep learning}.
\newblock \emph{\bibinfo{journal}{Nature Methods}} \textbf{\bibinfo{volume}{16}}, \bibinfo{pages}{509--518} (\bibinfo{year}{2019}).
\newblock \urlprefix\url{https://doi.org/10.1038/s41592-019-0426-7}.

\bibitem{Tran2019}
\bibinfo{author}{Tran, N.~H.} \emph{et~al.}
\newblock \bibinfo{title}{Deep learning enables de novo peptide sequencing from data-independent-acquisition mass spectrometry}.
\newblock \emph{\bibinfo{journal}{Nature Methods}} \textbf{\bibinfo{volume}{16}}, \bibinfo{pages}{63--66} (\bibinfo{year}{2019}).
\newblock \urlprefix\url{https://doi.org/10.1038/s41592-018-0260-3}.

\bibitem{You2015}
\bibinfo{author}{Zhou, Y.}, \bibinfo{author}{Wang, Z.} \& \bibinfo{author}{Liu, C.}
\newblock \bibinfo{title}{Perspective on {CO} oxidation over {Pd}-based catalysts}.
\newblock \emph{\bibinfo{journal}{Catal. Sci. Technol.}} \textbf{\bibinfo{volume}{5}}, \bibinfo{pages}{69--81} (\bibinfo{year}{2015}).

\bibitem{vanSpronsen2017}
\bibinfo{author}{van Spronsen, M.~A.}, \bibinfo{author}{Frenken, J. W.~M.} \& \bibinfo{author}{Groot, I. M.~N.}
\newblock \bibinfo{title}{Surface science under reaction conditions: {CO} oxidation on {Pt} and {Pd} model catalysts}.
\newblock \emph{\bibinfo{journal}{Chem. Soc. Rev.}} \textbf{\bibinfo{volume}{46}}, \bibinfo{pages}{4347--4374} (\bibinfo{year}{2017}).

\bibitem{CHEN201557}
\bibinfo{author}{Chen, Y.}
\newblock \bibinfo{title}{Nanofabrication by electron beam lithography and its applications: A review}.
\newblock \emph{\bibinfo{journal}{Microelectronic Engineering}} \textbf{\bibinfo{volume}{135}}, \bibinfo{pages}{57--72} (\bibinfo{year}{2015}).
\newblock \urlprefix\url{https://www.sciencedirect.com/science/article/pii/S016793171500101X}.

\bibitem{Albinsson2021}
\bibinfo{author}{Albinsson, D.} \emph{et~al.}
\newblock \bibinfo{title}{Shedding light on {CO} oxidation surface chemistry on single {Pt} catalyst nanoparticles inside a nanofluidic model pore}.
\newblock \emph{\bibinfo{journal}{ACS Catalysis}} \textbf{\bibinfo{volume}{11}}, \bibinfo{pages}{2021--2033} (\bibinfo{year}{2021}).

\bibitem{Langhammer2007}
\bibinfo{author}{Langhammer, C.}, \bibinfo{author}{Kasemo, B.} \& \bibinfo{author}{Zorić, I.}
\newblock \bibinfo{title}{{Absorption and scattering of light by {Pt}, {Pd}, Ag, and Au nanodisks: Absolute cross sections and branching ratios}}.
\newblock \emph{\bibinfo{journal}{The Journal of Chemical Physics}} \textbf{\bibinfo{volume}{126}}, \bibinfo{pages}{194702} (\bibinfo{year}{2007}).

\bibitem{C4CY00983E}
\bibinfo{author}{Zhou, Y.}, \bibinfo{author}{Wang, Z.} \& \bibinfo{author}{Liu, C.}
\newblock \bibinfo{title}{Perspective on {CO} oxidation over {Pd}-based catalysts}.
\newblock \emph{\bibinfo{journal}{Catal. Sci. Technol.}} \textbf{\bibinfo{volume}{5}}, \bibinfo{pages}{69--81} (\bibinfo{year}{2015}).

\bibitem{C4JA00480A}
\bibinfo{author}{Iwai, T.} \emph{et~al.}
\newblock \bibinfo{title}{A transient signal acquisition and processing method for micro-droplet injection system inductively coupled plasma mass spectrometry (m-dis-icp-ms)}.
\newblock \emph{\bibinfo{journal}{J. Anal. At. Spectrom.}} \textbf{\bibinfo{volume}{30}}, \bibinfo{pages}{1617--1622} (\bibinfo{year}{2015}).

\bibitem{Didriche2010}
\bibinfo{author}{Didriche, K.}, \bibinfo{author}{Lauzin, C.}, \bibinfo{author}{F\"{o}ldes, T.}, \bibinfo{author}{de~Ghellinck D'Elseghem~Vaernewijck, X.} \& \bibinfo{author}{Herman, M.}
\newblock \bibinfo{title}{The fantasio+ set-up to investigate jet-cooled molecules: focus on overtone bands of the acetylene dimer}.
\newblock \emph{\bibinfo{journal}{Molecular Physics}} \textbf{\bibinfo{volume}{108}}, \bibinfo{pages}{2155--2163} (\bibinfo{year}{2010}).

\bibitem{Fornelli2017}
\bibinfo{author}{Fornelli, L.} \emph{et~al.}
\newblock \bibinfo{title}{Advancing top-down analysis of the human proteome using a benchtop quadrupole-orbitrap mass spectrometer}.
\newblock \emph{\bibinfo{journal}{Journal of Proteome Research}} \textbf{\bibinfo{volume}{16}}, \bibinfo{pages}{609--618} (\bibinfo{year}{2017}).

\bibitem{Chou2012}
\bibinfo{author}{Chou, S.-W.}, \bibinfo{author}{Shiu, G.-R.}, \bibinfo{author}{Chang, H.-C.} \& \bibinfo{author}{Peng, W.-P.}
\newblock \bibinfo{title}{Wavelet-based method for time-domain noise analysis and reduction in a frequency-scan ion trap mass spectrometer}.
\newblock \emph{\bibinfo{journal}{Journal of the American Society for Mass Spectrometry}} \textbf{\bibinfo{volume}{23}}, \bibinfo{pages}{1855--1864} (\bibinfo{year}{2012}).

\bibitem{SOLTYSIK201518}
\bibinfo{author}{Soltysik, D.~A.}, \bibinfo{author}{Thomasson, D.}, \bibinfo{author}{Rajan, S.} \& \bibinfo{author}{Biassou, N.}
\newblock \bibinfo{title}{Improving the use of principal component analysis to reduce physiological noise and motion artifacts to increase the sensitivity of task-based f{MRI}}.
\newblock \emph{\bibinfo{journal}{Journal of Neuroscience Methods}} \textbf{\bibinfo{volume}{241}}, \bibinfo{pages}{18--29} (\bibinfo{year}{2015}).

\bibitem{cattai2022vipda}
\bibinfo{author}{Cattai, T.}, \bibinfo{author}{Delfino, A.}, \bibinfo{author}{Scarano, G.} \& \bibinfo{author}{Colonnese, S.}
\newblock \bibinfo{title}{Vipda: A visually driven point cloud denoising algorithm based on anisotropic point cloud filtering}.
\newblock \emph{\bibinfo{journal}{Frontiers in Signal Processing}}  (\bibinfo{year}{2022}).

\bibitem{Komorowski2015}
\bibinfo{author}{Komorowski, D.} \& \bibinfo{author}{Pietraszek, S.}
\newblock \bibinfo{title}{The use of continuous wavelet transform based on the fast fourier transform in the analysis of multi-channel electrogastrography recordings}.
\newblock \emph{\bibinfo{journal}{Journal of Medical Systems}} \textbf{\bibinfo{volume}{40}}, \bibinfo{pages}{10} (\bibinfo{year}{2015}).

\bibitem{patil2022medical}
\bibinfo{author}{Patil, R.} \& \bibinfo{author}{Bhosale, S.}
\newblock \bibinfo{title}{Medical image denoising techniques: A review}.
\newblock \emph{\bibinfo{journal}{IJONEST}}  (\bibinfo{year}{2022}).

\bibitem{Vincent2008}
\bibinfo{author}{Vincent, P.}, \bibinfo{author}{Larochelle, H.}, \bibinfo{author}{Bengio, Y.} \& \bibinfo{author}{Manzagol, P.-A.}
\newblock \emph{\bibinfo{title}{Extracting and composing robust features with denoising autoencoders}}, ICML '08, \bibinfo{pages}{1096–1103} (\bibinfo{publisher}{Association for Computing Machinery}, \bibinfo{address}{New York, NY, USA}, \bibinfo{year}{2008}).

\bibitem{DAE}
\bibinfo{author}{Schmidhuber, J.}
\newblock \bibinfo{title}{Deep learning in neural networks: An overview}.
\newblock \emph{\bibinfo{journal}{Neural Networks}} \textbf{\bibinfo{volume}{61}}, \bibinfo{pages}{85–117} (\bibinfo{year}{2015}).

\bibitem{Molero2005}
\bibinfo{author}{Molero, H.}, \bibinfo{author}{Stacchiola, D.} \& \bibinfo{author}{Tysoe, W.~T.}
\newblock \bibinfo{title}{The kinetics of ethylene hydrogenation catalyzed by metallic palladium}.
\newblock \emph{\bibinfo{journal}{Catalysis Letters}} \textbf{\bibinfo{volume}{101}}, \bibinfo{pages}{145--149} (\bibinfo{year}{2005}).
\newblock \urlprefix\url{https://doi.org/10.1007/s10562-005-4881-7}.

\bibitem{Horiuti1934}
\bibinfo{author}{Horiuti, I.} \& \bibinfo{author}{Polanyi, M.}
\newblock \bibinfo{title}{Exchange reactions of hydrogen on metallic catalysts}.
\newblock \emph{\bibinfo{journal}{Trans. Faraday Soc.}} \textbf{\bibinfo{volume}{30}}, \bibinfo{pages}{1164--1172} (\bibinfo{year}{1934}).
\newblock \urlprefix\url{http://dx.doi.org/10.1039/TF9343001164}.

\bibitem{Mattson2013}
\bibinfo{author}{Mattson, B.} \emph{et~al.}
\newblock \bibinfo{title}{Heterogeneous catalysis: The horiuti--polanyi mechanism and alkene hydrogenation}.
\newblock \emph{\bibinfo{journal}{Journal of Chemical Education}} \textbf{\bibinfo{volume}{90}}, \bibinfo{pages}{613--619} (\bibinfo{year}{2013}).
\newblock \urlprefix\url{https://doi.org/10.1021/ed300437k}.

\bibitem{tensorflow}
\bibinfo{author}{Abadi, M.} \emph{et~al.}
\newblock \bibinfo{title}{{TensorFlow}: Large-scale machine learning on heterogeneous systems} (\bibinfo{year}{2015}).
\newblock \bibinfo{note}{Software available from tensorflow.org}.

\end{thebibliography}
