# Supplementary material for: Deep-learning-enabled online mass spectrometry of the reaction product of a single catalyst nanoparticle
Source: Nat Commun. 2025 Aug 5;16:7203. doi: 10.1038/s41467-025-62602-3 (PMC12325981; doi:10.1038/s41467-025-62602-3)
Supplement: Supplementary file 2 — LaTeX Supplementary File [file 41467_2025_62602_MOESM2_ESM.zip › sn-bibliography_final.bib]

@article{Shen_2019,
	title        = {Denoising gravitational waves with enhanced deep recurrent denoising auto-encoders.},
	author       = {Hongyu Shen and Daniel George and Eliu. A. Huerta and Zhizhen Zhao},
	year         = 2019,
	month        = {may},
	journal      = {ICASSP 2019 - 2019 IEEE International Conference on Acoustics, Speech and Signal Processing (ICASSP)},
	publisher    = {{IEEE}},
	pages        = {3237--3241},
	isbn         = 9781479981311
}
@article{Lin2021,
	title        = {Detection of gravitational waves using bayesian neural networks.},
	author       = {Lin, Yu-Chiung and Wu, Jiun-Huei Proty},
	year         = 2021,
	month        = {Mar},
	journal      = {Phys. Rev. D},
	publisher    = {American Physical Society},
	volume       = 103,
	pages        = {063034},
	issue        = 6,
	numpages     = 17
}
@Article{Boiko2022,
author={Boiko, Daniil A.
and Kozlov, Konstantin S.
and Burykina, Julia V.
and Ilyushenkova, Valentina V.
and Ananikov, Valentine P.},
title={Fully automated unconstrained analysis of high-resolution mass spectrometry data with machine learning.},
journal={J. Am. Chem. Soc.},
year={2022},
month={Aug},
day={17},
publisher={American Chemical Society},
volume={144},
number={32},
pages={14590-14606},
issn={0002-7863},
}
@Article{Abdelmoula2021,
author={Abdelmoula, Walid M.
and Lopez, Begona Gimenez-Cassina
and Randall, Elizabeth C.
and Kapur, Tina
and Sarkaria, Jann N.
and White, Forest M.
and Agar, Jeffrey N.
and Wells, William M.
and Agar, Nathalie Y. R.},
title={Peak learning of mass spectrometry imaging data using artificial neural networks.},
journal={Nat. Commun.},
year={2021},
month={Sep},
day={20},
volume={12},
number={1},
pages={5544},
abstract={Mass spectrometry imaging (MSI) is an emerging technology that holds potential for improving, biomarker discovery, metabolomics research, pharmaceutical applications and clinical diagnosis. Despite many solutions being developed, the large data size and high dimensional nature of MSI, especially 3D datasets, still pose computational and memory complexities that hinder accurate identification of biologically relevant molecular patterns. Moreover, the subjectivity in the selection of parameters for conventional pre-processing approaches can lead to bias. Therefore, we assess if a probabilistic generative model based on a fully connected variational autoencoder can be used for unsupervised analysis and peak learning of MSI data to uncover hidden structures. The resulting msiPL method learns and visualizes the underlying non-linear spectral manifold, revealing biologically relevant clusters of tissue anatomy in a mouse kidney and tumor heterogeneity in human prostatectomy tissue, colorectal carcinoma, and glioblastoma mouse model, with identification of underlying m/z peaks. The method is applied for the analysis of MSI datasets ranging from 3.3 to 78.9 GB, without prior pre-processing and peak picking, and acquired using different mass spectrometers at different centers.},
issn={2041-1723},
}
@Article{Ji2020,
author={Ji, Hongchao
and Deng, Hanzi
and Lu, Hongmei
and Zhang, Zhimin},
title={Predicting a molecular fingerprint from an electron ionization mass spectrum with deep neural networks.},
journal={Anal. Chem.},
year={2020},
month={Jul},
day={07},
publisher={American Chemical Society},
volume={92},
number={13},
pages={8649-8653},
issn={0003-2700},
}
@Article{Tran2019,
author={Tran, Ngoc Hieu
and Qiao, Rui
and Xin, Lei
and Chen, Xin
and Liu, Chuyi
and Zhang, Xianglilan
and Shan, Baozhen
and Ghodsi, Ali
and Li, Ming},
title={Deep learning enables de novo peptide sequencing from data-independent-acquisition mass spectrometry.},
journal={Nat. Methods},
year={2019},
month={Jan},
day={01},
volume={16},
number={1},
pages={63-66},
abstract={We present DeepNovo-DIA, a de novo peptide-sequencing method for data-independent acquisition (DIA) mass spectrometry data. We use neural networks to capture precursor and fragment ions across m/z, retention-time, and intensity dimensions. They are then further integrated with peptide sequence patterns to address the problem of highly multiplexed spectra. DIA coupled with de novo sequencing allowed us to identify novel peptides in human antibodies and antigens.},
issn={1548-7105},
}


@Article{Gessulat2019,
author={Gessulat, Siegfried
and Schmidt, Tobias
and Zolg, Daniel Paul
and Samaras, Patroklos
and Schnatbaum, Karsten
and Zerweck, Johannes
and Knaute, Tobias
and Rechenberger, Julia
and Delanghe, Bernard
and Huhmer, Andreas
and Reimer, Ulf
and Ehrlich, Hans-Christian
and Aiche, Stephan
and Kuster, Bernhard
and Wilhelm, Mathias},
title={Prosit: proteome-wide prediction of peptide tandem mass spectra by deep learning.},
journal={Nat. Methods},
year={2019},
month={Jun},
day={01},
volume={16},
number={6},
pages={509-518},
abstract={In mass-spectrometry-based proteomics, the identification and quantification of peptides and proteins heavily rely on sequence database searching or spectral library matching. The lack of accurate predictive models for fragment ion intensities impairs the realization of the full potential of these approaches. Here, we extended the ProteomeTools synthetic peptide library to 550,000 tryptic peptides and 21{\thinspace}million high-quality tandem mass spectra. We trained a deep neural network, termed Prosit, resulting in chromatographic retention time and fragment ion intensity predictions that exceed the quality of the experimental data. Integrating Prosit into database search pipelines led to more identifications at >10{\texttimes} lower false discovery rates. We show the general applicability of Prosit by predicting spectra for proteases other than trypsin, generating spectral libraries for data-independent acquisition and improving the analysis of metaproteomes. Prosit is integrated into ProteomicsDB, allowing search result re-scoring and custom spectral library generation for any organism on the basis of peptide sequence alone.},
issn={1548-7105},
}


@Article{Zhou2017,
author={Zhou, Zhenpeng
and Zare, Richard N.},
title={Personal information from latent fingerprints using desorption electrospray ionization mass spectrometry and machine learning.},
journal={Anal. Chem.},
year={2017},
month={Jan},
day={17},
publisher={American Chemical Society},
volume={89},
number={2},
pages={1369-1372},
issn={0003-2700},
}


@article{Jetybayeva2023,
    author = {Jetybayeva, Albina and others},
    title = "{A review on recent machine learning applications for imaging mass spectrometry studies.}",
    journal = {J. Appl. Phys.},
    volume = {133},
    number = {2},
    pages = {020702},
    year = {2023},
    month = {01},
    abstract = "{Imaging mass spectrometry (IMS) is a powerful analytical technique widely used in biology, chemistry, and materials science fields that continue to expand. IMS provides a qualitative compositional analysis and spatial mapping with high chemical specificity. The spatial mapping information can be 2D or 3D depending on the analysis technique employed. Due to the combination of complex mass spectra coupled with spatial information, large high-dimensional datasets (hyperspectral) are often produced. Therefore, the use of automated computational methods for an exploratory analysis is highly beneficial. The fast-paced development of artificial intelligence (AI) and machine learning (ML) tools has received significant attention in recent years. These tools, in principle, can enable the unification of data collection and analysis into a single pipeline to make sampling and analysis decisions on the go. There are various ML approaches that have been applied to IMS data over the last decade. In this review, we discuss recent examples of the common unsupervised (principal component analysis, non-negative matrix factorization, k-means clustering, uniform manifold approximation and projection), supervised (random forest, logistic regression, XGboost, support vector machine), and other methods applied to various IMS datasets in the past five years. The information from this review will be useful for specialists from both IMS and ML fields since it summarizes current and representative studies of computational ML-based exploratory methods for IMS.}",
    issn = {0021-8979},
    eprint = {https://pubs.aip.org/aip/jap/article-pdf/doi/10.1063/5.0100948/16680211/020702\_1\_online.pdf},
}


@ARTICLE{Liebal2020,
  title    = "Machine learning applications for mass {spectrometry-based.}
              Metabolomics",
  author   = "Liebal, Ulf W and Phan, An N T and Sudhakar, Malvika and Raman,
              Karthik and Blank, Lars M",
  abstract = "The metabolome of an organism depends on environmental factors
              and intracellular regulation and provides information about the
              physiological conditions. Metabolomics helps to understand
              disease progression in clinical settings or estimate metabolite
              overproduction for metabolic engineering. The most popular
              analytical metabolomics platform is mass spectrometry (MS).
              However, MS metabolome data analysis is complicated, since
              metabolites interact nonlinearly, and the data structures
              themselves are complex. Machine learning methods have become
              immensely popular for statistical analysis due to the inherent
              nonlinear data representation and the ability to process large
              and heterogeneous data rapidly. In this review, we address recent
              developments in using machine learning for processing MS spectra
              and show how machine learning generates new biological insights.
              In particular, supervised machine learning has great potential in
              metabolomics research because of the ability to supply
              quantitative predictions. We review here commonly used tools,
              such as random forest, support vector machines, artificial neural
              networks, and genetic algorithms. During processing steps, the
              supervised machine learning methods help peak picking,
              normalization, and missing data imputation. For knowledge-driven
              analysis, machine learning contributes to biomarker detection,
              classification and regression, biochemical pathway
              identification, and carbon flux determination. Of important
              relevance is the combination of different omics data to identify
              the contributions of the various regulatory levels. Our overview
              of the recent publications also highlights that data quality
              determines analysis quality, but also adds to the challenge of
              choosing the right model for the data. Machine learning methods
              applied to MS-based metabolomics ease data analysis and can
              support clinical decisions, guide metabolic engineering, and
              stimulate fundamental biological discoveries.",
  journal  = "Metabolites",
  volume   =  10,
  number   =  6,
  month    =  jun,
  year     =  2020,
  address  = "Switzerland",
  keywords = "MS-based metabolomics; machine learning; metabolic engineering;
              metabolic flux analysis; multi-omics; synthetic biology",
  language = "en"
}


@book{Proakis1992DigitalSP,
	title        = {Digital signal processing - principles, algorithms and applications (2. ed.).},
	author       = {John G. Proakis and Dimitris G. Manolakis},
	year         = 1992
}
@article{Li2017,
author = {Ning Li and Jinyuan Zhang and Zhongliang Deng},
title = {{Optimization of wavelet threshold denoising based on edge detection }},
volume = {10420},
journal = {Ninth International Conference on Digital Image Processing (ICDIP 2017)},
editor = {Charles M. Falco and Xudong Jiang},
organization = {International Society for Optics and Photonics},
publisher = {SPIE},
pages = {104200O},
keywords = {edge detection, wavelet transform, threshold function,  image denoising},
year = {2017},
}
@inproceedings{Vincent2008,
	title        = {Extracting and composing robust features with denoising autoencoders.},
	author       = {Vincent, Pascal and Larochelle, Hugo and Bengio, Yoshua and Manzagol, Pierre-Antoine},
	year         = 2008,
	booktitle    = {Proceedings of the 25th International Conference on Machine Learning},
	location     = {Helsinki, Finland},
	publisher    = {Association for Computing Machinery},
	address      = {New York, NY, USA},
	series       = {ICML '08},
	pages        = {1096–1103},
	isbn         = 9781605582054,
	abstract     = {Previous work has shown that the difficulties in learning deep generative or discriminative models can be overcome by an initial unsupervised learning step that maps inputs to useful intermediate representations. We introduce and motivate a new training principle for unsupervised learning of a representation based on the idea of making the learned representations robust to partial corruption of the input pattern. This approach can be used to train autoencoders, and these denoising autoencoders can be stacked to initialize deep architectures. The algorithm can be motivated from a manifold learning and information theoretic perspective or from a generative model perspective. Comparative experiments clearly show the surprising advantage of corrupting the input of autoencoders on a pattern classification benchmark suite.},
	numpages     = 8
}
@inproceedings{7298965,
	title        = {Fully convolutional networks for semantic segmentation.},
	author       = {Long, Jonathan and Shelhamer, Evan and Darrell, Trevor},
	year         = 2015,
	booktitle    = {2015 IEEE Conference on Computer Vision and Pattern Recognition (CVPR)},
	pages        = {3431--3440},
}
@inbook{bishop2006pattern,
	title        = {Pattern recognition and machine learning.},
	author       = {Bishop, Christopher M.},
	year         = 2006,
	publisher    = {Springer},
	pages        = {137--211},
	isbn         = {978-0-387-31073-2},
	chapter      = {3, Linear Models for Regression}
}
@misc{underspecification,
	title        = {Underspecification presents challenges for credibility in modern machine learning.},
	author       = {D'Amour, Alexander and others},
	year         = 2020,
	publisher    = {arXiv},
	copyright    = {arXiv.org perpetual, non-exclusive license},
	keywords     = {Machine Learning (cs.LG), Machine Learning (stat.ML), FOS: Computer and information sciences, FOS: Computer and information sciences}
}
@book{bellman1957dynamic,
	title        = {Dynamic programming.},
	author       = {Bellman, R. and Rand Corporation and Karreman Mathematics Research Collection},
	year         = 1957,
	publisher    = {Princeton University Press},
	series       = {Rand Corporation research study},
	isbn         = 9780691079516,
	lccn         = 57005444
}
@article{jin2009,
	title        = {Time-reversal detection using antenna arrays.},
	author       = {Jin, Yuanwei and Moura, Jos\'{e} M. F.},
	year         = 2009,
	journal      = {IEEE Trans. Signal Process.},
	publisher    = {IEEE},
	volume       = 57,
	number       = 4,
	pages        = {1396--1414},
}
@article{Shouran2020,
	title        = {Design and implementation of butterworth filter.},
	author       = {Shouran, Mokhtar and Elgamli, Elmazeg},
	year         = 2020,
	month        = {09},
	journal      = {Int. J. Innov. Res. Sci. Eng. Technol.},
	volume       = 9,
	pages        = 7975
}
@article{Zhang2021,
	title        = {Application of fourier transform and butterworth filter in signal denoising.},
	author       = {Zhang, Xunyu and Jiang, Shumin},
	year         = 2021,
	journal      = {Biomedical Optics Express},
	booktitle    = {2021 6th International Conference on Intelligent Computing and Signal Processing (ICSP)},
	pages        = {1277--1281},
	issn         = {2156-7085},
	abstract     = {Monitoring of adherent cells in culture is routinely performed in biological and clinical laboratories, and it is crucial for large-scale manufacturing of cells needed in cell-based clinical trials and therapies. However, the lack of reliable and easily implementable label-free techniques makes this task laborious and prone to human subjectivity. We present a deep-learning-based processing pipeline that locates and characterizes mesenchymal stem cell nuclei from a few bright-field images captured at various levels of defocus under collimated illumination. Our approach builds upon phase-from-defocus methods in the optics literature and is easily applicable without the need for special microscopy hardware, for example, phase contrast objectives, or explicit phase reconstruction methods that rely on potentially bias-inducing priors. Experiments show that this label-free method can produce accurate cell counts as well as nuclei shape statistics without the need for invasive staining or ultraviolet radiation. We also provide detailed information on how the deep-learning pipeline was designed, built and validated, making it straightforward to adapt our methodology to different types of cells. Finally, we discuss the limitations of our technique and potential future avenues for exploration.},
	issue        = 3
}
@article{Fahmy2004,
	title        = {Signal denoising using hankel matrix rank reduction.},
	author       = {Fahmy, M.F. and Hasan, Y.M.Y.},
	year         = 2004,
	journal    = {Proceedings of the Twenty-First National Radio Science Conference, 2004. },
	pages        = {C36--1},
}
@article{AlbinssonSci,
	title        = {Operando detection of single nanoparticle activity dynamics inside a model pore catalyst material.},
	author       = {David Albinsson and others},
	year         = 2020,
	journal      = {Sci. Adv.},
	publisher    = {American Association for the Advancement of Science},
	volume       = 6,
	number       = 25,
	pages        = {eaba7678},
	eprint       = {https://www.science.org/doi/pdf/10.1126/sciadv.aba7678},
	abstract     = {Nanofluidic model pores are used to visualize single catalyst particle activity dynamics induced by local reactant conversion. Nanoconfinement in porous catalysts may induce reactant concentration gradients inside the pores due to local conversion. This leads to inefficient active material use since parts of the catalyst may be trapped in an inactive state. Experimentally, these effects remain unstudied due to material complexity and required high spatial resolution. Here, we have nanofabricated quasi–two-dimensional mimics of porous catalysts, which combine the traits of nanofluidics with single particle plasmonics and online mass spectrometry readout. Enabled by single particle resolution at operando conditions during {CO} oxidation over a Cu model catalyst, we directly visualize reactant concentration gradient formation due to conversion on single Cu nanoparticles inside the ``model pore'' and how it dynamically controls oxidation state--and, thus, activity--of particles downstream. Our results provide a general framework for single particle catalysis in the gas phase and highlight the importance of single particle approaches for the understanding of complex catalyst materials.},
	elocation-id = {eaba7678}
}
@article{Dusen1925,
	title        = {Platinum-resistance thermometry at low temperatures.},
	author       = {Dusen, M. S. Van},
	year         = 1925,
	month        = {Feb},
	day          = {01},
	journal      = {J. Am. Chem. Soc.},
	publisher    = {American Chemical Society},
	volume       = 47,
	number       = 2,
	pages        = {326--332},
	issn         = {0002-7863}
}
@article{Siemens1870,
	title        = {The bakerian lecture: on the increase of electrical resistance in conductors with rise of temperature, and its application to the measure of ordinary and furnace temperatures; also on a simple method of measuring electrical resistances. [abstract].},
	author       = {Charles William Siemens},
	year         = 1870,
	journal      = {Proceedings of the Royal Society of London},
	publisher    = {The Royal Society},
	volume       = 19,
	pages        = {443--445},
	issn         = {03701662},
	urldate      = {2023-09-04}
}
@book{Nathan2014,
	title        = {Sensors, actuators, and their interfaces: a multidisciplinary introduction.},
	author       = {Ida, Nathan},
	year         = 2014,
	month        = {01},
	pages        = {1--766},
	isbn         = 9781613530061
}
@article{Albinsson2020,
	title        = {Copper catalysis at operando conditions---bridging the gap between single nanoparticle probing and catalyst-bed-averaging.},
	author       = {Albinsson, David and others},
	year         = 2020,
	month        = {Sep},
	day          = 24,
	journal      = {Nat. Commun.},
	volume       = 11,
	number       = 1,
	pages        = 4832,
	issn         = {2041-1723},
	abstract     = {In catalysis, nanoparticles enable chemical transformations and their structural and chemical fingerprints control activity. To develop understanding of such fingerprints, methods studying catalysts at realistic conditions have proven instrumental. Normally, these methods either probe the catalyst bed with low spatial resolution, thereby averaging out single particle characteristics, or probe an extremely small fraction only, thereby effectively ignoring most of the catalyst. Here, we bridge the gap between these two extremes by introducing highly multiplexed single particle plasmonic nanoimaging of model catalyst beds comprising 1000 nanoparticles, which are integrated in a nanoreactor platform that enables online mass spectroscopy activity measurements. Using the example of {CO} oxidation over Cu, we reveal how highly local spatial variations in catalyst state dynamics are responsible for contradicting information about catalyst active phase found in the literature, and identify that both surface and bulk oxidation state of a Cu nanoparticle catalyst dynamically mediate its activity.}
}
@inproceedings{nelson1993,
	title        = {Special purpose correlation functions for improved signal detection and parameter estimation.},
	author       = {Nelson, D.},
	year         = 1993,
	booktitle    = {1993 IEEE International Conference on Acoustics, Speech, and Signal Processing},
	volume       = 3,
	pages        = {237--240},
	organization = {IEEE}
}
@article{werley2011,
	title        = {Pulsed laser noise analysis and pump-probe signal detection with a data acquisition card.},
	author       = {Werley, C. and Teo, S. M. and Nelson, K.},
	year         = 2011,
	journal      = {Rev. Sci. Instrum.},
	publisher    = {AIP Publishing},
	volume       = 82,
	number       = 12,
	pages        = 123108,
}
@article{patil2022medical,
	title        = {Medical image denoising techniques: a review.},
	author       = {Patil, R. and Bhosale, Surendra},
	year         = 2022,
	journal      = {IJONEST},
}
@article{cattai2022vipda,
	title        = {Vipda: a visually driven point cloud denoising algorithm based on anisotropic point cloud filtering.},
	author       = {Cattai, Tiziana and Delfino, Alessandro and Scarano, G. and Colonnese, S.},
	year         = 2022,
	journal      = {Front. Signal Process.},
}
@article{Komorowski2015,
	title        = {The use of continuous wavelet transform based on the fast fourier transform in the analysis of multi-channel electrogastrography recordings.},
	author       = {Komorowski, Dariusz and Pietraszek, Stanislaw},
	year         = 2015,
	month        = {Oct},
	day          = 29,
	journal      = {J. Med. Syst.},
	volume       = 40,
	number       = 1,
	pages        = 10,
	issn         = {1573-689X},
	abstract     = {This paper presents the analysis of multi-channel electrogastrographic (EGG) signals using the continuous wavelet transform based on the fast Fourier transform (CWTFT). The EGG analysis was based on the determination of the several signal parameters such as dominant frequency (DF), dominant power (DP) and index of normogastria (NI). The use of continuous wavelet transform (CWT) allows for better visible localization of the frequency components in the analyzed signals, than commonly used short-time Fourier transform (STFT). Such an analysis is possible by means of a variable width window, which corresponds to the scale time of observation (analysis). Wavelet analysis allows using long time windows when we need more precise low-frequency information, and shorter when we need high frequency information. Since the classic CWT transform requires considerable computing power and time, especially while applying it to the analysis of long signals, the authors used the CWT analysis based on the fast Fourier transform (FFT). The CWT was obtained using properties of the circular convolution to improve the speed of calculation. This method allows to obtain results for relatively long records of EGG in a fairly short time, much faster than using the classical methods based on running spectrum analysis (RSA). In this study authors indicate the possibility of a parametric analysis of EGG signals using continuous wavelet transform which is the completely new solution. The results obtained with the described method are shown in the example of an analysis of four-channel EGG recordings, performed for a non-caloric meal.}
}
@article{algburi2019,
	title        = {Health assessment and fault detection system for an industrial robot using the rotary encoder signal.},
	author       = {Algburi, Riyadh Nazar Ali and Gao, Hongli},
	year         = 2019,
	journal      = {Energies},
	publisher    = {MDPI AG},
	volume       = 12,
	number       = 14,
	pages        = 2816,
}
@article{Ormiston2020,
	title        = {Noise reduction in gravitational-wave data via deep learning.},
	author       = {Ormiston, Rich and Nguyen, Tri and Coughlin, Michael and Adhikari, Rana X. and Katsavounidis, Erik},
	year         = 2020,
	month        = {Jul},
	journal      = {Phys. Rev. Res.},
	publisher    = {American Physical Society},
	volume       = 2,
	number       = 3,
	pages        = {033066},
	issue        = 3,
	numpages     = 11
}
@article{Wei_2020,
	title        = {Gravitational wave denoising of binary black hole mergers with deep learning.},
	author       = {Wei Wei and E.A. Huerta},
	year         = 2020,
	month        = {jan},
	journal      = {Physics Letters B},
	publisher    = {Elsevier {BV}},
	volume       = 800,
	pages        = 135081,
	issn         = {0370-2693},
	keywords     = {Gravitational waves, Deep learning, Denoising, Black holes, LIGO},
	abstract     = {Gravitational wave detection requires an in-depth understanding of the physical properties of gravitational wave signals, and the noise from which they are extracted. Understanding the statistical properties of noise is a complex endeavor, particularly in realistic detection scenarios. In this article we demonstrate that deep learning can handle the non-Gaussian and non-stationary nature of gravitational wave data, and showcase its application to denoise the gravitational wave signals generated by the binary black hole mergers GW150914, GW170104, GW170608 and GW170814 from advanced LIGO noise. To exhibit the accuracy of this methodology, we compute the overlap between the time-series signals produced by our denoising algorithm, and the numerical relativity templates that are expected to describe these gravitational wave sources, finding overlaps O\greaterequivlnt{}0.99. We also show that our deep learning algorithm is capable of removing noise anomalies from numerical relativity signals that we inject in real advanced LIGO data. We discuss the implications of these results for the characterization of gravitational wave signals.}
}
@article{C4JA00480A,
	title        = {A transient signal acquisition and processing method for micro-droplet injection system inductively coupled plasma mass spectrometry (m-dis-icp-ms).},
	author       = {Iwai, Takahiro and others},
	year         = 2015,
	journal      = {J. Anal. At. Spectrom.},
	publisher    = {The Royal Society of Chemistry},
	volume       = 30,
	pages        = {1617--1622},
	issue        = 7,
	abstract     = {An optimal signal acquisition and processing method for use with intermittent small-sized sample introduction techniques{,} such as the micro-droplet injection system (M-DIS){,} was investigated. This type of system is expected to play an important role in environmental and medical fields by enabling analysis of single cells or nanoparticles. A model signal was formed based on an analog signal that was acquired using an inductively coupled plasma mass spectrometer coupled to the M-DIS. Using this model signal{,} signal-to-noise ratios (SNRs) were evaluated in the cases where the sampling interval and the integration time of the detector were equal{,} where the analog signal from the detector was acquired using an analog recorder{,} and where the analog signal from the detector was acquired digitally using a digital oscilloscope. The behavior indicated by the simulation results was different in each case and gave optimal filter time constants of approximately 1.40{,} 0.99 and 1.36 times the full width at half maximum value{,} respectively. The characteristics of the three cases were discussed based on their SNRs{,} and it was found that the highest SNR for the transient signal would be obtained when the analog signal was acquired digitally using a high sampling frequency and a digital filter with an optimal time constant (288 $\mu$s in this study). In this case{,} the sodium limit of detection of 85 ag was obtained using a raw droplet signal when the sampling frequency was 107 Hz and the moving average time constant was 288 \$\mu\$s.}
}
@article{SOLTYSIK201518,
	title        = {Improving the use of principal component analysis to reduce physiological noise and motion artifacts to increase the sensitivity of task-based f{mri.}},
	author       = {David A. Soltysik and David Thomasson and Sunder Rajan and Nadia Biassou},
	year         = 2015,
	journal      = {J. Neurosci. Methods},
	volume       = 241,
	pages        = {18--29},
	issn         = {0165-0270},
	keywords     = {BOLD fMRI, Physiological noise, Principal components analysis},
	abstract     = {Background Functional magnetic resonance imaging (fMRI) time series are subject to corruption by many noise sources, especially physiological noise and motion. Researchers have developed many methods to reduce physiological noise, including RETROI{CO}R, which retroactively removes cardiac and respiratory waveforms collected during the scan, and CompCor, which applies principal components analysis (PCA) to remove physiological noise components without any physiological monitoring during the scan. New method We developed four variants of the CompCor method. The optimized CompCor method applies PCA to time series in a noise mask, but orthogonalizes each component to the BOLD response waveform and uses an algorithm to determine a favorable number of components to use as ``nuisance regressors.'' Whole brain component correction (WCompCor) is similar, except that it applies PCA to time-series throughout the whole brain. Low-pass component correction (LCompCor) identifies low-pass filtered components throughout the brain, while high-pass component correction (HCompCor) identifies high-pass filtered components. Comparison with existing method We compared the new methods with the original CompCor method by examining the resulting functional contrast-to-noise ratio (CNR), sensitivity, and specificity. Results (1) The optimized CompCor method increased the CNR and sensitivity compared to the original CompCor method and (2) the application of WCompCor yielded the best improvement in the CNR and sensitivity. Conclusions The sensitivity of the optimized CompCor, WCompCor, and LCompCor methods exceeded that of the original CompCor method. However, regressing noise signals showed a paradoxical consequence of reducing specificity for all noise reduction methods attempted.}
}
@article{Chou2012,
	title        = {Wavelet-based method for time-domain noise analysis and reduction in a frequency-scan ion trap mass spectrometer.},
	author       = {Chou, Szu-Wei and Shiu, Guo-Rung and Chang, Huan-Cheng and Peng, Wen-Ping},
	year         = 2012,
	month        = {Nov},
	day          = {01},
	journal      = {J. Am. Soc. Mass Spectrom.},
	publisher    = {American Society for Mass Spectrometry. Published by the American Chemical Society. All rights reserved.},
	volume       = 23,
	number       = 11,
	pages        = {1855--1864},
}
@article{nguyen2018,
	title        = {Recent advances and prospects of computational methods for metabolite identification: a review with emphasis on machine learning approaches.},
	author       = {Nguyen, D and Nguyen, Canh Hao and Mamitsuka, Hiroshi},
	year         = 2018,
	journal      = {Briefings in Bioinformatics},
	publisher    = {Oxford University Press},
	volume       = 20,
	number       = 6,
	pages        = {2028--2042},
}
@article{mittal2021,
	title        = {Cancer tissue classification using supervised machine learning applied to maldi mass spectrometry imaging.},
	author       = {Mittal, Paul and others},
	year         = 2021,
	journal      = {Cancers},
	publisher    = {Multidisciplinary Digital Publishing Institute},
	volume       = 13,
	number       = 21,
	pages        = 5388,
}
@article{bonetti2022,
	title        = {Utilization of machine learning for the differentiation of positional nps isomers with direct analysis in real time mass spectrometry.},
	author       = {Bonetti, J and Samanipour, S and van Asten, A V},
	year         = 2022,
	journal      = {Anal. Chem.},
	publisher    = {American Chemical Society},
}
@article{vallianatou2021,
	title        = {Integration of mass spectrometry imaging and machine learning visualizes region-specific age-induced and drug-target metabolic perturbations in the brain.},
	author       = {Vallianatou, Theodosia and others},
	year         = 2021,
	journal      = {ACS Chemical Neuroscience},
	publisher    = {American Chemical Society},
	volume       = 12,
	number       = 9,
	pages        = {1508--1521},
}
@article{Fornelli2017,
	title        = {Advancing top-down analysis of the human proteome using a benchtop quadrupole-orbitrap mass spectrometer.},
	author       = {Fornelli, Luca and others},
	year         = 2017,
	month        = {Feb},
	day          = {03},
	journal      = {J. Proteome Res.},
	publisher    = {American Chemical Society},
	volume       = 16,
	number       = 2,
	pages        = {609--618},
	issn         = {1535-3893}
}
@article{Didriche2010,
	title        = {The fantasio+ set-up to investigate jet-cooled molecules: focus on overtone bands of the acetylene dimer.},
	author       = {K.   Didriche  and  C.   Lauzin  and  T.   F\"{o}ldes  and  X.   de Ghellinck D'Elseghem Vaernewijck   and  M.   Herman},
	year         = 2010,
	journal      = {Mol. Phys.},
	publisher    = {Taylor \& Francis},
	volume       = 108,
	number       = 17,
	pages        = {2155--2163},
	eprint       = {https://doi.org/10.1080/00268976.2010.489525}
}
@article{Valery2009,
	title        = {Electron-capture dissociation (ecd), collision-induced dissociation (cid) and ecd/cid in a linear radio-frequency-free magnetic cell.},
	author       = {Voinov, Valery G. and Beckman, Joseph S. and Deinzer, Max L. and Barofsky, Douglas F.},
	year         = 2009,
	journal      = {Rapid Communications in Mass Spectrometry},
	volume       = 23,
	number       = 18,
	pages        = {3028--3030},
	eprint       = {https://analyticalsciencejournals.onlinelibrary.wiley.com/doi/pdf/10.1002/rcm.4209}
}
@article{abbott2016observation,
	title        = {Observation of gravitational waves from a binary black hole merger.},
	author       = {Abbott, B.P. and others},
	year         = 2016,
	journal      = {Phys. Rev. Lett.},
	publisher    = {American Physical Society},
	volume       = 116,
	number       = 6,
	pages        = {061102}
}
@article{driggers2019increasing,
	title        = {Increasing the astrophysical reach of the advanced virgo detector via the application of squeezed vacuum states of light.},
	author       = {Driggers, J.C. and others},
	year         = 2019,
	journal      = {Phys. Rev. Lett.},
	publisher    = {American Physical Society},
	volume       = 122,
	number       = 23,
	pages        = 231102
}
@article{liu2015high,
	title        = {High responsivity phototransistors based on few-layer res2 for weak signal detection.},
	author       = {Liu, E. and others},
	year         = 2015,
	journal      = {Advanced Functional Materials},
	publisher    = {Wiley Online Library},
	volume       = 25,
	number       = 44,
	pages        = {6868--6873}
}
@article{ben2016photo,
	title        = {Photo-induced enhanced raman spectroscopy for universal ultra-trace detection of explosives, pollutants and biomolecules.},
	author       = {Ben-Jaber, S. and others},
	year         = 2016,
	journal      = {Nat. Commun.},
	publisher    = {Nature Publishing Group},
	volume       = 7,
	pages        = 12189
}
@article{lai2015generalized,
	title        = {Generalized parameter-adjusted stochastic resonance of duffing oscillator and its application to weak-signal detection.},
	author       = {Lai, Z. and Leng, Y.},
	year         = 2015,
	journal      = {Sensors},
	publisher    = {Multidisciplinary Digital Publishing Institute},
	volume       = 15,
	number       = 9,
	pages        = {21327--21345}
}
@article{lorenz2019detection,
	title        = {Detection of a climate change signal in extreme heat, heat stress, and cold in europe from observations.},
	author       = {Lorenz, Ruth and Stalhandske, Z\'{e}lie and Fischer, Erich},
	year         = 2019,
	month        = {07},
	journal      = {Geophysical Research Letters},
	volume       = 46,
}
@article{griffiths2008,
	title        = {Mass spectrometry: from proteomics to metabolomics and lipidomics.},
	author       = {Griffiths, William J and Wang, Yuqin},
	year         = 2008,
	journal      = {Chem. Soc. Rev.},
	publisher    = {Royal Society of Chemistry},
	volume       = 37,
	number       = 7,
	pages        = {1432--1448}
}
@article{grayson2002,
	title        = {Applications of mass spectrometry to polymers.},
	author       = {Grayson, Scott M and Frechet, Jean MJ},
	year         = 2002,
	journal      = {Mass Spectrom. Rev.},
	publisher    = {Wiley Online Library},
	volume       = 21,
	number       = 4,
	pages        = {223--248}
}
@article{mrksich2008,
	title        = {Mass spectrometry of self-assembled monolayers: a new tool for molecular surface science.},
	author       = {Mrksich, Milan and Whitesides, George M},
	year         = 1995,
	journal      = {Science},
	publisher    = {American Association for the Advancement of Science},
	volume       = 269,
	number       = 5221,
	pages        = {664--665}
}
@article{shappell2008,
	title        = {Mass spectrometry in the analysis of perfluorinated pollutants.},
	author       = {Shappell, Nancy W},
	year         = 2008,
	journal      = { Environ. Sci. Technol.},
	publisher    = {ACS Publications},
	volume       = 42,
	number       = 13,
	pages        = {4869--4874}
}
@article{brennwald2016,
	title        = {A portable and autonomous mass spectrometric system for on-site environmental gas analysis.},
	author       = {Brennwald, Matthias S and Schmidt, Mark and Oser, Jennifer and Kipfer, Rolf},
	year         = 2016,
	journal      = { Environ. Sci. Technol.},
	publisher    = {ACS Publications},
	volume       = 50,
	number       = 24,
	pages        = {13455--13463}
}
@article{tsugawa2013,
	title        = {Understanding and practical use of in-source fragmentation in liquid chromatography–mass spectrometry.},
	author       = {Tsugawa, Hiroshi and Kanazawa, Mami and Ogiwara, Akiko and Arita, Masanori},
	year         = 2013,
	journal      = {J. Mass Spectrom.},
	publisher    = {Wiley Online Library},
	volume       = 48,
	number       = 6,
	pages        = {730--740}
}
@article{martin2014,
	title        = {Mass spectrometry imaging for plant biology: a review.},
	author       = {Martin, Laetitia B and others},
	year         = 2014,
	month        = {Oct},
	day          = {03},
	journal      = {Phytochemistry reviews},
	publisher    = {Springer},
	volume       = 13,
	number       = 3,
	pages        = {445--488},
}
@article{herbschleb2014,
	title        = {Mass spectrometry imaging: a review of emerging advancements and future insights.},
	author       = {Buchberger, Amanda and DeLaney, Kellen and Johnson, Jillian and Li, Lingjun},
	year         = 2017,
	month        = 11,
	journal      = {Anal. Chem.},
	volume       = 90,
}
@article{kersten2011,
	title        = {Mass spectrometry imaging of complex microbial communities.},
	author       = {Kersten, Roland D and others},
	year         = 2012,
	journal      = {Acc. Chem. Res.},
	publisher    = {ACS Publications},
	volume       = 45,
	number       = 3,
	pages        = {455--464}
}
@article{bush2017,
	title        = {Mass spectrometry imaging of biological tissue: an approach for multicenter studies.},
	author       = {Bush, Matthew F and others},
	year         = 2017,
	journal      = {Analytical chemistry},
	publisher    = {ACS Publications},
	volume       = 89,
	number       = 5,
	pages        = {2558--2563}
}
@article{veisi2021,
	title        = {Mass spectrometry imaging for visualizing in situ metabolism of endogenous metabolites and dietary phytochemicals.},
	author       = {Veisi, Pegah and Dong, Xue and Dong, Jie and Fenselau, Catherine and Zhang, Hong},
	year         = 2014,
	journal      = {Metabolites},
	publisher    = {Multidisciplinary Digital Publishing Institute},
	volume       = 4,
	number       = 2,
	pages        = 131
}
@article{ligterink2020,
	title        = {Mass spectrometry imaging and gc-ms profiling of the mammalian peripheral sensory-motor circuit.},
	author       = {Ligterink, Wilco and Vincent, St\'{e}phane R and Masood, M M and Choi, Young H and Verpoorte, Robert},
	year         = 2014,
	journal      = {Journal of visualized experiments: JoVE},
	publisher    = {MyJoVE Corporation},
	number       = 87
}
@article{dahl2018,
	title        = {Mass spectrometry for the study of protein–protein interactions.},
	author       = {Dahl, Janice M and Maiolica, Alessio and Gstaiger, Matthias and Aebersold, Ruedi},
	year         = 2001,
	journal      = {Methods},
	publisher    = {Elsevier},
	volume       = 24,
	number       = 3,
	pages        = {230--239}
}
@article{abushareeda2017,
	title        = {Mass spectrometry in doping control: structure characterization and analytical assays.},
	author       = {Abushareeda, Wadha and Lyris, Emmanouil and Kraiem, Suhail and Thomas, Andreas and Thevis, Mario},
	year         = 2017,
	journal      = {Mass Spectrom. Rev.},
	publisher    = {Wiley Online Library},
	volume       = 36,
	number       = 2,
	pages        = {196--217}
}
@article{sambur2014,
	title        = {Sub-particle reaction and photocurrent mapping to optimize catalyst-modified photoanodes.},
	author       = {Sambur, Justin B and others},
	year         = 2016,
	month        = jan,
	journal      = {Nature},
	publisher    = {Nature Publishing Group},
	address      = {United States},
	volume       = 530,
	number       = 7591,
	pages        = {77--80},
	abstract     = {Nanoparticles are among the most important industrial catalysts, with applications ranging from chemical manufacturing to energy conversion and storage. Heterogeneity is a general feature among these nanoparticles, with their individual differences in size, shape, and surface sites leading to variable, particle-specific catalytic activity. Assessing the activity of individual nanoparticles, preferably with subparticle resolution, is thus desired and vital to the development of efficient catalysts. It is challenging to measure the activity of single-nanoparticle catalysts, however. Several experimental approaches have been developed to monitor catalysis on single nanoparticles, including electrochemical methods, single-molecule fluorescence microscopy, surface plasmon resonance spectroscopy, X-ray microscopy, and surface-enhanced Raman spectroscopy. This review focuses on these experimental approaches, the associated methods and strategies, and selected applications in studying single-nanoparticle catalysis with chemical selectivity, sensitivity, or subparticle spatial resolution.},
	language     = {en}
}
@article{li2018,
	title        = {Size-selected clusters: preparation, structure, and catalytic properties.},
	author       = {Li, Yan and Lei, Yanhua and Huang, Weixin},
	year         = 2018,
	month        = {Sep},
	day          = {01},
	journal      = {Adv. Phys.: X},
	publisher    = {Taylor \& Francis},
	volume       = 3,
	number       = 1,
	pages        = 1437698,
	issn         = 14602059,
	abstract     = {Motivation: Super-resolution fluorescence microscopy with a resolution beyond the diffraction limit of light, has become an indispensable tool to directly visualize biological structures in living cells at a nanometer-scale resolution. Despite advances in high-density super-resolution fluorescent techniques, existing methods still have bottlenecks, including extremely long execution time, artificial thinning and thickening of structures, and lack of ability to capture latent structures. Results: Here, we propose a novel deep learning guided Bayesian inference (DLBI) approach, for the time-series analysis of high-density fluorescent images. Our method combines the strength of deep learning and statistical inference, where deep learning captures the underlying distribution of the fluorophores that are consistent with the observed time-series fluorescent images by exploring local features and correlation along time-axis, and statistical inference further refines the ultrastructure extracted by deep learning and endues physical meaning to the final image. In particular, our method contains three main components. The first one is a simulator that takes a high-resolution image as the input, and simulates time-series low-resolution fluorescent images based on experimentally calibrated parameters, which provides supervised training data to the deep learning model. The second one is a multi-scale deep learning module to capture both spatial information in each input low-resolution image as well as temporal information among the time-series images. And the third one is a Bayesian inference module that takes the image from the deep learning module as the initial localization of fluorophores and removes artifacts by statistical inference. Comprehensive experimental results on both real and simulated datasets demonstrate that our method provides more accurate and realistic local patch and large-field reconstruction than the state-of-the-art method, the 3B analysis, while our method is more than two orders of magnitude faster.},
	archiveprefix = {arXiv},
	arxivid      = {1805.07777},
	eprint       = {1805.07777},
	file         = {:C\:/Users/Jesus/Desktop/scientific writing course/bty241.pdf:pdf},
	mendeley-groups = {machine learning,machine learning/Molecules},
	pmid         = 29950012
}
@article{qiao2011,
	title        = {Single-atom catalysis of {CO} oxidation using {Pt}1/{Fe}{ox.}},
	author       = {Qiao, Botao and others},
	year         = 2011,
	journal      = {Nat. Chem.},
	publisher    = {Nature Publishing Group},
	volume       = 3,
	number       = 8,
	pages        = {634--641}
}
@article{zhang2018,
	title        = {Single-atom catalysts: synthetic strategies and electrochemical applications.},
	author       = {Zhang, Xiaoyan and others},
	year         = 2018,
	journal      = {Joule},
	publisher    = {Elsevier},
	volume       = 2,
	number       = 7,
	pages        = {1242--1264}
}
@article{liu2019,
	title        = {Single-atom catalysts: a new frontier in heterogeneous catalysis.},
	author       = {Liu, Lichen and Corma, Avelino},
	year         = 2018,
	journal      = {Acc. Chem. Res.},
	publisher    = {ACS Publications},
	volume       = 51,
	number       = 4,
	pages        = {789--799}
}
@article{schouten2016,
	title        = {Microreactors for kinetic studies of heterogeneous catalytic reactions.},
	author       = {Schouten, Jaap C and Nijhuis, T Alexander and van den Oetelaar, Linda CA and van den Bleek, Cor M},
	year         = 2001,
	journal      = {Appl. Catal., A},
	publisher    = {Elsevier},
	volume       = 221,
	number       = {1-2},
	pages        = {253--264}
}
@article{schouten2017,
	title        = {Nanoreactors: engineering catalyst particles with enzyme-like behavior.},
	author       = {Schouten, Klaartje J P and P\'{e}rez-Gallent, Elena and Koper, Marc TM},
	year         = 2017,
	journal      = {Chemical Science},
	publisher    = {Royal Society of Chemistry},
	volume       = 8,
	number       = 7,
	pages        = {5159--5166}
}
@article{henriksen2009,
	title        = {Microreactor and method for preparing a radiolabeled complex or a biomolecule conjugate.},
	author       = {Henriksen, Gjermund and Hoff, Per and Larsen, Rolf and Alstad, Jostein},
	year         = 2009,
	journal      = {US Patent},
	publisher    = {U.S. Patent and Trademark Office},
	number       = {7,553,463}
}
@article{littenberg2015,
	title        = {Bayesian inference for spectral estimation of gravitational wave detector noise.},
	author       = {Littenberg, Tyson B and Cornish, Neil J},
	year         = 2015,
	journal      = {Phys. Rev. D},
	publisher    = {American Physical Society},
	volume       = 91,
	number       = 8,
	pages        = {084034}
}
@article{lopez2017stochastic,
	title        = {Stochastic resonance in an underdamped system with fitzhug-nagumo potential for weak signal detection.},
	author       = {Lopez, C. and Zhong, W. and Lu, S. and Cong, F. and Cortese, I.},
	year         = 2017,
	journal      = {J. Sound Vib.},
	publisher    = {Elsevier},
	volume       = 408,
	pages        = {16--28}
}
@article{chen2021,
	title        = {Common-red-signal analysis with 24-yr high-precision timing of the european pulsar timing array: inferences in the stochastic gravitational-wave background search.},
	author       = {Chen, Shunke and others},
	year         = 2021,
	journal      = {Mon. Not. R. Astron. Soc.},
	publisher    = {Oxford University Press},
	volume       = 508,
	number       = 4,
	pages        = {4970--4993}
}
@article{adhikari2020,
	title        = {A cryogenic silicon interferometer for gravitational-wave detection.},
	author       = {Adhikari, Rana X and others},
	year         = 2020,
	journal      = {Classical and Quantum Gravity},
	publisher    = {IOP Publishing},
	volume       = 37,
	number       = 16,
	pages        = 165003
}
@article{testa2018,
	title        = {Analytical template for gravitational-wave echoes: signal characterization and prospects of detection with current and future interferometers.},
	author       = {Testa, Valeria and Pani, Paolo},
	year         = 2018,
	journal      = {Phys. Rev. D},
	publisher    = {American Physical Society},
	volume       = 98,
	number       = 4,
	pages        = {044018}
}
@article{ballotin2021,
	title        = {Operando shell-isolated nanoparticle-enhanced raman spectroscopy of the no reduction reaction over rhodium-based catalysts.},
	author       = {Ballotin, Fabiane C. and Hartman, Thomas and Koek, Joris and Geitenbeek, Robin G. and Weckhuysen, Bert M.},
	year         = 2021,
	journal      = {ChemPhysChem},
	volume       = 22,
	number       = 15,
	pages        = {1595--1602},
	keywords     = {NO reduction, operando spectroscopy, Raman Spectroscopy, rhodium, SHINERS},
	eprint       = {https://chemistry-europe.onlinelibrary.wiley.com/doi/pdf/10.1002/cphc.202100375},
	abstract     = {Abstract Operando shell-isolated nanoparticle-enhanced Raman spectroscopy (SHINERS) with on-line mass spectrometry (MS) has been used to investigate the surface species, such as NO, NOH, NO2, N2O, and reaction products of the NO reduction reaction with {CO} and H2 over supported Rh-based catalysts in the form of catalyst extrudates. By correlating surface intermediates and reaction products, new insights in the reaction mechanism could be obtained. Upon applying different reaction conditions (i.\hspace{0.167em}e., H2 or {CO}), the selectivity of the catalytic reaction could be tuned towards the formation of N2. Furthermore, in the absence of Rh, no reaction products were detected. The importance of the operando SHINERS as a surface-sensitive characterization technique in the field of heterogeneous catalysis provides routes towards a better understanding of catalytic performance.}
}
@article{wei2021,
	title        = {Shell-isolated nanoparticle-enhanced raman spectroscopy: principle and applications.},
	author       = {Wei, Hong and Xu, Hao},
	year         = 2011,
	journal      = {Chem. Soc. Rev.},
	publisher    = {Royal Society of Chemistry},
	volume       = 40,
	number       = 5,
	pages        = {2494--2507}
}
@article{George_2018,
	title        = {Deep learning for real-time gravitational wave detection and parameter estimation: results with advanced {LIGO} data.},
	author       = {Daniel George and E.A. Huerta},
	year         = 2018,
	month        = {mar},
	journal      = {Physics Letters B},
	publisher    = {Elsevier {BV}},
	volume       = 778,
	pages        = {64--70},
}
@article{Buurmans2012,
	title        = {Heterogeneities of individual catalyst particles in space and time as monitored by spectroscopy.},
	author       = {Buurmans, Inge L. C. and Weckhuysen, Bert M.},
	year         = 2012,
	month        = {Nov},
	day          = {01},
	journal      = {Nat. Chem.},
	volume       = 4,
	number       = 11,
	pages        = {873--886},
	issn         = {1755-4349},
	abstract     = {This Review describes the general trends and implications of heterogeneities within individual catalyst particles as observed by modern spatiotemporal spectroscopy. It discusses how catalytic materials have been found to display heterogeneities in structure, composition and reactivity in space and time. The implications of these findings for future catalyst design are also described.}
}
@article{Zhou2012,
	title        = {Quantitative super-resolution imaging uncovers reactivity patterns on single nanocatalysts.},
	author       = {Zhou, Xiaochun and others},
	year         = 2012,
	month        = {Apr},
	day          = {01},
	journal      = {Nat. Nanotechnol.},
	volume       = 7,
	number       = 4,
	pages        = {237--241},
	issn         = {1748-3395},
	abstract     = {Metal nanoparticles are used as catalysts in a variety of important chemical reactions1,2, and can have a range of different shapes3,4,5,6,7,8, with facets and sites that differ in catalytic reactivity1,2,9. To develop better catalysts it is necessary to determine where catalysis occurs on such nanoparticles and what structures are more reactive. Surface science experiments or theory can be used to predict the reactivity of surfaces with a known structure1,2,10, and the reactivity of nanocatalysts can often be rationalized from a knowledge of their well-defined surface facets3,4,5. Here, we show that a knowledge of the surface facets of a gold nanorod catalyst is insufficient to predict its reactivity, and we must also consider defects on the surface of the nanorod. We use super-resolution fluorescence microscopy to quantify the catalysis of the nanorods at a temporal resolution of a single catalytic reaction and a spatial resolution of \sim{}40~nm. We find that within the same surface facets on the sides of a single nanorod, the reactivity is not constant and exhibits a gradient from the centre of the nanorod towards its two ends. Furthermore, the ratio of the reactivity at the ends of the nanorod to the reactivity at the sides varies significantly from nanorod to nanorod, even though they all have the same surface facets.}
}

@article{CHEN201557,
title = {Nanofabrication by electron beam lithography and its applications: a review.},
journal = {Microelectron. Eng.},
volume = {135},
pages = {57-72},
year = {2015},
issn = {0167-9317},
author = {Yifang Chen},
keywords = {Nanofabrication, Electron beam lithography, Nanostructure, Nanoelectronics, Nanophotonics, Metamaterial},
abstract = {This review covers a wide range of nanofabrication techniques developed for nanoelectronic devices, nanophotonic metamaterials and other nanostructures, based on electron beam lithography (EBL). Differing from earlier publications, this review particularly focuses on how to apply the property of EBL resists for constructing multilayer stacks towards pattern transfer. Most frequently used resists and their lithography property are first introduced, followed by categorizing multiple layers of resists for fulfilling various tasks in nanofabrication. Particularly, T shape gates for high electron mobility transistors (HEMTs), metallic tunneling junctions (MTJs) in single electron tunneling transistors (SETs), chiral structures and photonic crystals for optical metamaterials, templates for NIL and etching masks for nanoscale reactive ion etch (RIE) are reviewed. In the description of process development, scientific advances behind these fabricated nanostructures are described at the same time. By this way, this review aims to indicate that the development of nanofabrication techniques is essential for the rapid advances of nanoscience as a whole.}
}

@article{Zhou2012Quantitative,
  author  = {Zhou, X. and others},
  title   = {Quantitative super-resolution imaging uncovers reactivity patterns on single nanocatalysts.},
  journal = {Nat. Nanotechnol.},
  year    = {2012},
  volume  = {7},
  pages   = {237--241},
}

@article{Xu2008Single,
  author  = {Xu, W. and Kong, J. S. and Yeh, Y.-T. E. and Chen, P.},
  title   = {Single-molecule nanocatalysis reveals heterogeneous reaction pathways and catalytic dynamics.},
  journal = {Nat. Mater.},
  year    = {2008},
  volume  = {7},
  number  = {12},
  pages   = {992--996},
}

@article{Chen2009Single,
  author  = {Chen, P. and Xu, W. and Zhou, X. and Panda, D. and Kalininskiy, A.},
  title   = {Single-nanoparticle catalysis at single-turnover resolution.},
  journal = {Chem. Phys. Lett.},
  year    = {2009},
  volume  = {470},
  number  = {4--6},
  pages   = {151--157},
}

@article{VESBORG2010738,
	title        = {Gas-phase photocatalysis in micro-reactors.},
	author       = {Peter C.K. Vesborg and Jakob L. Olsen and Toke R. Henriksen and Ib Chorkendorff and Ole Hansen},
	year         = 2010,
	journal      = {Chem. Eng. J.},
	volume       = 160,
	number       = 2,
	pages        = {738--741},
	issn         = {1385-8947},
	keywords     = {Microreactor, Nanoreactor, Photocatalysis, Photooxidation, Methanol oxidation, {CO} oxidation, TiO, P25, W 2730X},
	abstract     = {Gas-phase photocatalysis experiments may benefit from the high sensitivity and good time response in product detection offered by $\mu$-reactors. We demonstrate this by carrying out {CO} oxidation and methanol oxidation over commercial TiO2 photocatalysts in our recently developed high-sensitivity reactors. We demonstrate that the system exhibits great versatility in terms of photocatalyst, illumination source and target reaction.}
}
@article{Gebhard_2019,
	title        = {Convolutional neural networks: a magic bullet for gravitational-wave detection?.},
	author       = {Timothy D. Gebhard and Niki Kilbertus and Ian Harry and Bernhard Sch\"{o}lkopf},
	year         = 2019,
	month        = {sep},
	journal      = {Phys. Rev. D},
	publisher    = {American Physical Society ({APS})},
	volume       = 100,
	number       = 6,
}
@article{Catalysts,
	title        = {Transition metal catalysis in the pharmaceutical industry.},
	author       = {Carl A. Busacca et. al.},
	year         = 2005,
	publisher    = {John Wiley \& Sons, Inc.}
}
@article{ounkomol2018label,
	title        = {Label-free prediction of three-dimensional fluorescence images from transmitted-light microscopy.},
	author       = {Ounkomol, Chawin and Seshamani, Sharmishtaa and Maleckar, Mary M and Collman, Forrest and Johnson, Gregory R},
	year         = 2018,
	journal      = {Nature methods},
	publisher    = {Nature Publishing Group},
	volume       = 15,
	number       = 11,
	pages        = {917--920}
}
@article{Boland2021,
	title        = {{Improving axial resolution in structured illumination microscopy using deep learning.}},
	author       = {Boland, Miguel A. and Cohen, Edward A.K. and Flaxman, Seth R. and Neil, Mark A.A.},
	year         = 2021,
	journal      = {Philosophical Transactions of the Royal Society A: Mathematical, Physical and Engineering Sciences},
	volume       = 379,
	number       = 2199,
	issn         = {1364503X},
	abstract     = {Structured Illumination Microscopy (SIM) is a widespread methodology to image live and fixed biological structures smaller than the diffraction limits of conventional optical microscopy. Using recent advances in image up-scaling through deep learning models, we demonstrate a method to reconstruct 3D SIM image stacks with twice the axial resolution attainable through conventional SIM reconstructions. We further demonstrate our method is robust to noise and evaluate it against two-point cases and axial gratings. Finally, we discuss potential adaptions of the method to further improve resolution. This article is part of the Theo Murphy meeting issue 'Super-resolution structured illumination microscopy (part 1)'.},
	file         = {:C\:/Users/Jesus/Desktop/scientific writing course/rsta.2020.0298.pdf:pdf},
	keywords     = {Structured Illumination Microscopy,deep learning,microscopy,residual channel attention network,structure illumination},
	mendeley-groups = {machine learning,machine learning/Molecules},
	pmid         = 33896203
}
@article{Hershko*2018,
	title        = {{Multicolor localization microscopy by deep learning.}},
	author       = {Hershko\textasteriskcentered, Eran and Weiss\textasteriskcentered, Lucien E. and Michaeli, Tomer and Shechtman, Yoav},
	year         = 2018,
	month        = {jul},
	volume       = 5,
	number       = 4,
	abstract     = {Deep learning has become an extremely effective tool for image classification and image restoration problems. Here, we apply deep learning to microscopy, and demonstrate how neural networks can exploit the chromatic dependence of the point-spread function to classify the colors of single emitters imaged on a grayscale camera. While existing single-molecule methods for spectral classification require additional optical elements in the emission path, e.g. spectral filters, prisms, or phase masks, our neural net correctly identifies static as well as mobile emitters with high efficiency using a standard, unmodified single-channel configuration. Furthermore, we demonstrate how deep learning can be used to design phase-modulating elements that, when implemented into the imaging path, result in further improved color differentiation between species.},
	archiveprefix = {arXiv},
	arxivid      = {1807.01637},
	eprint       = {1807.01637},
	file         = {:C\:/Users/Jesus/Desktop/scientific writing course/optica-5-4-458.pdf:pdf},
	mendeley-groups = {machine learning,machine learning/Molecules}
}
@generic{Hickey2022,
	title        = {Fluorescence microscopy--an outline of hardware, biological handling, and fluorophore considerations.},
	author       = {Shane M. Hickey and others},
	year         = 2022,
	journal      = {Cells},
	volume       = 11,
	issn         = 20734409,
	abstract     = {Fluorescence microscopy has become a critical tool for researchers to understand biological processes at the cellular level. Micrographs from fixed and live-cell imaging procedures feature in a plethora of scientific articles for the field of cell biology, but the complexities of fluorescence microscopy as an imaging tool can sometimes be overlooked or misunderstood. This review seeks to cover the three fundamental considerations when designing fluorescence microscopy experi-ments: (1) hardware availability; (2) amenability of biological models to fluorescence microscopy; and (3) suitability of imaging agents for intended applications. This review will help equip the reader to make judicious decisions when designing fluorescence microscopy experiments that de-liver high-resolution and informative images for cell biology.},
	issue        = 1
}
@inproceedings{Cooke2022,
	title        = {Physics-enhanced machine learning for virtual fluorescence microscopy.},
	author       = {Colin L. Cooke and others},
	year         = 2022,
	issn         = 15505499,
	abstract     = {This paper introduces a new method of data-driven microscope design for virtual fluorescence microscopy. We use a deep neural network (DNN) to effectively design optical patterns for specimen illumination that substantially improve upon the ability to infer fluorescence image information from unstained microscope images. To achieve this design, we include an illumination model within the DNN's first layers that is jointly optimized during network training. We validated our method on two different experimental setups, with different magnifications and sample types, to show a consistent improvement in performance as compared to conventional microscope imaging methods. Additionally, to understand the importance of learned illumination on the inference task, we varied the number of illumination patterns being optimized (and thus the number of unique images captured) and analyzed how the structure of the patterns changed as their number increased. This work demonstrates the power of programmable optical elements at enabling better machine learning algorithm performance and at providing physical insight into next generation of machine-controlled imaging systems.}
}
@article{Lichtman2005,
	title        = {Fluorescence microscopy.},
	author       = {Lichtman, Jeff W. and Conchello, Jos{\'e}-Angel},
	year         = 2005,
	month        = {Dec},
	day          = {01},
	journal      = {Nat. Methods},
	volume       = 2,
	number       = 12,
	pages        = {910--919},
	issn         = {1548-7105},
	abstract     = {Although fluorescence microscopy permeates all of cell and molecular biology, most biologists have little experience with the underlying photophysical phenomena. Understanding the principles underlying fluorescence microscopy is useful when attempting to solve imaging problems. Additionally, fluorescence microscopy is in a state of rapid evolution, with new techniques, probes and equipment appearing almost daily. Familiarity with fluorescence is a prerequisite for taking advantage of many of these developments. This review attempts to provide a framework for understanding excitation of and emission by fluorophores, the way fluorescence microscopes work, and some of the ways fluorescence can be optimized.}
}
@inproceedings{Cheng2021,
	title        = {Multiplexed virtual fluorescence labeling from multi-contrast microscopy by deep learning.},
	author       = {Shiyi Cheng and Sipei Fu and Yumi Mun Kim and Ji Yi and Lei Tian},
	year         = 2021,
}
@article{Christiansen2018,
	title        = {In silico labeling: predicting fluorescent labels in unlabeled images.},
	author       = {Eric M. Christiansen and others},
	year         = 2018,
	month        = 4,
	journal      = {Cell},
	publisher    = {Cell Press},
	volume       = 173,
	pages        = {792--803.e19},
	issn         = 10974172,
	abstract     = {Microscopy is a central method in life sciences. Many popular methods, such as antibody labeling, are used to add physical fluorescent labels to specific cellular constituents. However, these approaches have significant drawbacks, including inconsistency; limitations in the number of simultaneous labels because of spectral overlap; and necessary perturbations of the experiment, such as fixing the cells, to generate the measurement. Here, we show that a computational machine-learning approach, which we call ``in silico labeling'' (ISL), reliably predicts some fluorescent labels from transmitted-light images of unlabeled fixed or live biological samples. ISL predicts a range of labels, such as those for nuclei, cell type (e.g., neural), and cell state (e.g., cell death). Because prediction happens in silico, the method is consistent, is not limited by spectral overlap, and does not disturb the experiment. ISL generates biological measurements that would otherwise be problematic or impossible to acquire. In silico labeling, a machine-learning approach, reliably infers fluorescent measurements from transmitted-light images of unlabeled fixed or live biological samples.},
	issue        = 3,
	keywords     = {cancer,computer vision,deep learning,machine learning,microscopy,neuroscience,stem cells},
	pmid         = 29656897
}
@article{Nguyen2020,
	title        = {Virtual organelle self-coding for fluorescence imaging via adversarial learning.},
	author       = {Thanh C. Nguyen and others},
	year         = 2020,
	journal      = {Journal of Biomedical Optics},
	volume       = 25,
	issn         = 15602281,
	abstract     = {SIGNIFICANCE: Our study introduces an application of deep learning to virtually generate fluorescence images to reduce the burdens of cost and time from considerable effort in sample preparation related to chemical fixation and staining. AIM: The objective of our work was to determine how successfully deep learning methods perform on fluorescence prediction that depends on structural and/or a functional relationship between input labels and output labels. APPROACH: We present a virtual-fluorescence-staining method based on deep neural networks (VirFluoNet) to transform co-registered images of cells into subcellular compartment-specific molecular fluorescence labels in the same field-of-view. An algorithm based on conditional generative adversarial networks was developed and trained on microscopy datasets from breast-cancer and bone-osteosarcoma cell lines: MDA-MB-231 and U2OS, respectively. Several established performance metrics-the mean absolute error (MAE), peak-signal-to-noise ratio (PSNR), and structural-similarity-index (SSIM)-as well as a novel performance metric, the tolerance level, were measured and compared for the same algorithm and input data. RESULTS: For the MDA-MB-231 cells, F-actin signal performed the fluorescent antibody staining of vinculin prediction better than phase-contrast as an input. For the U2OS cells, satisfactory metrics of performance were archieved in comparison with ground truth. MAE is <0.005, 0.017, 0.012; PSNR is >40\hspace{0.167em}\hspace{0.167em}/\hspace{0.167em}\hspace{0.167em}34\hspace{0.167em}\hspace{0.167em}/\hspace{0.167em}\hspace{0.167em}33\hspace{0.167em}\hspace{0.167em}dB; and SSIM is >0.925\hspace{0.167em}\hspace{0.167em}/\hspace{0.167em}\hspace{0.167em}0.926\hspace{0.167em}\hspace{0.167em}/\hspace{0.167em}\hspace{0.167em}0.925 for 4',6-diamidino-2-phenylindole/hoechst, endoplasmic reticulum, and mitochondria prediction, respectively, from channels of nucleoli and cytoplasmic RNA, Golgi plasma membrane, and F-actin. {CO}NCLUSIONS: These findings contribute to the understanding of the utility and limitations of deep learning image-regression to predict fluorescence microscopy datasets of biological cells. We infer that predicted image labels must have either a structural and/or a functional relationship to input labels. Furthermore, the approach introduced here holds promise for modeling the internal spatial relationships between organelles and biomolecules within living cells, leading to detection and quantification of alterations from a standard training dataset.},
	issue        = {09}
}
@book{Wolf2008,
	author       = {Wolf, Emil},
	year         = 2008,
	booktitle    = {Progress in Optics)},
	publisher    = {Elsevier},
	pages        = 355,
	isbn         = {978-0-08-055768-7}
}
@article{li2022fast,
	title        = {Fast and accurate super-resolution of mr images based on lightweight generative adversarial network.},
	author       = {Li, Hangyu and Xuan, Zuxing and Zhou, Jianpin and Hu, Xiyuan and Yang, Bo},
	year         = 2022,
	journal      = {Multimedia Tools and Applications},
	publisher    = {Springer},
	pages        = {1--23}
}
@inproceedings{lai2017deep,
	title        = {Deep laplacian pyramid networks for fast and accurate super-resolution.},
	author       = {Lai, Wei-Sheng and Huang, Jia-Bin and Ahuja, Narendra and Yang, Ming-Hsuan},
	year         = 2017,
	booktitle    = {Proceedings of the IEEE conference on computer vision and pattern recognition},
	pages        = {624--632}
}
@article{To2020,
	title        = {Deep regression neural networks for collateral imaging from dynamic susceptibility contrast-enhanced magnetic resonance perfusion in acute ischemic stroke.},
	author       = {To, Minh Nguyen Nhat and Kim, Hyun Jeong and Roh, Hong Gee and Cho, Yoon-Sik and Kwak, Jin Tae},
	year         = 2020,
	month        = {Jan},
	day          = {01},
	journal      = {International Journal of Computer Assisted Radiology and Surgery},
	volume       = 15,
	number       = 1,
	pages        = {151--162},
	issn         = {1861-6429},
	abstract     = {Acute ischemic stroke is one of the primary causes of death worldwide. Recent studies have shown that the assessment of collateral status could aid in improving the treatment for patients with acute ischemic stroke. We present a 3D deep regression neural network to automatically generate the collateral images from dynamic susceptibility contrast-enhanced magnetic resonance perfusion (DSC-MRP) in acute ischemic stroke.}
}
@article{Ravì2018,
	title        = {Effective deep learning training for single-image super-resolution in endomicroscopy exploiting video-registration-based reconstruction.},
	author       = {Rav{\`i}, Daniele and Szczotka, Agnieszka Barbara and Shakir, Dzhoshkun Ismail and Pereira, Stephen P. and Vercauteren, Tom},
	year         = 2018,
	month        = {Jun},
	day          = {01},
	journal      = {International Journal of Computer Assisted Radiology and Surgery},
	volume       = 13,
	number       = 6,
	pages        = {917--924},
	issn         = {1861-6429},
	abstract     = {Probe-based confocal laser endomicroscopy (pCLE) is a recent imaging modality that allows performing in vivo optical biopsies. The design of pCLE hardware, and its reliance on an optical fibre bundle, fundamentally limits the image quality with a few tens of thousands fibres, each acting as the equivalent of a single-pixel detector, assembled into a single fibre bundle. Video registration techniques can be used to estimate high-resolution (HR) images by exploiting the temporal information contained in a sequence of low-resolution (LR) images. However, the alignment of LR frames, required for the fusion, is computationally demanding and prone to artefacts.}
}
@article{8051114,
	title        = {Anatomically constrained neural networks (acnns): application to cardiac image enhancement and segmentation.},
	author       = {Oktay, Ozan and others},
	year         = 2018,
	journal      = {IEEE Transactions on Medical Imaging},
	volume       = 37,
	number       = 2,
	pages        = {384--395},
}
@article{9167261,
	title        = {Endol2h: deep super-resolution for capsule endoscopy.},
	author       = {Almalioglu, Yasin and others},
	year         = 2020,
	journal      = {IEEE Transactions on Medical Imaging},
	volume       = 39,
	number       = 12,
	pages        = {4297--4309},
}
@article{Du2021,
	title        = {X-ray image super-resolution reconstruction based on a multiple distillation feedback network.},
	author       = {Du, Yan-Bin and others},
	year         = 2021,
	month        = {Jul},
	day          = {01},
	journal      = {Applied Intelligence},
	volume       = 51,
	number       = 7,
	pages        = {5081--5094},
	issn         = {1573-7497},
	abstract     = {The super-resolution reconstruction of X-ray images is one of the hot issues in the field of medical imaging. Due to the limitations of X-ray machines, the acquired images often have some problems, such as blurred details, unclear edges and low contrast, which seriously affect doctors' interpretations of X-ray images. In view of the above problems, an X-ray image super-resolution reconstruction method based on a multiple distillation feedback network is proposed. In the feature extraction stage, the shallow features of X-ray images are extracted through 3{\thinspace}{\texttimes}{\thinspace}3 and 1{\thinspace}{\texttimes}{\thinspace}1 convolutional layers, and a multiple distillation feedback module is designed, which iteratively upsamples and downsamples to fully extract the texture details of X-ray images. Subpixel convolution is used to improve the resolution and the residual convolution is used to predict the corresponding residual image. In the image reconstruction stage, the residual image is fused with the transposed convolution upsampled image, and the Laplacian pyramid structure is used to progressively reconstruct high-resolution X-ray images. The experimental results show that the proposed method can suppress noise and reduce artifacts. Its peak signal-to-noise ratio (PSNR), structural similarity (SSIM) and information fidelity criteria (IFC) were all higher than those of the comparison methods, and its subjective visual was better.}
}
@article{kang2022super,
	title        = {Super-resolution method for mr images based on multi-resolution cnn.},
	author       = {Kang, Li and Liu, Guojuan and Huang, Jianjun and Li, Jianping},
	year         = 2022,
	journal      = {Biomedical Signal Processing and Control},
	publisher    = {Elsevier},
	volume       = 72,
	pages        = 103372
}
@article{Kang2017,
	title        = {A deep convolutional neural network using directional wavelets for low-dose x-ray ct reconstruction.},
	author       = {Kang, Eunhee and Min, Junhong and Ye, Jong Chul},
	year         = 2017,
	journal      = {Medical Physics},
	volume       = 44,
	number       = 10,
	pages        = {e360-e375},
	keywords     = {convolutional neural network, deep learning, low-dose x-ray CT, wavelet transform},
	eprint       = {https://aapm.onlinelibrary.wiley.com/doi/pdf/10.1002/mp.12344},
	abstract     = {Purpose Due to the potential risk of inducing cancer, radiation exposure by X-ray CT devices should be reduced for routine patient scanning. However, in low-dose X-ray CT, severe artifacts typically occur due to photon starvation, beam hardening, and other causes, all of which decrease the reliability of the diagnosis. Thus, a high-quality reconstruction method from low-dose X-ray CT data has become a major research topic in the CT community. Conventional model-based de-noising approaches are, however, computationally very expensive, and image-domain de-noising approaches cannot readily remove CT-specific noise patterns. To tackle these problems, we want to develop a new low-dose X-ray CT algorithm based on a deep-learning approach. Method We propose an algorithm which uses a deep convolutional neural network (CNN) which is applied to the wavelet transform coefficients of low-dose CT images. More specifically, using a directional wavelet transform to extract the directional component of artifacts and exploit the intra- and inter- band correlations, our deep network can effectively suppress CT-specific noise. In addition, our CNN is designed with a residual learning architecture for faster network training and better performance. Results Experimental results confirm that the proposed algorithm effectively removes complex noise patterns from CT images derived from a reduced X-ray dose. In addition, we show that the wavelet-domain CNN is efficient when used to remove noise from low-dose CT compared to existing approaches. Our results were rigorously evaluated by several radiologists at the Mayo Clinic and won second place at the 2016 ``Low-Dose CT Grand Challenge.'' Conclusions To the best of our knowledge, this work is the first deep-learning architecture for low-dose CT reconstruction which has been rigorously evaluated and proven to be effective. In addition, the proposed algorithm, in contrast to existing model-based iterative reconstruction (MBIR) methods, has considerable potential to benefit from large data sets. Therefore, we believe that the proposed algorithm opens a new direction in the area of low-dose CT research.}
}
@article{Jun2018,
	title        = {Reconstruction of undersampled radial free-breathing 3d abdominal mri using stacked convolutional auto-encoders.},
	author       = {Lv, Jun and Chen, Kun and Yang, Ming and Zhang, Jue and Wang, Xiaoying},
	year         = 2018,
	journal      = {Medical Physics},
	volume       = 45,
	number       = 5,
	pages        = {2023--2032},
	keywords     = {deep learning, free breathing, MRI reconstruction, stacked convolutional auto-encoders, streaking artifact},
	eprint       = {https://aapm.onlinelibrary.wiley.com/doi/pdf/10.1002/mp.12870},
	abstract     = {Purpose Free-breathing three-dimensional (3D) abdominal imaging is a challenging task for MRI, as respiratory motion severely degrades image quality. One of the most promising self-navigation techniques is the 3D golden-angle radial stack-of-stars (SOS) sequence, which has advantages in terms of speed, resolution, and allowing free breathing. However, streaking artifacts are still clearly observed in reconstructed images when undersampling is applied. This work presents a novel reconstruction approach based on a stacked convolutional auto-encoder (SCAE) network to solve this problem. Methods Thirty healthy volunteers participated in our experiment. To build the dataset, reference and artifact-affected images were reconstructed using 451 golden-angle spokes and the first 20, 40, or 90 golden-angle spokes corresponding to acceleration rates of 31.4, 15.7, and 6.98, respectively. In the training step, we trained the SCAE by feeding it with patches from artifact-affected images. The SCAE outputs patches in the corresponding reference images. In the testing step, we applied the trained SCAE to map each input artifact-affected patch to the corresponding reference image patch. Result The SCAE-based reconstruction images with acceleration rates of 6.98 and 15.7 show nearly similar quality as the reference images. Additionally, the calculation time is below 1 s. Moreover, the proposed approach preserves important features, such as lesions not presented in the training set. Conclusion The preliminary results demonstrate the feasibility of the proposed SCAE-based strategy for correcting the streaking artifacts of undersampled free-breathing 3D abdominal MRI with a negligible reconstruction time.}
}
@article{2019Chun,
	title        = {Mri super-resolution reconstruction for mri-guided adaptive radiotherapy using cascaded deep learning: in the presence of limited training data and unknown translation model.},
	author       = {Chun, Jaehee and others},
	year         = 2019,
	journal      = {Medical Physics},
	volume       = 46,
	number       = 9,
	pages        = {4148--4164},
	keywords     = {4D-MRI, machine learning, MRI, MR-IGRT, super resolution},
	eprint       = {https://aapm.onlinelibrary.wiley.com/doi/pdf/10.1002/mp.13717},
	abstract     = {Purpose Deep learning (DL)-based super-resolution (SR) reconstruction for magnetic resonance imaging (MRI) has recently been receiving attention due to the significant improvement in spatial resolution compared to conventional SR techniques. Challenges hindering the widespread implementation of these approaches remain, however. Low-resolution (LR) MRIs captured in the clinic exhibit complex tissue structures obfuscated by noise that are difficult for a simple DL framework to handle. Moreover, training a robust network for a SR task requires abundant, perfectly matched pairs of LR and high-resolution (HR) images that are often unavailable or difficult to collect. The purpose of this study is to develop a novel SR technique for MRI based on the concept of cascaded DL that allows for the reconstruction of high-quality SR images in the presence of insufficient training data, an unknown translation model, and noise. Methods The proposed framework, based on the concept named cascaded deep learning, consists of three components: (a) a denoising autoencoder (DAE) trained using clinical LR noisy MRI scans that have been processed with a nonlocal means filter that generates denoised LR data; (b) a down-sampling network (DSN) trained with a small amount of paired LR/HR data from volunteers that allows for the generation of perfectly paired LR/HR data for the training of a generative model; and (c) the proposed SR generative model (p-SRG) trained with data generated by the DSN that maps from LR inputs to HR outputs. After training, LR clinical images may be fed through the DAE and p-SRG to yield SR reconstructions of the LR input. The application of this framework was explored in two settings: 3D breath-hold MRI axial SR reconstruction from LR axial scans (<3~sec/vol) and in the enhancement of the spatial resolution of LR 4D-MRI acquisitions (0.5~sec/vol). Results The DSN produces LR scans from HR inputs with a higher fidelity to true, LR clinical scans compared to conventional k-space down-sampling methods based on the metrics of root mean square error (RMSE) and structural similarity index (SSIM). Furthermore, HR outputs generated by the p-SRG exhibit improved scores in the peak signal-to-noise ratio, normalized RMSE, SSIM, and in the blind/reference-less image spatial quality evaluator assessment compared to conventional approaches to MRI SR. Conclusions The robust, SR reconstruction method for MRI based on the novel cascaded deep learning framework is an end-to-end method for producing detail-preserving SR reconstructions from noisy, LR clinical MRI scans. Fourfold enhancements in spatial resolution facilitate target delineation and motion management during radiation therapy, enabling precise MRI-guided radiation therapy with 3D LR breath-hold MRI and 4D-MRI in a clinically feasible time frame.}
}
@article{2020Zheng,
	title        = {A hybrid convolutional neural network for super-resolution reconstruction of mr images.},
	author       = {Zheng, Yingjie and others},
	year         = 2020,
	journal      = {Medical Physics},
	volume       = 47,
	number       = 7,
	pages        = {3013--3022},
	keywords     = {convolutional neural network, hybrid network, MR images, super-resolution},
	eprint       = {https://aapm.onlinelibrary.wiley.com/doi/pdf/10.1002/mp.14152},
	abstract     = {Purpose Spatial resolution is an important parameter for magnetic resonance imaging (MRI). High-resolution MR images provide detailed information and benefit subsequent image analysis. However, higher resolution MR images come at the expense of longer scanning time and lower signal-to-noise ratios (SNRs). Using algorithms to improve image resolution can mitigate these limitations. Recently, some convolutional neural network (CNN)-based super-resolution (SR) algorithms have flourished on MR image reconstruction. However, most algorithms usually adopt deeper network structures to improve the performance. Methods In this study, we propose a novel hybrid network (named HybridNet) to improve the quality of SR images by increasing the width of the network. Specifically, the proposed hybrid block combines a multipath structure and variant dense blocks to extract abundant features from low-resolution images. Furthermore, we fully exploit the hierarchical features from different hybrid blocks to reconstruct high-quality images. Results All SR algorithms are evaluated using three MR image datasets and the proposed HybridNet outperformed the comparative methods with peak a signal-to-noise ratio (PSNR) of 42.12~\pm{}~0.92~dB, 38.60~\pm{}~2.46~dB, 35.17~\pm{}~2.96~dB and a structural similarity index (SSIM) of 0.9949~\pm{}~0.0015, 0.9892~\pm{}~0.0034, 0.9740~\pm{}~0.0064, respectively. Besides, our proposed network can reconstruct high-quality images on an unseen MR dataset with PSNR of 33.27~\pm{}~1.56 and SSIM of 0.9581~\pm{}~0.0068. Conclusions The results demonstrate that HybridNet can reconstruct high-quality SR images from degraded MR images and has good generalization ability. It also can be leveraged to assist the task of image analysis or processing.}
}
@inproceedings{Lin2020,
	title        = {Efficient and phase-aware video super-resolution for cardiac mri.},
	author       = {Lin, Jhih-Yuan and Chang, Yu-Cheng and Hsu, Winston H.},
	year         = 2020,
	booktitle    = {Medical Image Computing and Computer Assisted Intervention -- MICCAI 2020},
	publisher    = {Springer International Publishing},
	address      = {Cham},
	pages        = {66--76},
	isbn         = {978-3-030-59719-1},
	editor       = {Martel, Anne L. and Abolmaesumi, Purang and Stoyanov, Danail and Mateus, Diana and Zuluaga, Maria A. and Zhou, S. Kevin and Racoceanu, Daniel and Joskowicz, Leo},
	abstract     = {Cardiac Magnetic Resonance Imaging (CMR) is widely used since it can illustrate the structure and function of the heart in a non-invasive and painless way. However, it is time-consuming and high-cost to acquire high-quality scans due to the hardware limitation. To this end, we propose a novel end-to-end trainable network to solve CMR video super-resolution problem without the hardware upgrade and the scanning protocol modifications. We incorporate the cardiac knowledge into our model to assist in utilizing the temporal information. Specifically, we formulate the cardiac knowledge as the periodic function, which is tailored to meet the cyclic characteristic of CMR. Besides, the proposed residual of residual learning scheme facilitates the network to learn the LR-HR mapping in a progressive refinement fashion. This mechanism enables the network to have the adaptive capability by adjusting refinement iterations depending on the difficulty of the task. Extensive experimental results on large-scale datasets demonstrate the superiority of the proposed method compared with numerous state-of-the-art methods.}
}
@article{Speiser2021,
	title        = {Deep learning enables fast and dense single-molecule localization with high accuracy.},
	author       = {Speiser, Artur and others},
	year         = 2021,
	month        = {Sep},
	day          = {01},
	journal      = {Nat. Methods},
	volume       = 18,
	number       = 9,
	pages        = {1082--1090},
	issn         = {1548-7105},
	abstract     = {Single-molecule localization microscopy (SMLM) has had remarkable success in imaging cellular structures with nanometer resolution, but standard analysis algorithms require sparse emitters, which limits imaging speed and labeling density. Here, we overcome this major limitation using deep learning. We developed DE{CO}DE (deep context dependent), a computational tool that can localize single emitters at high density in three dimensions with highest accuracy for a large range of imaging modalities and conditions. In a public software benchmark competition, it outperformed all other fitters on 12 out of 12 datasets when comparing both detection accuracy and localization error, often by a substantial margin. DE{CO}DE allowed us to acquire fast dynamic live-cell SMLM data with reduced light exposure and to image microtubules at ultra-high labeling density. Packaged for simple installation and use, DE{CO}DE will enable many laboratories to reduce imaging times and increase localization density in SMLM.}
}
@article{Boyd267096,
	title        = {Deeploco: fast 3d localization microscopy using neural networks.},
	author       = {Boyd, Nicholas and Jonas, Eric and Babcock, Hazen and Recht, Benjamin},
	year         = 2018,
	journal      = {bioRxiv},
	publisher    = {Cold Spring Harbor Laboratory},
	elocation-id = 267096,
	abstract     = {Single-molecule localization super-resolution microscopy (SMLM) techniques like STORM and PALM have transformed cellular microscopy by substantially increasing spatial resolution. In this paper we introduce a new algorithm for a critical part of the SMLM process: estimating the number and locations of the fluorophores in a single frame. Our algorithm can analyze a 20000-frame experimental 3D SMLM dataset in about one second {\textemdash} substantially faster than real-time and existing algorithms. Our approach is straightforward but very different from existing algorithms: we train a neural network to minimize the Bayes{\textquoteright} risk under a generative model for single SMLM frames. The neural network maps a frame directly to a collection of fluorophore locations, which we compare to the ground truth using a novel loss function. While training the neural network takes several hours, it only has to be done once for a given experimental setup. After training, localizing fluorophores in new images is extremely fast {\textemdash} orders of magnitude faster than existing algorithms. Faster recovery opens the door to real-time calibration and accelerated acquisition, and future work could tackle more complicated optical systems and more realistic simulators.},
	eprint       = {https://www.biorxiv.org/content/early/2018/02/16/267096.full.pdf}
}
@article{Kwok2022,
	title        = {An mri scans-based alzheimer's disease detection via convolutional neural network and transfer learning.},
	author       = {Chui, Kwok and Gupta, B B and Alhalabi, Wadee and Alzahrani, Fatma},
	year         = 2022,
	month        = {06},
	journal      = {Diagnostics},
	volume       = 12,
	pages        = 1531,
}
@article{BGNet,
	title        = {Accurate and rapid background estimation in single-molecule localization microscopy using the deep neural network {bgnet.}},
	author       = {Leonhard M\"{o}ckl and Anish R. Roy and Petar N. Petrov and W. E. Moerner},
	year         = 2019,
	month        = {dec},
	journal      = {Proceedings of the National Academy of Sciences},
	publisher    = {Proceedings of the National Academy of Sciences},
	volume       = 117,
	number       = 1,
	pages        = {60--67},
}
@article{Zhuang2009,
	title        = {Nano-imaging with storm.},
	author       = {Zhuang, Xiaowei},
	year         = 2009,
	month        = {Jul},
	day          = {01},
	journal      = {Nature Photonics},
	volume       = 3,
	number       = 7,
	pages        = {365--367},
	issn         = {1749-4893},
	abstract     = {Multicolour, three-dimensional stochastic optical reconstruction microscopy now makes it possible to image cellular structures with near molecular-scale resolution.}
}
@article{Jung2020-li,
	title        = {Direct visualization of actin filaments and {Actin-Binding} proteins in neuronal cells.},
	author       = {Jung, Minkyo and Kim, Doory and Mun, Ji Young},
	year         = 2020,
	month        = nov,
	journal      = {Front Cell Dev Biol},
	volume       = 8,
	pages        = 588556,
	abstract     = {Actin networks and actin-binding proteins (ABPs) are most abundant in the cytoskeleton of neurons. The function of ABPs in neurons is nucleation of actin polymerization, polymerization or depolymerization regulation, bundling of actin through crosslinking or stabilization, cargo movement along actin filaments, and anchoring of actin to other cellular components. In axons, ABP-actin interaction forms a dynamic, deep actin network, which regulates axon extension, guidance, axon branches, and synaptic structures. In dendrites, actin and ABPs are related to filopodia attenuation, spine formation, and synapse plasticity. ABP phosphorylation or mutation changes ABP-actin binding, which regulates axon or dendritic plasticity. In addition, hyperactive ABPs might also be expressed as aggregates of abnormal proteins in neurodegeneration. Those changes cause many neurological disorders. Here, we will review direct visualization of ABP and actin using various electron microscopy (EM) techniques, super resolution microscopy (SRM), and correlative light and electron microscopy (CLEM) with discussion of important ABPs in neuron.},
	keywords     = {actin; actin binding protein; correlative light and electron microscopy; electron microscopy; neuronal cell; super-resolution microscopy},
	language     = {en}
}
@article{HESS20064258,
	title        = {Ultra-high resolution imaging by fluorescence photoactivation localization microscopy.},
	author       = {Samuel T. Hess and Thanu P.K. Girirajan and Michael D. Mason},
	year         = 2006,
	journal      = {Biophysical Journal},
	volume       = 91,
	number       = 11,
	pages        = {4258--4272},
	issn         = {0006-3495},
	abstract     = {Biological structures span many orders of magnitude in size, but far-field visible light microscopy suffers from limited resolution. A new method for fluorescence imaging has been developed that can obtain spatial distributions of large numbers of fluorescent molecules on length scales shorter than the classical diffraction limit. Fluorescence photoactivation localization microscopy (FPALM) analyzes thousands of single fluorophores per acquisition, localizing small numbers of them at a time, at low excitation intensity. To control the number of visible fluorophores in the field of view and ensure that optically active molecules are separated by much more than the width of the point spread function, photoactivatable fluorescent molecules are used, in this case the photoactivatable green fluorescent protein (PA-GFP). For these photoactivatable molecules, the activation rate is controlled by the activation illumination intensity; nonfluorescent inactive molecules are activated by a high-frequency (405-nm) laser and are then fluorescent when excited at a lower frequency. The fluorescence is imaged by a CCD camera, and then the molecules are either reversibly inactivated or irreversibly photobleached to remove them from the field of view. The rate of photobleaching is controlled by the intensity of the laser used to excite the fluorescence, in this case an Ar+ ion laser. Because only a small number of molecules are visible at a given time, their positions can be determined precisely; with only \sim{}100 detected photons per molecule, the localization precision can be as much as 10-fold better than the resolution, depending on background levels. Heterogeneities on length scales of the order of tens of nanometers are observed by FPALM of PA-GFP on glass. FPALM images are compared with images of the same molecules by widefield fluorescence. FPALM images of PA-GFP on a terraced sapphire crystal surface were compared with atomic force microscopy and show that the full width at half-maximum of features \sim{}86\pm{}4nm is significantly better than the expected diffraction-limited optical resolution. The number of fluorescent molecules and their brightness distribution have also been determined using FPALM. This new method suggests a means to address a significant number of biological questions that had previously been limited by microscope resolution.}
}
% The entry below contains non-ASCII chars that could not be converted
% to a LaTeX equivalent.
@article{Shroff2013-sw,
	title        = {Photoactivated localization microscopy ({PALM}) of adhesion complexes.},
	author       = {Shroff, Hari and White, Helen and Betzig, Eric},
	year         = 2013,
	month        = mar,
	journal      = {Curr Protoc Cell Biol},
	volume       = {Chapter 4},
	pages        = {Unit4.21},
	abstract     = {Key to understanding a protein's biological function is the accurate determination of its spatial distribution inside a cell. Although fluorescent protein markers allow the targeting of specific proteins with molecular precision, much of this information is lost when the resultant fusion proteins are imaged with conventional, diffraction-limited optics. In response, several imaging modalities that are capable of resolution below the diffraction limit (\sim{}200 nm) have emerged. Here, both single- and dual-color superresolution imaging of biological structures using photoactivated localization microscopy (PALM) are described. The examples discussed focus on adhesion complexes: dense, protein-filled assemblies that form at the interface between cells and their substrata. A particular emphasis is placed on the instrumentation and photoactivatable fluorescent protein (PA-FP) tags necessary to achieve PALM images at \sim{}20 nm resolution in 5 to 30 min in fixed cells.},
	language     = {en}
}
@article{Rust2006-nl,
	title        = {Sub-diffraction-limit imaging by stochastic optical reconstruction microscopy ({STORM}).},
	author       = {Rust, Michael J and Bates, Mark and Zhuang, Xiaowei},
	year         = 2006,
	month        = aug,
	journal      = {Nat Methods},
	volume       = 3,
	number       = 10,
	pages        = {793--795},
	abstract     = {We have developed a high-resolution fluorescence microscopy method based on high-accuracy localization of photoswitchable fluorophores. In each imaging cycle, only a fraction of the fluorophores were turned on, allowing their positions to be determined with nanometer accuracy. The fluorophore positions obtained from a series of imaging cycles were used to reconstruct the overall image. We demonstrated an imaging resolution of 20 nm. This technique can, in principle, reach molecular-scale resolution.},
	language     = {en}
}
@article{Huang2009-ya,
	title        = {Super-resolution fluorescence microscopy.},
	author       = {Huang, Bo and Bates, Mark and Zhuang, Xiaowei},
	year         = 2009,
	journal      = {Annu Rev Biochem},
	volume       = 78,
	pages        = {993--1016},
	abstract     = {Achieving a spatial resolution that is not limited by the diffraction of light, recent developments of super-resolution fluorescence microscopy techniques allow the observation of many biological structures not resolvable in conventional fluorescence microscopy. New advances in these techniques now give them the ability to image three-dimensional (3D) structures, measure interactions by multicolor colocalization, and record dynamic processes in living cells at the nanometer scale. It is anticipated that super-resolution fluorescence microscopy will become a widely used tool for cell and tissue imaging to provide previously unobserved details of biological structures and processes.},
	language     = {en}
}
@article{Ashika2021,
	title        = {Applying deep learning to accelerated clinical brain magnetic resonance imaging for multiple sclerosis.},
	author       = {Mani, Ashika and others},
	year         = 2021,
	month        = {09},
	journal      = {Frontiers in Neurology},
	volume       = 12,
}
@misc{Burns2022,
	title        = {Untrained, physics-informed neural networks for structured illumination microscopy.},
	author       = {Burns, Zachary and Liu, Zhaowei},
	year         = 2022,
	publisher    = {arXiv},
	copyright    = {Creative Commons Attribution 4.0 International},
	keywords     = {Image and Video Processing (eess.IV), Computer Vision and Pattern Recognition (cs.CV), Optics (physics.optics), FOS: Electrical engineering, electronic engineering, information engineering, FOS: Electrical engineering, electronic engineering, information engineering, FOS: Computer and information sciences, FOS: Computer and information sciences, FOS: Physical sciences, FOS: Physical sciences}
}
@article{Nehme_2020,
	title        = {{DeepSTORM}3D: dense 3d localization microscopy and {PSF} design by deep learning.},
	author       = {Elias Nehme and others},
	year         = 2020,
	month        = {jun},
	journal      = {Nat. Methods},
	publisher    = {Springer Science and Business Media {LLC}},
	volume       = 17,
	number       = 7,
	pages        = {734--740},
}
@article{rizzuto1995chimeric,
	title        = {Chimeric green fluorescent protein as a tool for visualizing subcellular organelles in living cells.},
	author       = {Rizzuto, Rosario and Brini, Marisa and Pizzo, Paola and Murgia, Marta and Pozzan, Tullio},
	year         = 1995,
	journal      = {Current biology},
	publisher    = {Elsevier},
	volume       = 5,
	number       = 6,
	pages        = {635--642}
}
@article{kepp2011cell,
	title        = {Cell death assays for drug discovery.},
	author       = {Kepp, Oliver and Galluzzi, Lorenzo and Lipinski, Marta and Yuan, Junying and Kroemer, Guido},
	year         = 2011,
	journal      = {Nature reviews Drug discovery},
	publisher    = {Nature Publishing Group},
	volume       = 10,
	number       = 3,
	pages        = {221--237}
}
@article{lulevich2009cell,
	title        = {Cell tracing dyes significantly change single cell mechanics.},
	author       = {Lulevich, Valentin and Shih, Yi-Ping and Lo, Su Hao and Liu, Gang-yu},
	year         = 2009,
	journal      = {The Journal of Physical Chemistry B},
	publisher    = {ACS Publications},
	volume       = 113,
	number       = 18,
	pages        = {6511--6519}
}
@article{nygate2020holographic,
	title        = {Holographic virtual staining of individual biological cells.},
	author       = {Nygate, Yoav N and others},
	year         = 2020,
	journal      = {Proceedings of the National Academy of Sciences},
	publisher    = {National Acad Sciences},
	volume       = 117,
	number       = 17,
	pages        = {9223--9231}
}
@article{kandel2021multiscale,
	title        = {Multiscale assay of unlabeled neurite dynamics using phase imaging with computational specificity.},
	author       = {Kandel, Mikhail E and others},
	year         = 2021,
	journal      = {ACS sensors},
	publisher    = {ACS Publications},
	volume       = 6,
	number       = 5,
	pages        = {1864--1874}
}
@article{korczak2022dynamic,
	title        = {Dynamic live/apoptotic cell assay using phase-contrast imaging and deep learning.},
	author       = {Korczak, Zofia and others},
	year         = 2022,
	journal      = {bioRxiv},
	publisher    = {Cold Spring Harbor Laboratory}
}
@article{li2021unsupervised,
	title        = {Unsupervised content-preserving transformation for optical microscopy.},
	author       = {Li, Xinyang and others},
	year         = 2021,
	journal      = {Light: Science \& Applications},
	publisher    = {Nature Publishing Group},
	volume       = 10,
	number       = 1,
	pages        = {1--11}
}
@article{nguyen2020virtual,
	title        = {Virtual organelle self-coding for fluorescence imaging via adversarial learning.},
	author       = {Nguyen, Thanh C and others},
	year         = 2020,
	journal      = {Journal of biomedical optics},
	publisher    = {SPIE},
	volume       = 25,
	number       = 9,
	pages        = {096009}
}
@article{liu2020global,
	title        = {Global pixel transformers for virtual staining of microscopy images.},
	author       = {Liu, Yi and Yuan, Hao and Wang, Zhengyang and Ji, Shuiwang},
	year         = 2020,
	journal      = {IEEE Transactions on Medical Imaging},
	publisher    = {IEEE},
	volume       = 39,
	number       = 6,
	pages        = {2256--2266}
}
@article{Weiss2016,
	title        = {A survey of transfer learning.},
	author       = {Weiss, Karl and Khoshgoftaar, Taghi M. and Wang, DingDing},
	year         = 2016,
	month        = {May},
	day          = 28,
	journal      = {Journal of Big Data},
	volume       = 3,
	number       = 1,
	pages        = 9,
	issn         = {2196-1115},
	abstract     = {Machine learning and data mining techniques have been used in numerous real-world applications. An assumption of traditional machine learning methodologies is the training data and testing data are taken from the same domain, such that the input feature space and data distribution characteristics are the same. However, in some real-world machine learning scenarios, this assumption does not hold. There are cases where training data is expensive or difficult to collect. Therefore, there is a need to create high-performance learners trained with more easily obtained data from different domains. This methodology is referred to as transfer learning. This survey paper formally defines transfer learning, presents information on current solutions, and reviews applications applied to transfer learning. Lastly, there is information listed on software downloads for various transfer learning solutions and a discussion of possible future research work. The transfer learning solutions surveyed are independent of data size and can be applied to big data environments.}
}
@misc{Nobel,
	title        = {Reactions at surfaces: from atoms to {CO}mplexity.},
	author       = {Gerhard Ertl},
	year         = 2007,
	publisher    = {Fritz-Haber-Institut der Max-Planck-Gesellschaft}
}
@book{MassSpectrometer,
	title        = {Mass spectrometry: principles and applications.},
	author       = {Edmond de Hoffmann, Vincent Stroobant},
	year         = 2004,
	publisher    = {WILEY},
	pages        = 65
}
@book{BritannicaMicroscope,
	title        = {History of the optical microscope.},
	author       = {Encyclopedia Britannica},
	publisher    = {Encyclopedia Britannica, Inc.}
}
@article{Bethlem2000,
	title        = {Electrostatic trapping of ammonia molecules.},
	author       = {Bethlem, Hendrick L. and others},
	year         = 2000,
	month        = {Aug},
	day          = {01},
	journal      = {Nature},
	volume       = 406,
	number       = 6795,
	pages        = {491--494},
	issn         = {1476-4687},
	abstract     = {The ability to cool and slow atoms with light for subsequent trapping1,2,3 allows investigations of the properties and interactions of the trapped atoms in unprecedented detail. By contrast, the complex structure of molecules prohibits this type of manipulation, but magnetic trapping of calcium hydride molecules thermalized in ultra-cold buffer gas4 and optical trapping of caesium dimers5 generated from ultra-cold caesium atoms have been reported. However, these methods depend on the target molecules being paramagnetic or able to form through the association of atoms amenable to laser cooling6,7,8, respectively, thus restricting the range of species that can be studied. Here we describe the slowing of an adiabatically cooled beam of deuterated ammonia molecules by time-varying inhomogeneous electric fields9,10 and subsequent loading into an electrostatic trap. We are able to trap state-selected ammonia molecules with a density of 106{\thinspace}cm-3 in a volume of 0.25{\thinspace}cm3 at temperatures below 0.35{\thinspace}K. We observe pronounced density oscillations caused by the rapid switching of the electric fields during loading of the trap. Our findings illustrate that polar molecules can be efficiently cooled and trapped, thus providing an opportunity to study collisions and collective quantum effects in a wide range of ultra-cold molecular systems11,12,13,14.}
}
@article{Everett2009,
	title        = {Explorations in statistics: the bootstrap.},
	author       = {Curran-Everett, Douglas},
	year         = 2009,
	journal      = {Advances in Physiology Education},
	volume       = 33,
	number       = 4,
	pages        = {286--292},
	note         = {PMID: 19948676},
	eprint       = {https://doi.org/10.1152/advan.00062.2009},
	abstract     = {Learning about statistics is a lot like learning about science: the learning is more meaningful if you can actively explore. This fourth installment of Explorations in Statistics explores the bootstrap. The bootstrap gives us an empirical approach to estimate the theoretical variability among possible values of a sample statistic such as the sample mean. The appeal of the bootstrap is that we can use it to make an inference about some experimental result when the statistical theory is uncertain or even unknown. We can also use the bootstrap to assess how well the statistical theory holds: that is, whether an inference we make from a hypothesis test or confidence interval is justified.}
}
@misc{IBM,
	title        = {Convolutional neural networkss.},
	author       = {IBM Cloud Education},
	year         = 2020,
	publisher    = {IBM}
}
@misc{Zeiler2013,
	title        = {Visualizing and understanding convolutional networks.},
	author       = {Zeiler, Matthew D and Fergus, Rob},
	year         = 2013,
	booktitle    = {Computer Vision -- ECCV 2014},
	publisher    = {arXiv},
	address      = {Cham},
	pages        = {818--833},
	isbn         = {978-3-319-10590-1},
	copyright    = {arXiv.org perpetual, non-exclusive license},
	keywords     = {Computer Vision and Pattern Recognition (cs.CV), FOS: Computer and information sciences, FOS: Computer and information sciences},
	editor       = {Fleet, David and Pajdla, Tomas and Schiele, Bernt and Tuytelaars, Tinne},
	abstract     = {Large Convolutional Network models have recently demonstrated impressive classification performance on the ImageNet benchmark Krizhevsky et al. [18]. However there is no clear understanding of why they perform so well, or how they might be improved. In this paper we explore both issues. We introduce a novel visualization technique that gives insight into the function of intermediate feature layers and the operation of the classifier. Used in a diagnostic role, these visualizations allow us to find model architectures that outperform Krizhevsky et al on the ImageNet classification benchmark. We also perform an ablation study to discover the performance contribution from different model layers. We show our ImageNet model generalizes well to other datasets: when the softmax classifier is retrained, it convincingly beats the current state-of-the-art results on Caltech-101 and Caltech-256 datasets.}
}
@article{GARCIAGARIN2021116490,
	title        = {Automatic detection and quantification of floating marine macro-litter in aerial images: introducing a novel deep learning approach connected to a web application in r.},
	author       = {Odei Garcia-Garin and others},
	year         = 2021,
	journal      = {Environmental Pollution},
	volume       = 273,
	pages        = 116490,
	issn         = {0269-7491}
}
@misc{Girshick2013,
	title        = {Rich feature hierarchies for accurate object detection and semantic segmentation.},
	author       = {Girshick, Ross and Donahue, Jeff and Darrell, Trevor and Malik, Jitendra},
	year         = 2013,
	publisher    = {arXiv},
	copyright    = {arXiv.org perpetual, non-exclusive license},
	keywords     = {Computer Vision and Pattern Recognition (cs.CV), FOS: Computer and information sciences, FOS: Computer and information sciences}
}
@article{Grauer2021,
	title        = {Active droploids.},
	author       = {Grauer, Jens and others},
	year         = 2021,
	month        = {Oct},
	day          = 14,
	journal      = {Nat. Commun.},
	volume       = 12,
	number       = 1,
	pages        = 6005,
	issn         = {2041-1723},
	abstract     = {Active matter comprises self-driven units, such as bacteria and synthetic microswimmers, that can spontaneously form complex patterns and assemble into functional microdevices. These processes are possible thanks to the out-of-equilibrium nature of active-matter systems, fueled by a one-way free-energy flow from the environment into the system. Here, we take the next step in the evolution of active matter by realizing a two-way coupling between active particles and their environment, where active particles act back on the environment giving rise to the formation of superstructures. In experiments and simulations we observe that, under light-illumination, colloidal particles and their near-critical environment create mutually-coupled co-evolving structures. These structures unify in the form of active superstructures featuring a droplet shape and a colloidal engine inducing self-propulsion. We call them active droploids---a portmanteau of droplet and colloids. Our results provide a pathway to create active superstructures through environmental feedback.}
}
@article{Midtvedt2021,
	title        = {Fast and accurate nanoparticle characterization using deep-learning-enhanced off-axis holography.},
	author       = {Midtvedt, Benjamin and others},
	year         = 2021,
	month        = {Feb},
	day          = 23,
	journal      = {ACS Nano},
	publisher    = {American Chemical Society},
	volume       = 15,
	number       = 2,
	pages        = {2240--2250},
	issn         = {1936-0851}
}
@article{2020Weyn,
	title        = {Improving data-driven global weather prediction using deep convolutional neural networks on a cubed sphere.},
	author       = {Weyn, Jonathan A. and Durran, Dale R. and Caruana, Rich},
	year         = 2020,
	journal      = {Journal of Advances in Modeling Earth Systems},
	volume       = 12,
	number       = 9,
	pages        = {e2020MS002109},
	note         = {e2020MS002109 10.1029/2020MS002109},
	eprint       = {https://agupubs.onlinelibrary.wiley.com/doi/pdf/10.1029/2020MS002109},
	abstract     = {Abstract We present a significantly improved data-driven global weather forecasting framework using a deep convolutional neural network (CNN) to forecast several basic atmospheric variables on a global grid. New developments in this framework include an off-line volume-conservative mapping to a cubed-sphere grid, improvements to the CNN architecture and the minimization of the loss function over multiple steps in a prediction sequence. The cubed-sphere remapping minimizes the distortion on the cube faces on which convolution operations are performed and provides natural boundary conditions for padding in the CNN. Our improved model produces weather forecasts that are indefinitely stable and produce realistic weather patterns at lead times of several weeks and longer. For short- to medium-range forecasting, our model significantly outperforms persistence, climatology, and a coarse-resolution dynamical numerical weather prediction (NWP) model. Unsurprisingly, our forecasts are worse than those from a high-resolution state-of-the-art operational NWP system. Our data-driven model is able to learn to forecast complex surface temperature patterns from few input atmospheric state variables. On annual time scales, our model produces a realistic seasonal cycle driven solely by the prescribed variation in top-of-atmosphere solar forcing. Although it currently does not compete with operational weather forecasting models, our data-driven CNN executes much faster than those models, suggesting that machine learning could prove to be a valuable tool for large-ensemble forecasting.}
}
@article{Voulodimos2018,
	title        = {Deep learning for computer vision: a brief review.},
	author       = {Voulodimos, Athanasios and Doulamis, Nikolaos and Doulamis, Anastasios and Protopapadakis, Eftychios},
	year         = 2018,
	month        = {Feb},
	day          = {01},
	journal      = {Computational Intelligence and Neuroscience},
	publisher    = {Hindawi},
	volume       = 2018,
	pages        = 7068349,
	issn         = {1687-5265},
	abstract     = {Over the last years deep learning methods have been shown to outperform previous state-of-the-art machine learning techniques in several fields, with computer vision being one of the most prominent cases. This review paper provides a brief overview of some of the most significant deep learning schemes used in computer vision problems, that is, Convolutional Neural Networks, Deep Boltzmann Machines and Deep Belief Networks, and Stacked Denoising Autoencoders. A brief account of their history, structure, advantages, and limitations is given, followed by a description of their applications in various computer vision tasks, such as object detection, face recognition, action and activity recognition, and human pose estimation. Finally, a brief overview is given of future directions in designing deep learning schemes for computer vision problems and the challenges involved therein.}
}
@article{Filipe2010,
	title        = {Critical evaluation of nanoparticle tracking analysis (nta) by nanosight for the measurement of nanoparticles and protein aggregates.},
	author       = {Filipe, Vasco and Hawe, Andrea and Jiskoot, Wim},
	year         = 2010,
	month        = {May},
	day          = {01},
	journal      = {Pharmaceutical research},
	publisher    = {Springer US},
	volume       = 27,
	number       = 5,
	pages        = {796--810},
	issn         = {1573-904X},
	note         = {20204471[pmid]},
	edition      = {2010/03/04},
	keywords     = {Algorithms; Drug Delivery Systems; Excipients/chemistry; Immunoglobulin G/chemistry; Light; Nanoparticles/\textasteriskcenteredanalysis; Nanotechnology/\textasteriskcenteredinstrumentation; Particle Size; Polystyrenes/chemistry; Proteins/\textasteriskcenteredchemistry; Scattering, Radiation; Software; Viscosity},
	abstract     = {PURPOSE: To evaluate the nanoparticle tracking analysis (NTA) technique, compare it with dynamic light scattering (DLS) and test its performance in characterizing drug delivery nanoparticles and protein aggregates. METHODS: Standard polystyrene beads of sizes ranging from 60 to 1,000 nm and physical mixtures thereof were analyzed with NTA and DLS. The influence of different ratios of particle populations was tested. Drug delivery nanoparticles and protein aggregates were analyzed by NTA and DLS. Live monitoring of heat-induced protein aggregation was performed with NTA. RESULTS: NTA was shown to accurately analyze the size distribution of monodisperse and polydisperse samples. Sample visualization and individual particle tracking are features that enable a thorough size distribution analysis. The presence of small amounts of large (1,000 nm) particles generally does not compromise the accuracy of NTA measurements, and a broad range of population ratios can easily be detected and accurately sized. NTA proved to be suitable to characterize drug delivery nanoparticles and protein aggregates, complementing DLS. Live monitoring of heat-induced protein aggregation provides information about aggregation kinetics and size of submicron aggregates. {CO}NCLUSION: NTA is a powerful characterization technique that complements DLS and is particularly valuable for analyzing polydisperse nanosized particles and protein aggregates.},
	language     = {eng}
}
@article{Kaplan2021,
	title        = {Sensitivity of neural networks to corruption of image classification.},
	author       = {Kaplan, Shimon and Handelman, Doron and Handelman, Amir},
	year         = 2021,
	month        = {Nov},
	day          = {01},
	journal      = {AI and Ethics},
	volume       = 1,
	number       = 4,
	pages        = {425--434},
	issn         = {2730-5961},
	abstract     = {Artificial intelligence (AI) systems are extensively used today in many fields. In the field of medicine, AI-systems are especially used for the segmentation and classification of medical images. As reliance on such AI-systems increases, it is important to verify that these systems are dependable and not sensitive to bias or other types of errors that may severely affect users and patients. This work investigates the sensitivity of the performance of AI-systems to labeling errors. Such investigation is performed by simulating intentional mislabeling of training images according to different values of a new parameter called ``mislabeling balance'' and a ``corruption'' parameter, and then measuring the accuracy of the AI-systems for every value of these parameters. The issues investigated in this work include the amount (percentage) of errors from which a substantial adverse effect on the performance of the AI-systems can be observed, and how unreliable labeling can be done in the training stage. The goals of this work are to raise ethical concerns regarding the various types of errors that can possibly find their way into AI-systems, to demonstrate the effect of training errors, and to encourage development of techniques that can cope with the problem of errors, especially for AI-systems that perform sensitive medical-related tasks.}
}
@article{Heaven2019,
	title        = {Why deep-learning {AIs} are so easy to fool.},
	author       = {Douglas Heaven},
	year         = 2019,
	month        = oct,
	journal      = {Nature},
	publisher    = {Springer Science and Business Media {LLC}},
	volume       = 574,
	number       = 7777,
	pages        = {163--166},
}
@article{Alekseeva2019,
	title        = {Single particle plasmonics for materials science and single particle catalysis.},
	author       = {Alekseeva, Svetlana and Nedrygailov, Ievgen I. and Langhammer, Christoph},
	year         = 2019,
	month        = {Jun},
	day          = 19,
	journal      = {ACS Photonics},
	publisher    = {American Chemical Society},
	volume       = 6,
	number       = 6,
	pages        = {1319--1330},
}
@article{1980_Herz,
	title        = {Surface chemistry models of carbon monoxide oxidation on supported platinum catalysts.},
	author       = {Richard K. Herz and Samuel P. Marin},
	year         = 1980,
	journal      = {J. Catal.},
	volume       = 65,
	number       = 2,
	pages        = {281--296},
	issn         = {0021-9517},
	abstract     = {Rates of {CO} oxidation on noble metal catalysts are often represented by a Langmuir-Hinshelwood rate expression that assumes the competitive equilibrium adsorption of {CO} and O2 on the active metal surface. Surface chemistry studies reported in the literature have shown, however, that this assumption cannot be justified under all conditions. As a result, the usual Langmuir-Hinshelwood rate expression is unable to explain the data of several reported studies of {CO} oxidation on {Pt} catalysts. In this report we develop two reaction models which include separate adsorption, desorption, and surface reaction steps, and which do not assume adsorption equilibrium. The ability of each model to fit {CO} oxidation rate data taken with an alumina-supported {Pt} catalyst is compared with that of the usual Langmuir-Hinshelwood rate expression. Unlike the usual rate expression, the surface chemistry models successfully simulate the abrupt transition in steady-state rate that occurs between the {CO} inhibition regime and the first-order regime. The parameter values used to fit the supported {Pt} data are similar to those determined with {Pt} crystals. However, they indicate that {CO} may be adsorbed less strongly on the supported {Pt} and that most of the surface {Pt} atoms in the supported catalyst were deactivated by an oxidizing pretreatment.}
}
@article{DavidLicentiate,
	title        = {Combining nanoplasmonics and nanofluidics for single particle catalysis.},
	author       = {David Albinsson},
	year         = 2018,
	month        = {November},
	day          = 15,
	publisher    = {Chalmers University of Technology}
}
@article{OKTAY2019113,
	title        = {Automatic detection, localization and segmentation of nano-particles with deep learning in microscopy images.},
	author       = {Ayse Betul Oktay and An\i{}l Gurses},
	year         = 2019,
	journal      = {Micron},
	volume       = 120,
	pages        = {113--119},
	issn         = {0968-4328},
	keywords     = {Nano-particle, Deep learning, Object detection, MO-CNN, Hough transform},
	abstract     = {With the growing amount of high resolution microscopy images automatic nano-particle detection, shape analysis and size determination have gained importance for providing quantitative support that gives important information for the evaluation of the material. In this paper, we present a new method for detection of nano-particles and determination of their shapes and sizes simultaneously with deep learning. The proposed method employs multiple output convolutional neural networks (MO-CNN) and has two outputs: first is the detection output that gives the locations of the particles and the other one is the segmentation output for providing the boundaries of the nano-particles. The final sizes of particles are determined with the modified Hough algorithm that runs on the segmentation output. The proposed method is tested and evaluated on a dataset containing 17 TEM images of Fe3O4 and silica coated nano-particles. Also, we compared these results with U-net algorithm which is a popular deep learning method. The experiments showed that the proposed method has 98.23\% accuracy for detection and 96.59\% accuracy for segmentation of nano-particles.}
}
@article{Nehme18,
	title        = {Deep-storm: super-resolution single-molecule microscopy by deep learning.},
	author       = {Elias Nehme and Lucien E. Weiss and Tomer Michaeli and Yoav Shechtman},
	year         = 2018,
	month        = {Apr},
	journal      = {Optica},
	publisher    = {Optica Publishing Group},
	volume       = 5,
	number       = 4,
	pages        = {458--464},
	keywords     = {Image processing; Superresolution; Fluorescence microscopy; Algorithms ; Diffraction limit; High numerical aperture optics; Image enhancement; Image processing; Image reconstruction; Neural networks},
	abstract     = {We present an ultrafast, precise, parameter-free method, which we term Deep-STORM, for obtaining super-resolution images from stochastically blinking emitters, such as fluorescent molecules used for localization microscopy. Deep-STORM uses a deep convolutional neural network that can be trained on simulated data or experimental measurements, both of which are demonstrated. The method achieves state-of-the-art resolution under challenging signal-to-noise conditions and high emitter densities and is significantly faster than existing approaches. Additionally, no prior information on the shape of the underlying structure is required, making the method applicable to any blinking dataset. We validate our approach by super-resolution image reconstruction of simulated and experimentally obtained data.}
}
@article{vanSpronsen2017,
	title        = {Surface science under reaction conditions: {CO} oxidation on {Pt} and {Pd} model catalysts.},
	author       = {van Spronsen, Matthijs A. and Frenken, Joost W. M. and Groot, Irene M. N.},
	year         = 2017,
	journal      = {Chem. Soc. Rev.},
	publisher    = {The Royal Society of Chemistry},
	volume       = 46,
	pages        = {4347--4374},
	issue        = 14,
	abstract     = {Platinum and palladium are frequently used as catalytic materials{,} for example for the oxidation of {CO}. This is one of the most widely studied reactions in the field of surface science. Although seemingly uncomplicated{,} it remains an active and interesting topic{,} which is partially explained by the push to conduct experiments on model systems under relevant reaction conditions. Recent developments in the surface-science methodology have allowed obtaining chemical and structural information on the active phase of model catalysts. Tools of the trade include near-ambient-pressure X-ray photoelectron spectroscopy{,} high-pressure scanning tunneling microscopy{,} high-pressure surface X-ray diffraction{,} and high-pressure vibrational spectroscopy. Interpretation is often aided by density functional theory in combination with thermodynamic and kinetic modeling. In this review{,} results for the catalytic oxidation of {CO} obtained by these techniques are compared. On several of the {Pt} and {Pd} surfaces{,} new structures develop in excess O2. For {Pt}{,} this requires a much larger excess of O2 than for {Pd}. Most of these structures also develop in pure O2 and are identified as (surface) oxides. A large body of evidence supports the conjecture that these oxides are more reactive than the corresponding O-covered metallic surfaces under similar conditions{,} although still debated in the literature. An outlook on this developing field{,} including directions that move away from {CO} oxidation towards more complex chemistry{,} concludes this review.}
}
@article{Albinsson2021,
	title        = {Shedding light on {CO} oxidation surface chemistry on single {Pt} catalyst nanoparticles inside a nanofluidic model pore.},
	author       = {Albinsson, David and others},
	year         = 2021,
	month        = {Feb},
	day          = 19,
	journal      = {ACS Catal.},
	publisher    = {American Chemical Society},
	volume       = 11,
	number       = 4,
	pages        = {2021--2033},
}
@article{C4CY00983E,
	title        = {Perspective on {CO} oxidation over {Pd}-based catalysts.},
	author       = {Zhou, You and Wang, Zongyuan and Liu, Changjun},
	year         = 2015,
	journal      = {Catal. Sci. Technol.},
	publisher    = {The Royal Society of Chemistry},
	volume       = 5,
	pages        = {69--81},
	issue        = 1,
	abstract     = {{CO} oxidation is one of the most extensively investigated reactions in the field of heterogeneous catalysis because of its importance in both environmental protection and fundamental studies. {CO} oxidation over {Pd} catalysts has attracted significant attention not only because of its high activity. It is an excellent model reaction for the study of the structure{,} metal–support interaction and other issues of various {Pd}-based catalysts with many important applications beyond {CO} oxidation. It is simple and can be easily operated with low cost. Density functional theoretical studies can be directly and easily combined with experimental investigations. Carbon monoxide itself is an excellent probe molecule for catalyst characterization. In this perspective{,} we summarize the progress in the study of {CO} oxidation over {Pd}-based catalysts. Various influencing factors will be discussed. Future challenges and opportunities will be addressed.}
}
@article{B514191E,
	title        = {Why gold nanoparticles are more precious than pretty gold: noble metal surface plasmon resonance and its enhancement of the radiative and nonradiative properties of nanocrystals of different shapes.},
	author       = {Eustis, Susie and El-Sayed, Mostafa A.},
	year         = 2006,
	journal      = {Chem. Soc. Rev.},
	publisher    = {The Royal Society of Chemistry},
	volume       = 35,
	pages        = {209--217},
	issue        = 3,
	abstract     = {This tutorial review presents an introduction to the field of noble metal nanoparticles and their current applications. The origin of the surface plasmon resonance and synthesis procedures are described. A number of applications are presented that take advantage of the electromagnetic field enhancement of the radiative properties of noble metal nanoparticles resulting from the surface plasmon oscillations.}
}
@book{ThermoBook,
	title        = {An introduction to thermal physics.},
	author       = {Schroeder, Daniel V.},
	year         = {[2000]},
	publisher    = {San Francisco, CA : Addison Wesley, [2000] {\textcopyright}2000},
	note         = {Includes bibliographical references (pages 397-405) and index.},
	abstract     = {x, 422 pages : illustrations ; 24 cm}
}
@article{ref1,
	title        = {Mind the gap.},
	year         = 2018,
	month        = {Nov},
	day          = {01},
	journal      = {Nature Catalysis},
	volume       = 1,
	number       = 11,
	pages        = {807--808},
	issn         = {2520-1158},
	abstract     = {Models play a significant role in the development of catalysts. However, they are constructed using a reductionist approach and this poses the question of their relevance for the comprehension of physical phenomenon.}
}
@article{Mulvaney,
	title        = {Direct observation of chemical reactions on single gold nanocrystals using surface plasmon spectroscopy.},
	author       = {Novo, Carolina and Funston, Alison M. and Mulvaney, Paul},
	year         = 2008,
	month        = {Oct},
	day          = {01},
	journal      = {Nat. Nanotechnol.},
	volume       = 3,
	number       = 10,
	pages        = {598--602},
	issn         = {1748-3395},
	abstract     = {Heterogeneous catalysts have been pivotal to the development of the modern chemical industry and are essential for catalysing many industrial reactions. However, reaction rates are different for every individual catalyst particle and depend upon each particle's morphology and size1, crystal structure2 and composition3,4,5,6,7. Measuring the rates of reaction on single nanocrystals will enable the role of catalyst structure to be quantified. Here, using surface plasmon spectroscopy, we have directly observed the kinetics of atomic deposition onto a single gold nanocrystal and also monitored electron injection and extraction during a redox reaction involving the oxidation of ascorbic acid on a gold nanocrystal surface. These results constitute the first direct measurement of the rates of redox catalysis on single nanocrystals.}
}
@article{Boes2015,
	title        = {Estimating bulk-composition-dependent h2 adsorption energies on cux{Pd}1--x alloy (111) surfaces.},
	author       = {Boes, Jacob R. and Gumuslu, Gamze and Miller, James B. and Gellman, Andrew J. and Kitchin, John R.},
	year         = 2015,
	month        = {Feb},
	day          = {06},
	journal      = {ACS Catal.},
	publisher    = {American Chemical Society},
	volume       = 5,
	number       = 2,
	pages        = {1020--1026},
}
@article{Ulissi2016,
	title        = {Automated discovery and construction of surface phase diagrams using machine learning.},
	author       = {Ulissi, Zachary W. and Singh, Aayush R. and Tsai, Charlie and N{\o}rskov, Jens K.},
	year         = 2016,
	month        = {Oct},
	day          = {06},
	journal      = {J. Phys. Chem. Lett.},
	publisher    = {American Chemical Society},
	volume       = 7,
	number       = 19,
	pages        = {3931--3935},
}
@misc{magik,
	title        = {Geometric deep learning reveals the spatiotemporal fingerprint of microscopic motion.},
	author       = {Pineda, Jes\'{u}s and others},
	year         = 2022,
	publisher    = {arXiv},
	copyright    = {arXiv.org perpetual, non-exclusive license},
	keywords     = {Data Analysis, Statistics and Probability (physics.data-an), Image and Video Processing (eess.IV), Biological Physics (physics.bio-ph), Quantitative Methods (q-bio.QM), FOS: Physical sciences, FOS: Physical sciences, FOS: Electrical engineering, electronic engineering, information engineering, FOS: Electrical engineering, electronic engineering, information engineering, FOS: Biological sciences, FOS: Biological sciences}
}
@article{Bronstein_2017,
	title        = {Geometric deep learning: going beyond euclidean data.},
	author       = {Michael M. Bronstein and Joan Bruna and Yann LeCun and Arthur Szlam and Pierre Vandergheynst},
	year         = 2017,
	month        = {jul},
	journal      = {{IEEE} Signal Processing Magazine},
	publisher    = {Institute of Electrical and Electronics Engineers ({IEEE})},
	volume       = 34,
	number       = 4,
	pages        = {18--42},
}
@article{Young18,
	title        = {Quantitative mass imaging of single biological macromolecules.},
	author       = {Gavin Young and others},
	year         = 2018,
	journal      = {Science},
	volume       = 360,
	number       = 6387,
	pages        = {423--427},
	eprint       = {https://www.science.org/doi/pdf/10.1126/science.aar5839},
	abstract     = {Careful measurements of light scattering can provide information on individual macromolecules and complexes. Young et al. used a light-scattering approach for accurate mass determination of proteins as small as 20 kDa (see the Perspective by Lee and Klenerman). Movies of protein complex association and dissociation were analyzed to extract biophysical parameters from single molecules and assemblies without labeling. Using this approach, the authors determined in vitro kinetics of fibril and aggregate growth and association constants for a complex protein-glycoprotein assembly. Science, this issue p. 423; see also p. 378 Light scattering allows dynamic observation of biomolecule mass, interactions, and assembly. The cellular processes underpinning life are orchestrated by proteins and their interactions. The associated structural and dynamic heterogeneity, despite being key to function, poses a fundamental challenge to existing analytical and structural methodologies. We used interferometric scattering microscopy to quantify the mass of single biomolecules in solution with 2\% sequence mass accuracy, up to 19-kilodalton resolution, and 1-kilodalton precision. We resolved oligomeric distributions at high dynamic range, detected small-molecule binding, and mass-imaged proteins with associated lipids and sugars. These capabilities enabled us to characterize the molecular dynamics of processes as diverse as glycoprotein cross-linking, amyloidogenic protein aggregation, and actin polymerization. Interferometric scattering mass spectrometry allows spatiotemporally resolved measurement of a broad range of biomolecular interactions, one molecule at a time.}
}
@article{Ulissi2017Nat,
	title        = {To address surface reaction network complexity using scaling relations machine learning and dft calculations.},
	author       = {Ulissi, Zachary W. and Medford, Andrew J. and Bligaard, Thomas and N{\o}rskov, Jens K.},
	year         = 2017,
	month        = {Mar},
	day          = {06},
	journal      = {Nat. Commun.},
	volume       = 8,
	number       = 1,
	pages        = 14621,
	issn         = {2041-1723},
	abstract     = {Surface reaction networks involving hydrocarbons exhibit enormous complexity with thousands of species and reactions for all but the very simplest of chemistries. We present a framework for optimization under uncertainty for heterogeneous catalysis reaction networks using surrogate models that are trained on the fly. The surrogate model is constructed by teaching a Gaussian process adsorption energies based on group additivity fingerprints, combined with transition-state scaling relations and a simple classifier for determining the rate-limiting step. The surrogate model is iteratively used to predict the most important reaction step to be calculated explicitly with computationally demanding electronic structure theory. Applying these methods to the reaction of syngas on rhodium(111), we identify the most likely reaction mechanism. Propagating uncertainty throughout this process yields the likelihood that the final mechanism is complete given measurements on only a subset of the entire network and uncertainty in the underlying density functional theory calculations.}
}
@article{Corbo2015,
	title        = {The impact of nanoparticle protein corona on cytotoxicity, immunotoxicity and target drug delivery.},
	author       = {Corbo, Claudia and others},
	year         = 2015,
	month        = dec,
	journal      = {Nanomedicine (Lond)},
	volume       = 11,
	number       = 1,
	pages        = {81--100},
	abstract     = {In a perfect sequence of events, nanoparticles (NPs) are injected into the bloodstream where they circulate until they reach the target tissue. The ligand on the NP surface recognizes its specific receptor expressed on the target tissue and the drug is released in a controlled manner. However, once injected in a physiological environment, NPs interact with biological components and are surrounded by a protein corona (PC). This can trigger an immune response and affect NP toxicity and targeting capabilities. In this review, we provide a survey of recent findings on the NP-PC interactions and discuss how the PC can be used to modulate both cytotoxicity and the immune response as well as to improve the efficacy of targeted delivery of nanocarriers.},
	keywords     = {immune response; nanomedicine; nanoparticles; nano--bio interface; protein corona; targeting; toxicity},
	language     = {en}
}
@article{Luscombe2000,
	title        = {An overview of the structures of protein-dna complexes.},
	author       = {Luscombe, Nicholas M. and Austin, Susan E. and Berman, Helen M. and Thornton, Janet M.},
	year         = 2000,
	month        = {Jun},
	day          = {09},
	journal      = {Genome Biology},
	volume       = 1,
	number       = 1,
	pages        = {reviews001.1},
	issn         = {1474-760X},
	abstract     = {On the basis of a structural analysis of 240 protein-DNA complexes contained in the Protein Data Bank (PDB), we have classified the DNA-binding proteins involved into eight different structural/functional groups, which are further classified into 54 structural families. Here we present this classification and review the functions, structures and binding interactions of these protein-DNA complexes.}
}
@article{Fritzsche2016,
	title        = {Single particle nanoplasmonic sensing in individual nanofluidic channels.},
	author       = {Fritzsche, Joachim and others},
	year         = 2016,
	month        = {Dec},
	day          = 14,
	journal      = {Nano Letters},
	publisher    = {American Chemical Society},
	volume       = 16,
	number       = 12,
	pages        = {7857--7864},
	issn         = {1530-6984}
}
@misc{DeepMind,
	title        = {The promise of ai with demis hassabis - deepmind: the podcast (s2, ep9).},
	author       = {Demis Hassabis},
	year         = 2022,
	publisher    = {Youtube [Audio podcast]}
}
@article{Vianello2019,
	title        = {Simulating human exposure to indoor airborne microplastics using a breathing thermal manikin.},
	author       = {Vianello, Alvise and Jensen, Rasmus Lund and Liu, Li and Vollertsen, Jes},
	year         = 2019,
	month        = {Jun},
	day          = 17,
	journal      = {Scientific Reports},
	volume       = 9,
	number       = 1,
	pages        = 8670,
	issn         = {2045-2322},
	abstract     = {Humans are potentially exposed to microplastics through food, drink, and air. The first two pathways have received quite some scientific attention, while little is known about the latter. We address the exposure of humans to indoor airborne microplastics using a Breathing Thermal Manikin. Three apartments were investigated, and samples analysed through FPA-{\textmu}FTIR-Imaging spectroscopy followed by automatic analyses down to 11{\thinspace}{\textmu}m particle size. All samples were contaminated with microplastics, with concentrations between 1.7 and 16.2 particles m-3. Synthetic fragments and fibres accounted, on average, for 4{\%} of the total identified particles, while nonsynthetic particles of protein and cellulose constituted 91{\%} and 4{\%}, respectively. Polyester was the predominant synthetic polymer in all samples (81{\%}), followed by polyethylene (5{\%}), and nylon (3{\%}). Microplastics were typically of smaller size than nonsynthetic particles. As the identified microplastics can be inhaled, these results highlight the potential direct human exposure to microplastic contamination via indoor air.}
}
@misc{Baron2019,
	title        = {Machine learning in astronomy: a practical overview.},
	author       = {Baron, Dalya},
	year         = 2019,
	publisher    = {arXiv},
	copyright    = {arXiv.org perpetual, non-exclusive license},
	keywords     = {Instrumentation and Methods for Astrophysics (astro-ph.IM), FOS: Physical sciences, FOS: Physical sciences}
}
@article{Schmidt2019,
	title        = {Recent advances and applications of machine learning in solid-state materials science.},
	author       = {Schmidt, Jonathan and Marques, M{\'a}rio R. G. and Botti, Silvana and Marques, Miguel A. L.},
	year         = 2019,
	month        = {Aug},
	day          = {08},
	journal      = {npj Computational Materials},
	volume       = 5,
	number       = 1,
	pages        = 83,
	issn         = {2057-3960},
	abstract     = {One of the most exciting tools that have entered the material science toolbox in recent years is machine learning. This collection of statistical methods has already proved to be capable of considerably speeding up both fundamental and applied research. At present, we are witnessing an explosion of works that develop and apply machine learning to solid-state systems. We provide a comprehensive overview and analysis of the most recent research in this topic. As a starting point, we introduce machine learning principles, algorithms, descriptors, and databases in materials science. We continue with the description of different machine learning approaches for the discovery of stable materials and the prediction of their crystal structure. Then we discuss research in numerous quantitative structure--property relationships and various approaches for the replacement of first-principle methods by machine learning. We review how active learning and surrogate-based optimization can be applied to improve the rational design process and related examples of applications. Two major questions are always the interpretability of and the physical understanding gained from machine learning models. We consider therefore the different facets of interpretability and their importance in materials science. Finally, we propose solutions and future research paths for various challenges in computational materials science.}
}
@misc{Yu2020,
	title        = {Autonomous driving with deep learning: a survey of state-of-art technologies.},
	author       = {Huang, Yu and Chen, Yue},
	year         = 2020,
	publisher    = {arXiv},
	copyright    = {Creative Commons Attribution 4.0 International},
	keywords     = {Computer Vision and Pattern Recognition (cs.CV), FOS: Computer and information sciences, FOS: Computer and information sciences}
}
@article{HU2018134,
	title        = {Deep learning for image-based cancer detection and diagnosis - a survey.},
	author       = {Zilong Hu and others},
	year         = 2018,
	journal      = {Pattern Recognition},
	volume       = 83,
	pages        = {134--149},
	issn         = {0031-3203},
	abstract     = {In this paper, we aim to provide a survey on the applications of deep learning for cancer detection and diagnosis and hope to provide an overview of the progress in this field. In the survey, we firstly provide an overview on deep learning and the popular architectures used for cancer detection and diagnosis. Especially we present four popular deep learning architectures, including convolutional neural networks, fully convolutional networks, auto-encoders, and deep belief networks in the survey. Secondly, we provide a survey on the studies exploiting deep learning for cancer detection and diagnosis. The surveys in this part are organized based on the types of cancers. Thirdly, we provide a summary and comments on the recent work on the applications of deep learning to cancer detection and diagnosis and propose some future research directions.}
}
@article{Elaziz2020,
	title        = {New machine learning method for image-based diagnosis of {CO}vid-19.},
	author       = {Elaziz, Mohamed Abd AND Hosny, Khalid M. AND Salah, Ahmad AND Darwish, Mohamed M. AND Lu, Songfeng AND Sahlol, Ahmed T.},
	year         = 2020,
	month        = {06},
	journal      = {PLOS ONE},
	publisher    = {Public Library of Science},
	volume       = 15,
	number       = 6,
	pages        = {1--18},
	abstract     = {{CO}VID-19 is a worldwide epidemic, as announced by the World Health Organization (WHO) in March 2020. Machine learning (ML) methods can play vital roles in identifying {CO}VID-19 patients by visually analyzing their chest x-ray images. In this paper, a new ML-method proposed to classify the chest x-ray images into two classes, {CO}VID-19 patient or non-{CO}VID-19 person. The features extracted from the chest x-ray images using new Fractional Multichannel Exponent Moments (FrMEMs). A parallel multi-core computational framework utilized to accelerate the computational process. Then, a modified Manta-Ray Foraging Optimization based on differential evolution used to select the most significant features. The proposed method evaluated using two {CO}VID-19 x-ray datasets. The proposed method achieved accuracy rates of 96.09\% and 98.09\% for the first and second datasets, respectively.}
}
@article{LEE20155356,
	title        = {Image based computer aided diagnosis system for cancer detection.},
	author       = {Howard Lee and Yi-Ping Phoebe Chen},
	year         = 2015,
	journal      = {Expert Systems with Applications},
	volume       = 42,
	number       = 12,
	pages        = {5356--5365},
	issn         = {0957-4174},
	keywords     = {Segmentation, Computer vision, CAD system, Breast cancer, Lung cancer, Prostate cancer, Skin cancer, Cancer detection, Computed tomography (CT), Ultrasound, Mammogram, Dermatography, Visual features},
	abstract     = {Cancer is one of the major causes of non-accidental death in human. Early diagnosis of the disease allows clinician to administer suitable treatment, and can improve the patient's survival rate. Traditional diagnosis involves trained clinicians to visually examine the respective medical images for any signs of nodule development in the body. However due to the large scale of the medical image data, this manual diagnosis is often laborious and can be highly subjective due to inter-observer variability. Inspired by the advanced computing technology which is capable of performing complex image processing and machine learning, researches had been carried out in the past few decades to develop computer aided diagnosis (CAD) systems to assist clinicians detecting different forms of cancer. This paper reviews computer vision techniques adopted in medical image analysis, in particular, for cancer detection. The review focused on the detection of the most common form of cancer types, namely breast cancer, prostate cancer, lung cancer and skin cancer. A recent proposed cloud computing frame work has inspired the researchers to utilize the existing works on image based cancer research and develop a more versatile CAD system for detection.}
}
@article{Lorenz2006,
	title        = {Descriptions of surface chemical reactions using a neural network representation of the potential-energy surface.},
	author       = {Lorenz, S\"onke and Scheffler, Matthias and Gross, Axel},
	year         = 2006,
	month        = {Mar},
	journal      = {Phys. Rev. B},
	publisher    = {American Physical Society},
	volume       = 73,
	pages        = 115431,
	issue        = 11,
	numpages     = 13
}
@article{Yang2020,
	title        = {Direct detection of ultraweak {CO} signal with cavity plasmon by resonant vibration–plasmon coupling.},
	author       = {Yang, Da-Jie},
	year         = 2020,
	journal      = {Advanced Theory and Simulations},
	volume       = 3,
	number       = 10,
	pages        = 2000146,
	keywords     = {analytical modeling, cavity plasmons, infrared detection, SPP standing waves, single molecule detection, vibration–plasmon coupling},
	eprint       = {https://onlinelibrary.wiley.com/doi/pdf/10.1002/adts.202000146},
	abstract     = {Abstract Direct, instant, and quantitative detection of molecules is highly desirable, however, optical detection of dilute gas molecules in the single molecular limit is extremely challenging. According to a recent experiment, a thin {CO} molecule layer will be absorbed at the edge of a metallic nanoparticle when the particle is exposed to {CO} environment; therefore, optical sensor becomes possible with such a layer. Here, a prototype plasmonic sensor for direct {CO} molecules detection based on the vibrational coupling to the surface plasmon polariton resonance in a finite metal/insulator/metal (MIM) nanocavity is proposed and investigated. Thanks to the ultrahigh spectral sensitivity of the cavity plasmon and its enhanced coupling to the {CO} stretch vibration, the single-layered molecules in the cavity split the plasmon resonance in its optical spectra. The molecular signal is amplified by up to three orders of magnitude, giving a detection limit of \approx{}800 molecules, which lowers down the detection limit of molecule numbers by more than three orders of magnitude than the traditional surface plasmon-based sensors. In the investigation, analytical vibration/cavity–plasmon coupling model developed herein agrees well with the numerical results. The study offers a promising way toward small molecule detection with plasmonic~sensors.}
}
@article{Ulissi2017,
	title        = {Machine-learning methods enable exhaustive searches for active bimetallic facets and reveal active site motifs for {CO}2 reduction.},
	author       = {Ulissi, Zachary W. and others},
	year         = 2017,
	month        = {Oct},
	day          = {06},
	journal      = {ACS Catal.},
	publisher    = {American Chemical Society},
	volume       = 7,
	number       = 10,
	pages        = {6600--6608},
}
@article{2017Kitchin,
	title        = {Neural network predictions of oxygen interactions on a dynamic {Pd} surface.},
	author       = {Jacob R. Boes and John R. Kitchin},
	year         = 2017,
	journal      = {Molecular Simulation},
	publisher    = {Taylor \& Francis},
	volume       = 43,
	number       = {5-6},
	pages        = {346--354},
	eprint       = {https://doi.org/10.1080/08927022.2016.1274984}
}
@article{DEBRUIJNE201694,
	title        = {Machine learning approaches in medical image analysis: from detection to diagnosis.},
	author       = {Marleen {de Bruijne}},
	year         = 2016,
	journal      = {Medical Image Analysis},
	volume       = 33,
	pages        = {94--97},
	issn         = {1361-8415},
	note         = {20th anniversary of the Medical Image Analysis journal (MedIA)},
	keywords     = {Machine learning, Classification, Computer aided diagnosis, Transfer learning},
	abstract     = {Machine learning approaches are increasingly successful in image-based diagnosis, disease prognosis, and risk assessment. This paper highlights new research directions and discusses three main challenges related to machine learning in medical imaging: coping with variation in imaging protocols, learning from weak labels, and interpretation and evaluation of results.}
}
@article{Booth2013,
	title        = {Towards an exact description of electronic wavefunctions in real solids.},
	author       = {Booth, George H. and Gr{\"u}neis, Andreas and Kresse, Georg and Alavi, Ali},
	year         = 2013,
	month        = {Jan},
	day          = {01},
	journal      = {Nature},
	volume       = 493,
	number       = 7432,
	pages        = {365--370},
	issn         = {1476-4687},
	abstract     = {The properties of all materials arise largely from the quantum mechanics of their constituent electrons under the influence of the electric field of the nuclei. The solution of the underlying many-electron Schr{\"o}dinger equation is a `non-polynomial hard' problem, owing to the complex interplay of kinetic energy, electron--electron repulsion and the Pauli exclusion principle. The dominant computational method for describing such systems has been density functional theory. Quantum-chemical methods---based on an explicit ansatz for the many-electron wavefunctions and, hence, potentially more accurate---have not been fully explored in the solid state owing to their computational complexity, which ranges from strongly exponential to high-order polynomial in system size. Here we report the application of an exact technique, full configuration interaction quantum Monte Carlo to a variety of real solids, providing reference many-electron energies that are used to rigorously benchmark the standard hierarchy of quantum-chemical techniques, up to the `gold standard' coupled-cluster ansatz, including single, double and perturbative triple particle--hole excitation operators. We show the errors in cohesive energies predicted by this method to be small, indicating the potential of this computationally polynomial scaling technique to tackle current solid-state problems.}
}
@article{SHARIFZADEH2009347,
	title        = {All-electron embedded correlated wavefunction theory for condensed matter electronic structure.},
	author       = {Sahar Sharifzadeh and Patrick Huang and Emily A. Carter},
	year         = 2009,
	journal      = {Chem. Phys. Lett.},
	volume       = 470,
	number       = 4,
	pages        = {347--352},
	issn         = {0009-2614},
	abstract     = {We present an extension of our embedded configuration interaction method [P. Huang, E.A. Carter, J. Chem. Phys. 125 (2006) 084102], which models localized phenomena in metallic crystals as a finite cluster, embedded in an effective potential derived from orbital-free density functional theory. Here we extend the previous pseudopotential implementation to a frozen core, all-electron description of the background. Benchmark studies of the all-electron formulation are presented and compared with pseudopotential-based embedding for a Cu2 dimer in Cu(111) and a Co adatom on Cu(111). Although we find subtle differences between the two methods, the same conclusions are reached, thereby validating the new all-electron formulation.}
}
@article{Zimmerman2011,
	title        = {Selection and validation of charge and lennard-jones parameters for qm/mm simulations of hydrocarbon interactions with zeolites.},
	author       = {Zimmerman, Paul M. and Head-Gordon, Martin and Bell, Alexis T.},
	year         = 2011,
	month        = {Jun},
	day          = 14,
	journal      = {Journal of Chemical Theory and Computation},
	publisher    = {American Chemical Society},
	volume       = 7,
	number       = 6,
	pages        = {1695--1703},
	issn         = {1549-9618}
}
@article{Monfort2005,
	title        = {Adsorption of nh3 and h2o in acidic chabazite. comparison of oniom approach with periodic calculations.},
	author       = {Solans-Monfort, Xavier and others},
	year         = 2005,
	month        = {Mar},
	day          = {01},
	journal      = {The Journal of Physical Chemistry B},
	publisher    = {American Chemical Society},
	volume       = 109,
	number       = 8,
	pages        = {3539--3545},
	issn         = {1520-6106}
}
@article{GOVIND1998129,
	title        = {Accurate ab initio energetics of extended systems via explicit correlation embedded in a density functional environment.},
	author       = {N. Govind and Y.A. Wang and A.J.R. {da Silva} and E.A. Carter},
	year         = 1998,
	journal      = {Chem. Phys. Lett.},
	volume       = 295,
	number       = 1,
	pages        = {129--134},
	issn         = {0009-2614},
	abstract     = {We present a new embedding technique that combines density functional theory (DFT) and explicit electron-correlation techniques. We construct a periodic-DFT-based embedding potential as a local one-electron operator within more accurate electron-correlation calculations. We demonstrate how DFT calculations can be systematically improved via this procedure. We benchmark the method against nearly exact calculations with a simple model of Li2Mg2 and further corroborate it with an application to the experimentally well studied {CO}/Cu(111) system. Our results are in good agreement with near-full configuration interaction (CI) calculations in the former case and experimental adsorbate binding energies in the latter.}
}
@article{C5CY01332A,
	title        = {Identifying systematic dft errors in catalytic reactions.},
	author       = {Christensen, Rune and Hansen, Heine A. and Vegge, Tejs},
	year         = 2015,
	journal      = {Catal. Sci. Technol.},
	publisher    = {The Royal Society of Chemistry},
	volume       = 5,
	pages        = {4946--4949},
	issue        = 11,
	abstract     = {Using {CO}2 reduction reactions as examples{,} we present a widely applicable method for identifying the main source of errors in density functional theory (DFT) calculations. The method has broad applications for error correction in DFT calculations in general{,} as it relies on the dependence of the applied exchange–correlation functional on the reaction energies rather than on errors versus the experimental data. As a result{,} improved energy corrections can now be determined for both gas phase and adsorbed reaction species{,} particularly interesting within heterogeneous catalysis. We show that for the {CO}2 reduction reactions{,} the main source of error is associated with the CO bonds and not the typically energy corrected O{CO} backbone.}
}
@article{WELLENDORFF201536,
	title        = {A benchmark database for adsorption bond energies to transition metal surfaces and comparison to selected dft functionals.},
	author       = {Jess Wellendorff and others},
	year         = 2015,
	journal      = {Surface Science},
	volume       = 640,
	pages        = {36--44},
	issn         = {0039-6028},
	note         = {Reactivity Concepts at Surfaces: Coupling Theory with Experiment},
	keywords     = {Adsorption energies, Benchmarking, Density functional theory, Catalysis, Van der Waals},
	abstract     = {We present a literature collection of experimental adsorption energies over late transition metal surfaces for systems where we believe the energy measurements are particularly accurate, and the atomic-scale adsorption geometries are particularly well established. We propose that this could become useful for benchmarking theoretical methods for calculating adsorption processes. We compare the experimental results to six commonly used electron density functionals, including some (RPBE, BEEF-vdW) which were specifically developed to treat adsorption processes. The comparison shows that there is ample room for improvements in the theoretical descriptions.}
}
@article{GOODMAN1994837,
	title        = {Catalysis: from single crystals to the ``real world''.},
	author       = {D.Wayne Goodman},
	year         = 1994,
	journal      = {Surface Science},
	volume       = {299-300},
	pages        = {837--848},
	issn         = {0039-6028},
	abstract     = {The ``pressure and material gaps'' separating UHV and technical catalytic investigations have been bridged in recent years by combining in a single apparatus the ability to measure kinetics at elevated pressures on single-crystal catalysts with the capabilities to carry out surface analytical measurements. In these high-pressure/surface analytical studies a well-defined, single-crystal plane is used to model a site or set of sites expected to exist on practical high-surface-area catalysts. This ``surface science'' approach has been used to study structure sensitivity, the effects of promoters/inhibitors on catalytic activity, and mixed-metal catalysis. In this article, some of the progress made during the last twenty years to integrate modern surface science into fundamental catalytic research will be reviewed, including recent efforts to simulate oxide-supported metal systems using thin oxide films.}
}
@article{CARUTHERS200398,
	title        = {Catalyst design: knowledge extraction from high-throughput experimentation.},
	author       = {J.M. Caruthers and others},
	year         = 2003,
	journal      = {J. Catal.},
	volume       = 216,
	number       = 1,
	pages        = {98--109},
	issn         = {0021-9517},
	note         = {40th Anniversary Commemorative Issue},
	keywords     = {Catalyst design, High throughput experimentation, Zeolite, Knowledge extraction},
	abstract     = {We present a new framework for catalyst design that integrates computer-aided extraction of knowledge with high-throughput experimentation (HTE) and expert knowledge to realize the full benefit of HTE. We describe the current state of HTE and illustrate its speed and accuracy using an FTIR imaging system for oxidation of {CO} over metals. However, data is just information and not knowledge. In order to more effectively extract knowledge from HTE data, we propose a framework that, through advanced models and novel software architectures, strives to approximate the thought processes of the human expert. In the forward model the underlying chemistry is described as rules and the data or predictions as features. We discuss how our modeling framework--via a knowledge extraction (KE) engine--transparently maps rules-to-equations-to-parameters-to-features as part of the forward model. We show that our KE engine is capable of robust, automated model refinement, when modeled features do not match the experimental features. Further, when multiple models exist that can describe experimental data, new sets of HTE can be suggested. Thus, the KE engine improves (i) selection of chemistry rules and (ii) the completeness of the HTE data set as the model and data converge. We demonstrate the validity of the KE engine and model refinement capabilities using the production of aromatics from propane on H-ZSM-5. We also discuss how the framework applies to the inverse model, in order to meet the design challenge of predicting catalyst compositions for desired performance.}
}
@article{deSmit2008,
	title        = {Nanoscale chemical imaging of a working catalyst by scanning transmission x-ray microscopy.},
	author       = {de Smit, Emiel and others},
	year         = 2008,
	month        = {Nov},
	day          = {01},
	journal      = {Nature},
	volume       = 456,
	number       = 7219,
	pages        = {222--225},
	issn         = {1476-4687},
	abstract     = {Most industrial processes make use of heterogeneous catalysts, which typically consist of nanometre-sized particles of metal or metal oxide dispersed on a solid support material. Any attempt to unravel how such complex systems function requires detailed information on the morphology and chemical composition of the catalysts during operation. Microspectroscopy methods have now advanced to a stage where this challenge can be tackled. Using a specially designed nanoreactor and scanning transmission X-ray microscopy, de Smit et al. have achieved direct imaging of an iron-based Fisher--Tropsch catalyst with nanometre-resolution and reveal how changes in the catalyst correlate with its activity. The same approach could help understand --- and improve --- other heterogeneous catalysts and important chemical processes occurring at surfaces.}
}
@inproceedings{delval20203,
	title        = {{Inference methods for gas/surface interaction models: from deterministic approaches to bayesian techniques.}},
	author       = {del Val, Anabel and Le Maitre, Olivier and Chazot, Olivier and Congedo, Pietro Marco and Magin, Thierry E.},
	year         = 2020,
	month        = Nov,
	booktitle    = {{International Conference on Uncertainty Quantification \& Optimisation}},
	address      = {Brussels, Belgium},
	organization = {{UTOPIAE}},
	keywords     = {Bayesian methods ; Ablation ; Atmospheric entry ; Catalysis},
	pdf          = {https://hal.inria.fr/hal-03081323/file/UQOP.pdf},
	hal_id       = {hal-03081323},
	hal_version  = {v1}
}
@article{Hartman2016,
	title        = {Surface- and tip-enhanced raman spectroscopy in catalysis.},
	author       = {Hartman, Thomas and Wondergem, Caterina S. and Kumar, Naresh and van den Berg, Albert and Weckhuysen, Bert M.},
	year         = 2016,
	month        = {Apr},
	day          = 21,
	journal      = {J. Phys. Chem. Lett.},
	publisher    = {American Chemical Society},
	volume       = 7,
	number       = 8,
	pages        = {1570--1584},
}
@article{ZHOU201988,
	title        = {Application of electrochemical methods in heterogeneous catalysis.},
	author       = {Chunmei Zhou and others},
	year         = 2019,
	journal      = {Current Opinion in Chemical Engineering},
	volume       = 26,
	pages        = {88--95},
	issn         = {2211-3398},
	note         = {Energy, Environment \& Sustainability: Sustainability Modeling \ding{108} Reaction engineering and catalysis: Green Reaction Engineering},
	abstract     = {In this minireview, electro-catalytic activation of some representative alcohols and greenhouse gases {CO}2 are taken as examples to comprehensively analyze the state of the art of electrocatalysis, and then recent research progress in the characterization techniques for electrocatalysis are also summarized, and several viewpoints on the further development of electrocatalysis are promoted in the end. Overall, further development of the electrocatalysis technique depends on design and exploitation of high-efficiency inexpensive catalysts, high-resolution operando characterization methods, accurate reaction process control as well as optimization of reaction systems.}
}
@article{BANARESALCANTARA1987265,
	title        = {Decade--a hybrid expert system for catalyst selection--i. expert system consideration.},
	author       = {R. Ba\~{n}ares-Alc\'{a}ntara and A.W. Westerberg and E.I. Ko and M.D. Rychener},
	year         = 1987,
	journal      = {Computers \& Chemical Engineering},
	volume       = 11,
	number       = 3,
	pages        = {265--277},
	issn         = {0098-1354},
	abstract     = {DECADE (Design Expert for CAtalyst DEvelopment) is a prototype expert system for catalyst selection. The objective of DECADE's development has been to investigate and evaluate the potential of expert system's technology applied to the solution of chemical engineering problems. DECADE's patricular application problem consists of prescribing a set of catalytic materials that have an acceptable probability of being appropriate for a target reactions. The class of reaction. The class of reactions for which DECADE has specific knowledge is carbon monoxide hydrogenation. Given DECADE's architecture and implementation, it can illustrate the integration of different paradigms along some of the several dimensions of expert systems applications: knowledge representation, problem-solving methods, and levels of knowledge abstraction. All these properties are achieved through the use of different languages (FranzLisp, OPS5, SRL 1.5) brought together in a blackboard model architecture.}
}
@article{Boudart2000,
	title        = {Model catalysts: reductionism for understanding.},
	author       = {Boudart, M.},
	year         = 2000,
	month        = {Jul},
	day          = {01},
	journal      = {Topics in Catalysis},
	volume       = 13,
	number       = 1,
	pages        = 147,
	issn         = {1572-9028},
	abstract     = {A model heterogeneous catalyst is synthesized for the purpose of understanding how it works. The model is inspired by a real catalyst. The latter is made simpler with a known structure and texture, with identifiable and countable sites. The goal is to approach the ideal molecular catalyst with identical and non-interacting active sites, i.e., a single site catalyst. Five examples of model catalysts are discussed with the understanding gained from their study.}
}
@incollection{MITTASCH195081,
	title        = {Early studies of multicomponent catalysts.},
	author       = {Alwin Mittasch and W. Frankenburg},
	year         = 1950,
	publisher    = {Academic Press},
	series       = {Advances in Catalysis},
	volume       = 2,
	pages        = {81--104},
	issn         = {0360-0564},
	editor       = {W.G. Frankenburg and V.I. Komarewsky and E.K. Rideal},
	abstract     = {Publisher Summary This chapter discusses the early studies of multicomponent catalysts. The study of catalysis has expanded with increasing speed both in its technical and scientific aspects. In the course of this development, use is been made to a large extent, and with considerable success, of multicomponent catalysts (Mehrstoff-catalysts), that is, of catalysts which contain mixtures of various chemical constituents rather than one single chemical element or one single chemical compound. It is of interest to describe the first stages of the development that led to the thorough investigation and to the technical use of these catalysts. In some older hypotheses, catalytic processes have been set apart as essentially different from ``normal'' chemical reactions. However, these ideas have been abandoned in favor of the concept that catalytic processes are caused and controllcd by the same forces of chemical affinity as they are effective in bringing about ``regular'' chemical reactions. There can be, however, no doubt that in catalytic processes, purely physical factors play an important role, in addition to the chemical valence forces. This is particularly true for the solid catalysts of heterogeneous reactions for which the properties of surfaces, as the seats of catalytic action are of prime importance.}
}
@article{Mittasch1929,
	title        = {The historical development and theory of ammonia synthesis.},
	author       = {Mittasch, A. and Frankenburger, W.},
	year         = 1929,
	month        = {Dec},
	day          = {01},
	journal      = {J. Chem. Educ.},
	publisher    = {American Chemical Society},
	volume       = 6,
	number       = 12,
	pages        = 2097,
	issn         = {0021-9584}
}
@book{park2013current,
	title        = {Current trends of surface science and catalysis.},
	author       = {Park, J.Y.},
	year         = 2013,
	publisher    = {Springer New York},
	isbn         = 9781461487425
}
@article{Medford2018,
	title        = {Extracting knowledge from data through catalysis informatics.},
	author       = {Medford, Andrew J. and Kunz, M. Ross and Ewing, Sarah M. and Borders, Tammie and Fushimi, Rebecca},
	year         = 2018,
	month        = {Aug},
	day          = {03},
	journal      = {ACS Catal.},
	publisher    = {American Chemical Society},
	volume       = 8,
	number       = 8,
	pages        = {7403--7429},
}
@book{FrancoisChollet,
	title        = {Deep learning with python.},
	author       = {Chollet, Fran\c{c}ois},
	year         = 2017,
	month        = nov,
	publisher    = {Manning},
	isbn         = 9781617294433,
	added-at     = {2018-08-01T08:16:18.000+0200},
	interhash    = {cfbfd3f93853a469e5e6978f61a74a0a},
	intrahash    = {31f94815ebbd65d3a31e4a69e818573e},
	keywords     = {ai deeplearning ml},
	timestamp    = {2018-08-01T08:16:18.000+0200}
}
@article{pmid32358583,
	title        = {{{S}Tructural changes in noble metal nanoparticles during {C}{O} oxidation and their impact on catalyst activity.}},
	author       = {Chee, S. W.  and Arce-Ramos, J. M.  and Li, W.  and Genest, A.  and Mirsaidov, U.},
	year         = 2020,
	month        = {May},
	journal      = {Nat Commun},
	volume       = 11,
	number       = 1,
	pages        = 2133
}
@article{Artrith2014,
	title        = {Understanding the composition and activity of electrocatalytic nanoalloys in aqueous solvents: a combination of dft and accurate neural network potentials.},
	author       = {Artrith, Nongnuch and Kolpak, Alexie M.},
	year         = 2014,
	month        = {May},
	day          = 14,
	journal      = {Nano Letters},
	publisher    = {American Chemical Society},
	volume       = 14,
	number       = 5,
	pages        = {2670--2676},
	issn         = {1530-6984}
}
@article{mazumder2010recent,
	title        = {Recent development of active nanoparticle catalysts for fuel cell reactions.},
	author       = {Mazumder, Vismadeb and Lee, Youngmin and Sun, Shouheng},
	year         = 2010,
	journal      = {Advanced Functional Materials},
	publisher    = {Wiley Online Library},
	volume       = 20,
	number       = 8,
	pages        = {1224--1231}
}
@article{barron2015using,
	title        = {Using structural diversity to tune the catalytic performance of {Pt} nanoparticle ensembles.},
	author       = {Barron, Hector and Barnard, Amanda S},
	year         = 2015,
	journal      = {Catalysis Science \& Technology},
	publisher    = {Royal Society of Chemistry},
	volume       = 5,
	number       = 5,
	pages        = {2848--2855}
}
@article{vayenas2003catalysis,
	title        = {Catalysis and electrocatalysis at nanoparticle surfaces.},
	author       = {Vayenas, Constantinos G},
	year         = 2003,
	journal      = {Macel Dekker, Inc, New York}
}
@article{Spendelow2006,
	title        = {Mechanism of {CO} oxidation on {Pt}(111) in alkaline media.},
	author       = {Spendelow, J. S. and Goodpaster, J. D. and Kenis, P. J. A. and Wieckowski, A.},
	year         = 2006,
	month        = {May},
	day          = {01},
	journal      = {The Journal of Physical Chemistry B},
	publisher    = {American Chemical Society},
	volume       = 110,
	number       = 19,
	pages        = {9545--9555},
	issn         = {1520-6106}
}
@article{Tian2008,
	title        = {Platinum metal catalysts of high-index surfaces: from single-crystal planes to electrochemically shape-controlled nanoparticles.},
	author       = {Tian, Na and Zhou, Zhi-You and Sun, Shi-Gang},
	year         = 2008,
	month        = {Dec},
	day          = 18,
	journal      = {The Journal of Physical Chemistry C},
	publisher    = {American Chemical Society},
	volume       = 112,
	number       = 50,
	pages        = {19801--19817},
	issn         = {1932-7447}
}
@article{C1SC00503K,
	title        = {Role of surface defect sites: from {Pt} model surfaces to shape-controlled nanoparticles.},
	author       = {Chen, Qing-Song and Vidal-Iglesias, Francisco J. and Solla-Gull\'{o}n, Jos\'{e} and Sun, Shi-Gang and Feliu, Juan M.},
	year         = 2012,
	journal      = {Chem. Sci.},
	publisher    = {The Royal Society of Chemistry},
	volume       = 3,
	pages        = {136--147},
	issue        = 1,
	abstract     = {In the present paper{,} preferentially oriented (111) {Pt} nanoparticles (mostly octahedral and tetrahedral{,} namely {111}{Pt} nanoparticles) have been characterized and compared with a {Pt}(554) single-crystal electrode as their voltammetric features are quite similar in 0.5 M H2SO4. The anion and Bi adsorption behaviours suggest that the {111}{Pt} nanoparticles contain relatively wide hexagonal domains and also isolated sites which could adsorb solely hydrogen. Bi step decoration has been successfully extended to modify the defects of {111}{Pt} nanoparticles without blocking terrace sites. {CO} charge displacement has been applied to determine the potential of zero total charge (pztc) of non-decorated and Bi decorated surfaces. It has found that the positive shift of pztc on defect-decorated {111}{Pt} nanoparticles is not so significant in comparison with that of {Pt}(554) due to the relative short mean length of (111) domains on the {111}{Pt} nanoparticles. {CO} stripping demonstrates that {111}{Pt} nanoparticles exhibit higher reactivity toward {CO} oxidation. This reflects the role of the defect sites in nanoparticles{,} evidenced by the disappearance of the ``pre-wave'' in the stripping voltammogram once the defects were blocked by Bi. The stripping peaks shift to higher potential on Bi decorated surfaces{,} indicating the active role of both steps and defects for {CO} oxidation. By comparing the {CO} stripping charge and the change in hydrogen adsorption charge of surfaces with and without Bi decoration{,} including reasonable deconvolution{,} the local {CO} coverage on defect and terrace sites were obtained for the first time for the {111}{Pt} nanoparticles{,} and the results are in good agreement with those obtained on {Pt}(554). Chronoamperometry studies show tailing in all current–time transients of {CO} oxidation on all surfaces studied. The kinetics of {CO} oxidation can be satisfactorily simulated by a modified Langmuir–Hinshelwood model{,} demonstrating that {CO} oxidation on all studied surfaces follows the same mechanism.}
}
@article{barron2016dynamic,
	title        = {Dynamic evolution of specific catalytic sites on {Pt} nanoparticles.},
	author       = {Barron, Hector and Opletal, George and Tilley, Richard D and Barnard, Amanda S},
	year         = 2016,
	journal      = {Catalysis Science \& Technology},
	publisher    = {Royal Society of Chemistry},
	volume       = 6,
	number       = 1,
	pages        = {144--151}
}
@article{CHEN200622,
	title        = {Structure–activity relationships in supported au catalysts.},
	author       = {M.S. Chen and D.W. Goodman},
	year         = 2006,
	journal      = {Catalysis Today},
	volume       = 111,
	number       = 1,
	pages        = {22--33},
	issn         = {0920-5861},
	note         = {Frontiers in Catalysis: A Molecular View of Industrial Catalysis},
	keywords     = {Au catalyst, Nano-particles, Electron-rich},
	abstract     = {Au-based catalysts have great potential because of their unique activity and selectivity for a variety of important reactions. The special catalytic properties of supported Au nano-particles depend critically upon the particle morphology, i.e. size, shape and thickness, as well as support effects. This paper reviews the current understanding of {CO} oxidation on supported Au catalysts. The electronic structure of Au particles at various nucleation sites and on different supports is summarized, and the effect these changes have on catalytic performance is discussed. Recent results from our laboratories have demonstrated the synthesis of well-ordered Au mono- and bi-layer films on a titanium oxide support and show that the active Au structure for {CO} oxidation is an electron-rich, Au bi-layer. In contrast, the monolayer structure, which may involve the TiOx support, is significantly less active (by less than an order of magnitude) than the Au bi-layer. The oxidation state of the Au and how this relates to the catalytic activity are also discussed.}
}
@article{Behler2017,
	title        = {First principles neural network potentials for reactive simulations of large molecular and condensed systems.},
	author       = {Behler, J\"{o}rg},
	year         = 2017,
	journal      = {Angewandte Chemie International Edition},
	publisher    = {Wiley Online Library},
	volume       = 56,
	number       = 42,
	pages        = {12828--12840},
	keywords     = {computational chemistry, density functional calculations, molecular dynamics, neural networks, potential energy surfaces},
	eprint       = {https://onlinelibrary.wiley.com/doi/pdf/10.1002/anie.201703114},
	abstract     = {Abstract Modern simulation techniques have reached a level of maturity which allows a wide range of problems in chemistry and materials science to be addressed. Unfortunately, the application of first principles methods with predictive power is still limited to rather small systems, and despite the rapid evolution of computer hardware no fundamental change in this situation can be expected. Consequently, the development of more efficient but equally reliable atomistic potentials to reach an atomic level understanding of complex systems has received considerable attention in recent years. A promising new development has been the introduction of machine learning (ML) methods to describe the atomic interactions. Once trained with electronic structure data, ML potentials can accelerate computer simulations by several orders of magnitude, while preserving quantum mechanical accuracy. This Review considers the methodology of an important class of ML potentials that employs artificial neural networks.}
}
@book{deeplearningbook,
	title        = {Deep learning.},
	author       = {Ian Goodfellow and Yoshua Bengio and Aaron Courville},
	year         = 2016,
	publisher    = {MIT Press},
}
@misc{nakkiran2021deep,
	title        = {The deep bootstrap framework: good online learners are good offline generalizers.},
	author       = {Preetum Nakkiran and Behnam Neyshabur and Hanie Sedghi},
	year         = 2021,
	eprint       = {2010.08127},
	archiveprefix = {arXiv},
	primaryclass = {cs.LG}
}
@article{Zhang2014,
	title        = {{CO} Oxidation on {Pd}o(101) during temperature-programmed reaction spectroscopy: role of oxygen vacancies.},
	author       = {Zhang, Feng and others},
	year         = 2014,
	month        = {Dec},
	day          = 11,
	journal      = {The Journal of Physical Chemistry C},
	publisher    = {American Chemical Society},
	volume       = 118,
	number       = 49,
	pages        = {28647--28661},
	issn         = {1932-7447}
}


@article{SWAPNASRITA2021100088,
	title        = {Unravelling {CO} oxidation reaction kinetics on single {Pd} nanoparticles in nanoconfinement using a nanofluidic reactor and dsmc simulations.},
	author       = {Sangita Swapnasrita and others},
	year         = 2021,
	journal      = {Chemical Engineering Science: X},
	volume       = 9,
	pages        = 100088,
	issn         = {2590-1400},
	keywords     = {DSMC, Microfluidic reactor, {CO} oxidation, Flow simulation, Monte Carlo methods, {Pd} nanoparticles},
	abstract     = {Steady state catalytic oxidation of {CO} in nanofluidic channels decorated with {Pd} nano particles was studied using the Direct Simulation Monte Carlo (DSMC) method. Diffusion, collision, adsorption, desorption and reaction processes are simulated simultaneously. The influence of various adsorption (sticking coefficient, saturation coverage), desorption (activation energy, pre-exponential factor) and reaction (activation barrier) parameters on the final {CO}2 turnover are determined. These effects are considered to tune DSMC surface reaction model with respect to the experimental results. With DSMC, it was possible to get insights on reactivity of the individual {Pd} particles and the resulting varying reaction conditions along the channel due to local conversion effects. From the local coverages, the limit of {CO}:O2 inlet ratio to get maximum {CO}2 turnover without poisoning the catalyst with {CO} were determined. The approach paves the way to accurately represent micro- and nanoscale flows at the same system size as that of experiments.}
}
@article{2017Boes,
	title        = {Modeling segregation on au{Pd}(111) surfaces with density functional theory and monte carlo simulations.},
	author       = {Boes, Jacob R. and Kitchin, John R.},
	year         = 2017,
	month        = {Feb},
	day          = 16,
	journal      = {The Journal of Physical Chemistry C},
	publisher    = {American Chemical Society},
	volume       = 121,
	number       = 6,
	pages        = {3479--3487},
	issn         = {1932-7447},
	eprint       = {https://doi.org/10.1021/acs.jpcc.6b12752}
}
@article{2013Artrith,
	title        = {Neural network potentials for metals and oxides - first applications to copper clusters at zinc oxide.},
	author       = {Artrith, Nongnuch and Hiller, Bjoern and Behler, Joerg},
	year         = 2013,
	month        = {06},
	journal      = {Physica Status Solidi B-basic Solid State Physics},
	volume       = 250,
	pages        = {1191--1203},
}
@article{2012Artrith,
	title        = {High-dimensional neural network potentials for metal surfaces: a prototype study for copper.},
	author       = {Artrith, Nongnuch and Behler, J\"org},
	year         = 2012,
	month        = {Jan},
	journal      = {Phys. Rev. B},
	publisher    = {American Physical Society},
	volume       = 85,
	pages        = {045439},
	issue        = 4,
	numpages     = 13
}
@article{2007Ludwig,
	title        = {Ab initio molecular dynamics of hydrogen dissociation on metal surfaces using neural networks and novelty sampling.},
	author       = {Ludwig,Jeffery  and Vlachos,Dionisios G.},
	year         = 2007,
	journal      = {J. Chem. Phys.},
	volume       = 127,
	number       = 15,
	pages        = 154716,
	eprint       = {https://doi.org/10.1063/1.2794338}
}
@article{C6CP05711J,
	title        = {Neural network molecular dynamics simulations of solid–liquid interfaces: water at low-index copper surfaces.},
	author       = {Natarajan, Suresh Kondati and Behler, J\"{o}rg},
	year         = 2016,
	journal      = {Phys. Chem. Chem. Phys.},
	publisher    = {The Royal Society of Chemistry},
	volume       = 18,
	pages        = {28704--28725},
	issue        = 41,
	abstract     = {Solid–liquid interfaces have received considerable attention in recent years due to their central role in many technologically relevant fields like electrochemistry{,} heterogeneous catalysis and corrosion. As the chemical processes in these examples take place primarily at the interface{,} understanding the structural and dynamical properties of the interfacial water molecules is of vital importance. Here{,} we use a first-principles quality high-dimensional neural network potential built from dispersion-corrected density functional theory data in molecular dynamics simulations to investigate water–copper interfaces as a prototypical case. After performing convergence tests concerning the required supercell size and water film diameter{,} we investigate numerous properties of the interfacial water molecules at the low-index copper (111){,} (100) and (110) surfaces. These include density profiles{,} hydrogen bond properties{,} lateral mean squared displacements and residence times of the water molecules at the surface. We find that in general the copper–water interaction is rather weak with the strongest interactions observed at the Cu(110) surface{,} followed by the Cu(100) and Cu(111) surfaces. The distribution of the water molecules in the first hydration layer exhibits a double peak structure. In all cases{,} the molecules closest to the surface are predominantly allocated on top of the metal sites and are aligned nearly parallel with the oxygen pointing slightly to the surface. The more distant molecules in the first hydration layer at the Cu(111) and Cu(100) surfaces are mainly found in between the top sites{,} whereas at the Cu(110) surface most of these water molecules are found above the trenches of the close packed atom rows at the surface.}
}
@article{Pilania2013,
	title        = {Accelerating materials property predictions using machine learning.},
	author       = {Pilania, Ghanshyam and Wang, Chenchen and Jiang, Xun and Rajasekaran, Sanguthevar and Ramprasad, Ramamurthy},
	year         = 2013,
	month        = {Sep},
	day          = 30,
	journal      = {Scientific Reports},
	volume       = 3,
	number       = 1,
	pages        = 2810,
	issn         = {2045-2322},
	abstract     = {The materials discovery process can be significantly expedited and simplified if we can learn effectively from available knowledge and data. In the present contribution, we show that efficient and accurate prediction of a diverse set of properties of material systems is possible by employing machine (or statistical) learning methods trained on quantum mechanical computations in combination with the notions of chemical similarity. Using a family of one-dimensional chain systems, we present a general formalism that allows us to discover decision rules that establish a mapping between easily accessible attributes of a system and its properties. It is shown that fingerprints based on either chemo-structural (compositional and configurational information) or the electronic charge density distribution can be used to make ultra-fast, yet accurate, property predictions. Harnessing such learning paradigms extends recent efforts to systematically explore and mine vast chemical spaces and can significantly accelerate the discovery of new application-specific materials.}
}
@inproceedings{Guo2019,
	title        = {Toward convolutional blind denoising of real photographs.},
	author       = {S. {Guo} and Z. {Yan} and K. {Zhang} and W. {Zuo} and L. {Zhang}},
	year         = 2019,
	booktitle    = {2019 IEEE/CVF Conference on Computer Vision and Pattern Recognition (CVPR)},
	pages        = {1712--1722},
}
@inproceedings{Noise2Void,
	title        = {Noise2void - learning denoising from single noisy images.},
	author       = {A. {Krull} and T. {Buchholz} and F. {Jug}},
	year         = 2019,
	booktitle    = {2019 IEEE/CVF Conference on Computer Vision and Pattern Recognition (CVPR)},
	pages        = {2124--2132},
}
@article{GOYAL2020220,
	title        = {Image denoising review: from classical to state-of-the-art approaches.},
	author       = {Bhawna Goyal and Ayush Dogra and Sunil Agrawal and B.S. Sohi and Apoorav Sharma},
	year         = 2020,
	journal      = {Information Fusion},
	volume       = 55,
	pages        = {220--244},
	issn         = {1566-2535},
	keywords     = {Denoising, Spatial, Transform, Hybrid, Filters, PSNR},
	abstract     = {At the crossing of the statistical and functional analysis, there exists a relentless quest for an efficient image denoising algorithm. In terms of greyscale imaging, a plethora of denoising algorithms have been documented in the literature, in spite of which the level of functionality of these algorithms still holds margin to acquire desired level of applicability. Quite often noise affecting the pixels in image is Gaussian in nature and uniformly deters information pixels in image. Based on some specific set of assumptions all methods work optimally, however they tend to create artefacts and remove fine structural details under general conditions. This article focuses on classifying and comparing some of the significant works in the field of denoising.}
}
@article{Rivenson2018,
	title        = {Toward a thinking microscope: deep learning in optical microscopy and image reconstruction.},
	author       = {Rivenson, Yair and Ozcan, Aydogan},
	year         = 2018,
	month        = {05}
}
@article{deHaan2020,
	title        = {Deep-learning-based image reconstruction and enhancement in optical microscopy.},
	author       = {K. {de Haan} and Y. {Rivenson} and Y. {Wu} and A. {Ozcan}},
	year         = 2020,
	journal      = {Proceedings of the IEEE},
	volume       = 108,
	number       = 1,
	pages        = {30--50},
}
@article{KeSong2021,
	title        = {Automated plasmonic resonance scattering imaging analysis via deep learning.},
	author       = {Song, Ming Ke and Chen, Shan Xiong and Hu, Ping Ping and Huang, Cheng Zhi and Zhou, Jun},
	year         = {0},
	journal      = {Anal. Chem.},
	volume       = {0},
	number       = {0},
	pages        = {null},
	note         = {PMID: 33427440},
	eprint       = {https://doi.org/10.1021/acs.analchem.0c04763}
}
@article{Stocker2020,
	title        = {Machine learning in chemical reaction space.},
	author       = {Stocker, Sina and Cs{\'a}nyi, G{\'a}bor and Reuter, Karsten and Margraf, Johannes T.},
	year         = 2020,
	month        = {Oct},
	day          = 30,
	journal      = {Nat. Commun.},
	volume       = 11,
	number       = 1,
	pages        = 5505,
	issn         = {2041-1723},
	abstract     = {Chemical compound space refers to the vast set of all possible chemical compounds, estimated to contain 1060 molecules. While intractable as a whole, modern machine learning (ML) is increasingly capable of accurately predicting molecular properties in important subsets. Here, we therefore engage in the ML-driven study of even larger reaction space. Central to chemistry as a science of transformations, this space contains all possible chemical reactions. As an important basis for `reactive' ML, we establish a first-principles database (Rad-6) containing closed and open-shell organic molecules, along with an associated database of chemical reaction energies (Rad-6-RE). We show that the special topology of reaction spaces, with central hub molecules involved in multiple reactions, requires a modification of existing compound space ML-concepts. Showcased by the application to methane combustion, we demonstrate that the learned reaction energies offer a non-empirical route to rationally extract reduced reaction networks for detailed microkinetic analyses.}
}
@misc{Muewly2021,
	title        = {Transformative applications of machine learning for chemical reactions.},
	author       = {M. Meuwly},
	year         = 2021,
	eprint       = {2101.03530},
	archiveprefix = {arXiv},
	primaryclass = {physics.chem-ph}
}
@misc{CleftNet,
	title        = {Cleftnet: augmented deep learning for synaptic cleft detection from brain electron microscopy.},
	author       = {Yi Liu and Shuiwang Ji},
	year         = 2021,
	eprint       = {2101.04266},
	archiveprefix = {arXiv},
	primaryclass = {cs.CV}
}
@article{KHORSHIDI2016310,
	title        = {Amp: a modular approach to machine learning in atomistic simulations.},
	author       = {Alireza Khorshidi and Andrew A. Peterson},
	year         = 2016,
	journal      = {Computer Physics Communications},
	volume       = 207,
	pages        = {310--324},
	issn         = {0010-4655},
	keywords     = {Potential energy surface, Neural networks, Atomic Simulation Environment (ASE), Density functional theory, Zernike polynomials},
	abstract     = {Electronic structure calculations, such as those employing Kohn–Sham density functional theory or ab initio wavefunction theories, have allowed for atomistic-level understandings of a wide variety of phenomena and properties of matter at small scales. However, the computational cost of electronic structure methods drastically increases with length and time scales, which makes these methods difficult for long time-scale molecular dynamics simulations or large-sized systems. Machine-learning techniques can provide accurate potentials that can match the quality of electronic structure calculations, provided sufficient training data. These potentials can then be used to rapidly simulate large and long time-scale phenomena at similar quality to the parent electronic structure approach. Machine-learning potentials usually take a bias-free mathematical form and can be readily developed for a wide variety of systems. Electronic structure calculations have favorable properties–namely that they are noiseless and targeted training data can be produced on-demand–that make them particularly well-suited for machine learning. This paper discusses our modular approach to atomistic machine learning through the development of the open-source Atomistic Machine-learning Package (Amp), which allows for representations of both the total and atom-centered potential energy surface, in both periodic and non-periodic systems. Potentials developed through the atom-centered approach are simultaneously applicable for systems with various sizes. Interpolation can be enhanced by introducing custom descriptors of the local environment. We demonstrate this in the current work for Gaussian-type, bispectrum, and Zernike-type descriptors. Amp ~has an intuitive and modular structure with an interface through the python scripting language yet has parallelizable fortran components for demanding tasks; it is designed to integrate closely with the widely used Atomic Simulation Environment (ASE), which makes it compatible with a wide variety of commercial and open-source electronic structure codes. We finally demonstrate that the neural network model inside Amp ~can accurately interpolate electronic structure energies as well as forces of thousands of multi-species atomic systems. Program summary Program title: Amp Catalogue identifier: AFAK\_v1\_0 Program summary URL:http://cpc.cs.qub.ac.uk/summaries/AFAK\_v1\_0.html Program obtainable from: CPC Program Library, Queen's University, Belfast, N. Ireland Licensing provisions: yes No. of lines in distributed program, including test data, etc.: 21239 No. of bytes in distributed program, including test data, etc.: 1412975 Distribution format: tar.gz Programming language: Python, Fortran. Computer: PC, Mac. Operating system: Linux, Mac, Windows. Has the code been vectorized or parallelized?: Yes RAM: Variable, depending on the number and size of atomic systems. Classification: 16.1, 2.1. External routines: ASE, NumPy, SciPy, f2py, matplotlib Nature of problem: Atomic interactions within many-body systems typically have complicated functional forms, difficult to represent in simple pre-decided closed-forms. Solution method: Machine learning provides flexible functional forms that can be improved as new situations are encountered. Typically, interatomic potentials yield from machine learning simultaneously apply to different system sizes. Unusual features: Amp is as modular as possible, providing a framework for the user to create atomic environment descriptor and regression model at will. Moreover, it has Atomic Simulation Environment (ASE) interface, facilitating interactive collaboration with other electronic structure calculators within ASE. Running time: Variable, depending on the number and size of atomic systems.}
}
@article{Xinyu2019,
	title        = {Improved representations of heterogeneous carbon reforming catalysis using machine learning.},
	author       = {Li, Xinyu and Chiong, Raymond and Hu, Zhongyi and Cornforth, David and Page, Alister J.},
	year         = 2019,
	journal      = {Journal of Chemical Theory and Computation},
	volume       = 15,
	number       = 12,
	pages        = {6882--6894},
	note         = {PMID: 31503488},
	eprint       = {https://doi.org/10.1021/acs.jctc.9b00420}
}
@article{Artrith2017,
	title        = {Efficient and accurate machine-learning interpolation of atomic energies in compositions with many species.},
	author       = {Artrith, Nongnuch and Urban, Alexander and Ceder, Gerbrand},
	year         = 2017,
	month        = {Jul},
	journal      = {Phys. Rev. B},
	publisher    = {American Physical Society},
	volume       = 96,
	pages        = {014112},
	issue        = 1,
	numpages     = 5
}
@article{C9NR07681F,
	title        = {Resolving single cu nanoparticle oxidation and kirkendall void formation with in situ plasmonic nanospectroscopy and electrodynamic simulations.},
	author       = {Nilsson, Sara and Albinsson, David and Antosiewicz, Tomasz J. and Fritzsche, Joachim and Langhammer, Christoph},
	year         = 2019,
	journal      = {Nanoscale},
	publisher    = {The Royal Society of Chemistry},
	volume       = 11,
	pages        = {20725--20733},
	issue        = 43,
	abstract     = {Copper nanostructures are ubiquitous in microelectronics and heterogeneous catalysis and their oxidation is a topic of high current interest and broad relevance. It relates to important questions{,} such as catalyst active phase{,} activity and selectivity{,} as well as fatal failure of microelectronic devices. Despite the obvious importance of understanding the mechanism of Cu nanostructure oxidation{,} numerous open questions remain{,} including under what conditions homogeneous oxide layer growth occurs and when the nanoscale Kirkendall void forms. Experimentally{,} this is not trivial to investigate because when a large number of nanoparticles are simultaneously probed{,} ensemble averaging makes rigorous conclusions difficult. On the other hand{,} when (in situ) electron-microscopy approaches with single nanoparticle resolution are applied{,} concerns about beam effects that may both reduce the oxide or prevent oxidation via the deposition and cross-linking of carbonaceous species cannot be neglected. In response we present how single particle plasmonic nanospectroscopy can be used for the in situ real time characterization of multiple individual Cu nanoparticles during oxidation. Our analysis of their optical response combined with post mortem electron microscopy imaging and detailed Finite-Difference Time-Domain electrodynamics simulations enables in situ identification of the oxidation mechanism both in the initial oxide shell growth phase and during Kirkendall void formation{,} as well as the transition between them. In a wider perspective{,} this work presents the foundation for the application of single particle plasmonic nanospectroscopy in investigations of the impact of parameters like particle size{,} shape and grain structure with respect to defects and grain boundaries on the oxidation of metal nanoparticles.}
}
@article{Garcia2011,
	title        = {Surface plasmons in metallic nanoparticles: fundamentals and applications.},
	author       = {Garcia, M.A.},
	year         = 2011,
	month        = {06},
	journal      = {Journal of Physics D: Applied Physics},
	volume       = 44,
	pages        = 283001,
}
@article{2007Willets,
	title        = {Localized surface plasmon resonance spectroscopy and sensing.},
	author       = {Willets, Katherine A. and Van Duyne, Richard P.},
	year         = 2007,
	journal      = {Annual Review of Physical Chemistry},
	volume       = 58,
	number       = 1,
	pages        = {267--297},
	note         = {PMID: 17067281},
	eprint       = {https://doi.org/10.1146/annurev.physchem.58.032806.104607},
	abstract     = {AbstractLocalized surface plasmon resonance (LSPR) spectroscopy of metallic nanoparticles is a powerful technique for chemical and biological sensing experiments. Moreover, the LSPR is responsible for the electromagnetic-field enhancement that leads to surface-enhanced Raman scattering (SERS) and other surface-enhanced spectroscopic processes. This review describes recent fundamental spectroscopic studies that reveal key relationships governing the LSPR spectral location and its sensitivity to the local environment, including nanoparticle shape and size. We also describe studies on the distance dependence of the enhanced electromagnetic field and the relationship between the plasmon resonance and the Raman excitation energy. Lastly, we introduce a new form of LSPR spectroscopy, involving the coupling between nanoparticle plasmon resonances and adsorbate molecular resonances. The results from these fundamental studies guide the design of new sensing experiments, illustrated through applications in which researchers use both LSPR wavelength-shift sensing and SERS to detect molecules of chemical and biological relevance.}
}
@article{Dahlin,
	title        = {Improving the instrumental resolution of sensors based on localized surface plasmon resonance.},
	author       = {Dahlin, Andreas B. and Tegenfeldt, Jonas O. and H\"{o}\"{o}k, Fredrik},
	year         = 2006,
	journal      = {Anal. Chem.},
	volume       = 78,
	number       = 13,
	pages        = {4416--4423},
	note         = {PMID: 16808449},
	eprint       = {https://doi.org/10.1021/ac0601967}
}
@article{Langhammer2012,
	title        = {Nanoplasmonic in situ spectroscopy for catalysis applications.},
	author       = {Langhammer, Christoph and Larsson, Elin M.},
	year         = 2012,
	journal      = {ACS Catal.},
	volume       = 2,
	number       = 9,
	pages        = {2036--2045},
	eprint       = {https://doi.org/10.1021/cs300423a}
}
@article{RijnOxidation,
	title        = {Surface structure and reactivity of {Pd}(100) during {CO} oxidation near ambient pressures.},
	author       = {van Rijn, R. and others},
	year         = 2011,
	journal      = {Phys. Chem. Chem. Phys.},
	publisher    = {The Royal Society of Chemistry},
	volume       = 13,
	pages        = {13167--13171},
	issue        = 29,
	abstract     = {The surface structure of {Pd}(100) during {CO} oxidation was measured using a combination of a flow reactor and in situ surface X-ray diffraction coupled to a large-area 2-dimensional detector. The surface structure was measured for PO2/P{CO} ratios between 0.6 and 10 at a fixed total gas pressure of 200 mbar and a fixed {CO} pressure of 10 \pm{} 1 mbar. In conjunction with the surface structure the reactivity of the surface was also determined. For all PO2/P{CO} ratios the surface was found to oxidize above a certain temperature. Three different types of oxides were observed: the surface oxide{,} an epitaxial layer of bulk-like {Pd}O{,} and a non-epitaxial layer of bulk-like {Pd}O. As soon as an oxide was present the reactivity of the surface was found to be mass transfer limited by the flux of {CO} molecules reaching the surface.}
}
@article{Helgadottirs,
	title        = {Digital video microscopy enhanced by deep learning.},
	author       = {Saga Helgadottir and Aykut Argun and Giovanni Volpe},
	month        = {Apr},
	journal      = {Optica},
	publisher    = {OSA},
	volume       = 6,
	number       = 4,
	pages        = {506--513},
	keywords     = {Digital imaging; Face recognition; Image processing; Neural networks; Optical tweezers; Video microscopy}
}
@article{Meirer2018,
	title        = {Spatial and temporal exploration of heterogeneous catalysts with synchrotron radiation.},
	author       = {Meirer, Florian and Weckhuysen, Bert M.},
	year         = 2018,
	month        = {Sep},
	day          = {01},
	journal      = {Nature Reviews Materials},
	volume       = 3,
	number       = 9,
	pages        = {324--340},
	issn         = {2058-8437},
	abstract     = {Solid catalysts are the workhorses that convert feedstock molecules into fuels, chemicals and materials. Solid catalysts are highly complex, porous, multi-elemental and often hierarchically structured materials. Scientists are therefore confronted with a formidable challenge to understand the functioning of solid catalysts and, based on this knowledge, to design and make materials with superior performance and overall stability. In this Review, we summarize the latest developments in the spatial and temporal characterization of solid catalysts using synchrotron radiation to uncover their structure and function. Attention is focused on applications using either X-rays or infrared light available from synchrotron radiation sources. In these applications, microscopy and microspectroscopy are used to study heterogeneous catalysts under working conditions and at different length scales, more specifically, from the level of a microreactor down to a single catalyst particle. Finally, we offer a perspective on what instrumental developments at synchrotron radiation sources may bring to realize the dream of recording a molecular movie of a solid catalyst at high temperature and pressure.}
}
@article{1995Natur,
	title        = {{Why gold is the noblest of all the metals.}},
	author       = {{Hammer}, B. and {Norskov}, J.~K.},
	year         = 1995,
	month        = jul,
	journal      = {\nat},
	volume       = 376,
	number       = 6537,
	pages        = {238--240},
	adsnote      = {Provided by the SAO/NASA Astrophysics Data System}
}
@article{PhysRevBXin,
	title        = {Effects of $d$-band shape on the surface reactivity of transition-metal alloys.},
	author       = {Xin, Hongliang and Vojvodic, Aleksandra and Voss, Johannes and N\o{}rskov, Jens K. and Abild-Pedersen, Frank},
	year         = 2014,
	month        = {Mar},
	journal      = {Phys. Rev. B},
	publisher    = {American Physical Society},
	volume       = 89,
	pages        = 115114,
	issue        = 11,
	numpages     = 5
}
@inproceedings{Zhang2019,
	title        = {Spherical nanoparticle parameter measurement method based on mask r-cnn segmentation and edge fitting.},
	author       = {Zhang, Fang and Zhang, Qian and Xiao, Zhitao and Wu, Jun and Liu, Yanbei},
	year         = 2019,
	booktitle    = {Proceedings of the 2019 8th International Conference on Computing and Pattern Recognition},
	location     = {Beijing, China},
	publisher    = {Association for Computing Machinery},
	address      = {New York, NY, USA},
	series       = {ICCPR '19},
	pages        = {205–212},
	isbn         = 9781450376570,
	abstract     = {Nanoparticle size measurement and character description are important in Nano technology. In order to accurately measure the parameter of nanoparticles and evaluate the quality of nanomaterials, a spherical nanoparticle size measurement method based on Mask R-CNN segmentation and edge fitting is proposed according to the image captured by transmission electron microscopy. Firstly, according to the characteristics of the agglomerated adhesion particles in the nanoparticle image, the Mask R-CNN network is selected to segment the nanoparticle image. Secondly, based on the particle segmentation results, the nanoparticle boundary is fitted with a circle, and an edge correction scheme is proposed for the incomplete nanoparticles. Finally, the particle size and shape parameters of the particles are measured based on the fitting results. The experimental results verify the effectiveness of the proposed method.},
	numpages     = 8,
	keywords     = {pixel calibration, edge fitting, Mask R-CNN segmentation, spherical nanoparticles, parameter measurement}
}
@inproceedings{9303184,
	title        = {Using computer vision and deep learning for nanoparticle recognition on scanning probe microscopy images: modified u-net approach.},
	author       = {M. F. {Liz} and A. V. {Nartova} and A. V. {Matveev} and A. G. {Okunev}},
	year         = 2020,
	booktitle    = {2020 Science and Artificial Intelligence conference (S.A.I.ence)},
	pages        = {13--16},
}
@article{2014Valejo,
	title        = {Fast prediction of adsorption properties for platinum nanocatalysts with generalized coordination numbers.},
	author       = {Calle-Vallejo, Federico and Mart\'{\i}nez, Jos\'{e} I. and Garc\'{\i}a-Lastra, Juan M. and Sautet, Philippe and Loffreda, David},
	year         = 2014,
	journal      = {Angewandte Chemie International Edition},
	volume       = 53,
	number       = 32,
	pages        = {8316--8319},
	keywords     = {adsorption energy, coordination numbers, d-band center, nanoparticles, platinum},
	eprint       = {https://onlinelibrary.wiley.com/doi/pdf/10.1002/anie.201402958},
	abstract     = {Abstract Platinum is a prominent catalyst for a multiplicity of reactions because of its high activity and stability. As {Pt} nanoparticles are normally used to maximize catalyst utilization and to minimize catalyst loading, it is important to rationalize and predict catalytic activity trends in nanoparticles in simple terms, while being able to compare these trends with those of extended surfaces. The trends in the adsorption energies of small oxygen- and hydrogen-containing adsorbates on {Pt} nanoparticles of various sizes and on extended surfaces were analyzed through DFT calculations by making use of the generalized coordination numbers of the surface sites. This simple and predictive descriptor links the geometric arrangement of a surface to its adsorption properties. It generates linear adsorption-energy trends, captures finite-size effects, and provides more accurate descriptions than d-band centers and usual coordination numbers. Unlike electronic-structure descriptors, which require knowledge of the densities of states, it is calculated manually. Finally, it was shown that an approximate equivalence exists between generalized coordination numbers and d-band centers.}
}
@article{2011Man,
	title        = {Universality in oxygen evolution electrocatalysis on oxide surfaces.},
	author       = {Man, Isabela C. and others},
	year         = 2011,
	journal      = {ChemCatChem},
	volume       = 3,
	number       = 7,
	pages        = {1159--1165},
	keywords     = {density functional calculations, electrochemistry, electron transfer, heterogeneous catalysis, oxygen},
	eprint       = {https://chemistry-europe.onlinelibrary.wiley.com/doi/pdf/10.1002/cctc.201000397},
	abstract     = {Abstract Trends in electrocatalytic activity of the oxygen evolution reaction (OER) are investigated on the basis of a large database of HO\textasteriskcentered and HOO\textasteriskcentered adsorption energies on oxide surfaces. The theoretical overpotential was calculated by applying standard density functional theory in combination with the computational standard hydrogen electrode (SHE) model. We showed that by the discovery of a universal scaling relation between the adsorption energies of HOO\textasteriskcentered vs HO\textasteriskcentered, it is possible to analyze the reaction free energy diagrams of all the oxides in a general way. This gave rise to an activity volcano that was the same for a wide variety of oxide catalyst materials and a universal descriptor for the oxygen evolution activity, which suggests a fundamental limitation on the maximum oxygen evolution activity of planar oxide catalysts.}
}
@article{Tsuyama20201,
	title        = {Detection and characterization of individual nanoparticles in a liquid by photothermal optical diffraction and nanofluidics.},
	author       = {Tsuyama, Yoshiyuki and Mawatari, Kazuma},
	year         = 2020,
	month        = {Feb},
	day          = 18,
	journal      = {Anal. Chem.},
	publisher    = {American Chemical Society},
	volume       = 92,
	number       = 4,
	pages        = {3434--3439},
	issn         = {0003-2700}
}
@article{Tsuyama2019,
	title        = {Nonfluorescent molecule detection in 102 nm nanofluidic channels by photothermal optical diffraction.},
	author       = {Tsuyama, Yoshiyuki and Mawatari, Kazuma},
	year         = 2019,
	month        = {Aug},
	day          = {06},
	journal      = {Anal. Chem.},
	publisher    = {American Chemical Society},
	volume       = 91,
	number       = 15,
	pages        = {9741--9746},
	issn         = {0003-2700}
}
@article{Tsuyama2020,
	title        = {Concentration determination at a countable molecular level in nanofluidics by solvent-enhanced photothermal optical diffraction.},
	author       = {Tsuyama, Yoshiyuki and Mawatari, Kazuma},
	year         = 2020,
	month        = {Nov},
	day          = {03},
	journal      = {Anal. Chem.},
	publisher    = {American Chemical Society},
	volume       = 92,
	number       = 21,
	pages        = {14366--14372},
	issn         = {0003-2700}
}
@article{DICKENS2019122,
	title        = {An electronic structure descriptor for oxygen reactivity at metal and metal-oxide surfaces.},
	author       = {Colin F. Dickens and Joseph H. Montoya and Ambarish R. Kulkarni and Michal Bajdich and Jens K. N\o{}rskov},
	year         = 2019,
	journal      = {Surface Science},
	volume       = 681,
	pages        = {122--129},
	issn         = {0039-6028},
	keywords     = {Electronic structure, Catalysis, Surface, Oxygen, Oxygen evolution reaction},
	abstract     = {Identifying and understanding relationships between the electronic and atomic structure of surfaces and their catalytic activity is an essential step towards the rational design of heterogeneous catalysts for both thermal and electrochemical applications. Herein, we identify a relationship between the atom-projected density of states of surface oxygen and its ability to make and break bonds with the surrounding metal atoms and hydrogen. This structure-property relationship is shown to hold across different classes of materials (metals, rutile metal-oxides, and perovskite metal-oxides) and for different oxygen binding sites (i.e. different oxygen coordination numbers). We utilize understanding from the d-band model and the simple two-level quantum coupling problem to shed light on the physical origin of this relationship for transition metal surfaces and we hypothesize similar principles extend to the other materials considered. Finally, we demonstrate the utility of the identified descriptor to serve as a tool for high throughput screening of oxygen active sites for large systems where many unique oxygen sites exist and can be computationally expensive to probe individually. As an example, we predict the reactivity of 36 unique oxygen atoms at a kinked RuO2 extended surface from a single self-consistent DFT calculation.}
}
@article{2015Medford,
	title        = {Cheminform abstract: from the sabatier principle to a predictive theory of transition-metal heterogeneous catalysis.},
	author       = {Medford, Andrew and others},
	year         = 2015,
	month        = {08},
	journal      = {J. Catal.},
	volume       = 328,
}
@article{Greeley2009,
	title        = {Combinatorial density functional theory-based screening of surface alloys for the oxygen reduction reaction.},
	author       = {Greeley, Jeff and N{\o}rskov, Jens K.},
	year         = 2009,
	month        = {Mar},
	day          = 26,
	journal      = {The Journal of Physical Chemistry C},
	publisher    = {American Chemical Society},
	volume       = 113,
	number       = 12,
	pages        = {4932--4939},
	issn         = {1932-7447}
}
@article{B800260F,
	title        = {The nature of the active site in heterogeneous metal catalysis.},
	author       = {N\o{}rskov, Jens K. and others},
	year         = 2008,
	journal      = {Chem. Soc. Rev.},
	publisher    = {The Royal Society of Chemistry},
	volume       = 37,
	pages        = {2163--2171},
	issue        = 10,
	abstract     = {This tutorial review{,} of relevance for the surface science and heterogeneous catalysis communities{,} provides a molecular-level discussion of the nature of the active sites in metal catalysis. Fundamental concepts such as ``Br\o{}nsted–Evans–Polanyi relations'' and ``volcano curves'' are introduced{,} and are used to establish a strict partitioning between the so-called ``electronic'' and ``geometrical'' effects. This partitioning is subsequently employed as the basis for defining the concept ``degree of structure sensitivity'' which can be used when analyzing the structure sensitivity of catalytic reactions.}
}
@article{2007Abild,
	title        = {Scaling properties of adsorption energies for hydrogen-containing molecules on transition-metal surfaces.},
	author       = {Abild-Pedersen, F. and others},
	year         = 2007,
	month        = {Jul},
	journal      = {Phys. Rev. Lett.},
	publisher    = {American Physical Society},
	volume       = 99,
	pages        = {016105},
	issue        = 1,
	numpages     = 4
}
@article{2011Wang,
	title        = {Universal br\o{}nsted-evans-polanyi relations for c-c, c-o, c-n, n-o, n-n, and o-o dissociation reactions.},
	author       = {Wang, Shengguang and others},
	year         = 2011,
	month        = {03},
	journal      = {Catalysis Letters - CATALYSIS LETT},
	volume       = 141,
	pages        = {370--373},
}
@article{2013GuoWei,
	title        = {Effect of local metal microstructure on adsorption on bimetallic surfaces: atomic nitrogen on ni/{Pt}(111).},
	author       = {Guo,Wei  and Vlachos,Dionisios G.},
	year         = 2013,
	journal      = {J. Chem. Phys.},
	volume       = 138,
	number       = 17,
	pages        = 174702,
	eprint       = {https://doi.org/10.1063/1.4803128}
}
@article{Zhao2016,
	title        = {Generalized surface coordination number as an activity descriptor for {CO}2 reduction on cu surfaces.},
	author       = {Zhao, Zhonglong and Chen, Zhengzheng and Zhang, Xu and Lu, Gang},
	year         = 2016,
	month        = {Dec},
	day          = 15,
	journal      = {The Journal of Physical Chemistry C},
	publisher    = {American Chemical Society},
	volume       = 120,
	number       = 49,
	pages        = {28125--28130},
	issn         = {1932-7447}
}
@article{Montemore2013,
	title        = {Site-specific scaling relations for hydrocarbon adsorption on hexagonal transition metal surfaces.},
	author       = {Montemore, Matthew M. and Medlin, J. Will},
	year         = 2013,
	month        = {Oct},
	day          = {03},
	journal      = {The Journal of Physical Chemistry C},
	publisher    = {American Chemical Society},
	volume       = 117,
	number       = 39,
	pages        = {20078--20088},
	issn         = {1932-7447}
}
@article{2017Vignola,
	title        = {A machine learning approach to graph-theoretical cluster expansions of the energy of adsorbate layers.},
	author       = {Vignola,Emanuele and others},
	year         = 2017,
	journal      = {J. Chem. Phys.},
	volume       = 147,
	number       = 5,
	pages        = {054106},
	eprint       = {https://doi.org/10.1063/1.4985890}
}
@article{C5CY00932D,
	title        = {Predicting the performance of oxidation catalysts using descriptor models.},
	author       = {Madaan, Neetika and Shiju, N. Raveendran and Rothenberg, Gadi},
	year         = 2016,
	journal      = {Catal. Sci. Technol.},
	publisher    = {The Royal Society of Chemistry},
	volume       = 6,
	pages        = {125--133},
	issue        = 1,
	abstract     = {Practical solutions in catalysis require catalysts that are active and stable. Mixed metal oxides are robust materials{,} and as such are often used as industrial catalysts. The problem is that predicting their performance a priori is difficult. Following our work on simple descriptors for supported metals based on Slater-type orbitals{,} we show here that a similar paradigm holds also for metal oxides. Using the oxidative dehydrogenation of butane to 1{,}3-butadiene as a model reaction{,} we synthesised and tested 15 bimetallic mixed oxides supported on alumina. We then built a descriptor model for these oxides{,} and projected the model{'}s results on a set of 1711 mixed oxide catalysts in silico. Based on the model{'}s predictions{,} six new bimetallic oxides were then synthesised and tested. Experimental validation showed impressive results{,} with Q2 > 0.9{,} demonstrating the power of these low-cost predictive models. Importantly{,} no interaction terms were included in the model{,} showing that even if we think that bimetallic oxide catalysts are highly complex materials{,} their performance can be predicted using simplistic models. The implications of these findings to catalyst optimisation practices in academia and industry are discussed.}
}
@article{grant2018cistem,
	title        = {Cistem, user-friendly software for single-particle image processing.},
	author       = {Grant, Timothy and Rohou, Alexis and Grigorieff, Nikolaus},
	year         = 2018,
	journal      = {elife},
	publisher    = {eLife Sciences Publications Limited},
	volume       = 7,
	pages        = {e35383}
}
@article{Xianfeng2017,
	title        = {Orbitalwise coordination number for predicting adsorption properties of metal nanocatalysts.},
	author       = {Ma, Xianfeng and Xin, Hongliang},
	year         = 2017,
	month        = {Jan},
	journal      = {Phys. Rev. Lett.},
	publisher    = {American Physical Society},
	volume       = 118,
	pages        = {036101},
	issue        = 3,
	numpages     = 5
}
@misc{2020RMG,
	title        = {Reaction mechanism generator v3.0: advances in automatic mechanism generation.},
	author       = {Liu, Mengjie and others},
	year         = 2020,
	month        = {Dec},
	publisher    = {ChemRxiv},
	abstractnote = {In chemical kinetics research, kinetic models containing hundreds of species and tens of thousands of elementary reactions are commonly used to understand and predict the behavior of reactive chemical systems. Reaction Mechanism Generator (RMG) is a software suite developed to automatically generate such models by incorporating and extrapolating from a database of known thermochemical and kinetic parameters. Here, we present the recent version 3 release of RMG and highlight improvements since the previously published description of RMG v1.0. One important change is that RMG v3.0 is now Python 3 compatible, which supports the most up-to-date versions of cheminformatics and machine learning packages that RMG depends on. Additionally, RMG can now generate heterogeneous catalysis models, in addition to the previously available gas- and liquid-phase capabilities. For model analysis, new methods for local and global uncertainty analysis have been implemented to supplement first-order sensitivity analysis. The RMG database of thermochemical and kinetic parameters has been significantly expanded to cover more types of chemistry. The present release also includes parallelization for reaction generation and on-the-fly quantum calculations, and a new molecule isomorphism approach to improve computational performance. Overall, RMG v3.0 includes many changes which improve the accuracy of the generated chemical mechanisms and allow for exploration of a wider range of chemical systems.}
}
@article{Vallejo2015,
	title        = {Introducing structural sensitivity into adsorption--energy scaling relations by means of coordination numbers.},
	author       = {Calle-Vallejo, Federico and Loffreda, David and Koper, Marc T. M. and Sautet, Philippe},
	year         = 2015,
	month        = {May},
	day          = {01},
	journal      = {Nat. Chem.},
	volume       = 7,
	number       = 5,
	pages        = {403--410},
	issn         = {1755-4349},
	abstract     = {The search for improved heterogeneous catalysts is an important but difficult task. Scaling relations between the adsorption energies of reaction intermediates greatly facilitate the computational design of catalysts. However, this methodology does not currently incorporate structure sensitivity and hence cannot describe adequately the overall activity of realistic catalyst particles and extended surfaces with several facets, edges and apices. Here, we generalize scaling relations by examining twelve different low-index, stepped and kinked surfaces of nine transition metals. This allows us to quantify the effect of the adsorption-site geometry on these relations, ensures a full prediction of their parameters, and helps in identifying intrinsic thermodynamic restrictions to the performance of catalysts. The resulting fully predictable, structure-sensitive scaling relations are a step towards the long-sought rational design of multifaceted catalytic particles. Such a design can now target not only the chemical nature of active materials but also the actual geometry of their active sites.}
}
@article{C2SC21601A,
	title        = {Number of outer electrons as descriptor for adsorption processes on transition metals and their oxides.},
	author       = {Calle-Vallejo, Federico and others},
	year         = 2013,
	journal      = {Chem. Sci.},
	publisher    = {The Royal Society of Chemistry},
	volume       = 4,
	pages        = {1245--1249},
	issue        = 3,
	abstract     = {The trends in adsorption energies of the intermediates of the oxygen reduction and evolution reactions on transition metals and their oxides are smoothly captured by the number of outer electrons. This unique descriptor permits the construction of predictive adsorption-energy grids and explains the existence of scaling relationships among these compounds.}
}
@article{HOLEWINSKI2013312,
	title        = {Identifying optimal active sites for heterogeneous catalysis by metal alloys based on molecular descriptors and electronic structure engineering.},
	author       = {Adam Holewinski and Hongliang Xin and Eranda Nikolla and Suljo Linic},
	year         = 2013,
	journal      = {Current Opinion in Chemical Engineering},
	volume       = 2,
	number       = 3,
	pages        = {312--319},
	issn         = {2211-3398},
	note         = {Energy and environmental engineering / Reaction engineering and catalysis},
	abstract     = {Broadly speaking, bottom-up catalyst design is based on detailed understanding of the molecular transformations that govern catalytic processes and controlling these transformations through targeted synthesis of optimal catalysts. In this document, we highlight recent progress in this area and comment on how it might affect the future of catalyst discovery. We mainly focus on the design of optimal active sites for metal alloy catalysts. Rather than focusing on listing relevant examples and success stories, we emphasize the critical framework underpinning these efforts. The central questions we attempt to address are: first, how to identify the critical molecular descriptors of catalytic performance; and second, how to search for optimal active sites based on these critical descriptors.}
}
@article{Xin2012ElectronicSE,
	title        = {Electronic structure engineering in heterogeneous catalysis: identifying novel alloy catalysts based on rapid screening for materials with desired electronic properties.},
	author       = {H. Xin and Adam Holewinski and Neil M. Schweitzer and E. Nikolla and S. Linic},
	year         = 2012,
	journal      = {Topics in Catalysis},
	volume       = 55,
	pages        = {376--390}
}
@article{2010Schweitzer,
	title        = {Establishing relationships between the geometric structure and chemical reactivity of alloy catalysts based on their measured electronic structure.},
	author       = {Schweitzer, Neil and Xin, Hongliang and Nikolla, Eranda and Miller, Jeff and Linic, Suljo},
	year         = 2010,
	month        = {04},
	journal      = {TOPICS IN CATALYSIS},
	volume       = 53,
	pages        = {348--356},
}
@article{2010Kitchin,
	title        = {New solid-state table: estimating d-band characteristics for transition metal atoms.},
	author       = {Nilay   \.{I}no\u{g}lu  and  John R.   Kitchin},
	year         = 2010,
	journal      = {Molecular Simulation},
	publisher    = {Taylor \& Francis},
	volume       = 36,
	number       = {7-8},
	pages        = {633--638},
	eprint       = {https://doi.org/10.1080/08927022.2010.481794}
}
@article{2010Vojvodic,
	title        = {Atomic and molecular adsorption on transition-metal carbide (111) surfaces from density-functional theory: a trend study of surface electronic factors.},
	author       = {Vojvodic, Aleksandra and Ruberto, Carlo and Lundqvist, Bengt},
	year         = 2010,
	month        = {09},
	journal      = {Journal of physics. Condensed matter : an Institute of Physics journal},
	volume       = 22,
	pages        = 375504,
}
@article{Suntivich2011,
	title        = {Design principles for oxygen-reduction activity on perovskite oxide catalysts for fuel cells and metal--air batteries.},
	author       = {Suntivich, Jin and others},
	year         = 2011,
	month        = {Jul},
	day          = {01},
	journal      = {Nat. Chem.},
	volume       = 3,
	number       = 7,
	pages        = {546--550},
	issn         = {1755-4349},
	abstract     = {The prohibitive cost and scarcity of the noble-metal catalysts needed for catalysing the oxygen reduction reaction (ORR) in fuel cells and metal--air batteries limit the commercialization of these clean-energy technologies. Identifying a catalyst design principle that links material properties to the catalytic activity can accelerate the search for highly active and abundant transition-metal-oxide catalysts to replace platinum. Here, we demonstrate that the ORR activity for oxide catalysts primarily correlates to $\sigma$\textasteriskcentered-orbital (eg) occupation and the extent of B-site transition-metal--oxygen covalency, which serves as a secondary activity descriptor. Our findings reflect the critical influences of the \$\sigma\$\textasteriskcentered orbital and metal--oxygen covalency on the competition between O22--/OH-- displacement and OH-- regeneration on surface transition-metal ions as the rate-limiting steps of the ORR, and thus highlight the importance of electronic structure in controlling oxide catalytic activity.}
}
@incollection{HAMMER200071,
	title        = {Theoretical surface science and catalysis--calculations and concepts.},
	author       = {B. Hammer and J.K. N\o{}rskov},
	year         = 2000,
	booktitle    = {Impact of Surface Science on Catalysis},
	publisher    = {Academic Press},
	series       = {Advances in Catalysis},
	volume       = 45,
	pages        = {71--129},
	issn         = {0360-0564},
	abstract     = {The application of density functional theory to calculate adsorption properties, reaction pathways, and activation energies for surface chemical reactions is reviewed. Particular emphasis is placed on developing concepts that can be used to understand and predict variations in reactivity from one transition metal to the next or the effects of alloying, surface structure, and adsorbate-adsorbate interactions on the reactivity. Most examples discussed are concerned with the catalytic properties of transition metal surfaces, but it is shown that the calculational approach and the concepts developed to understand trends in reactivity for metals can also be used for sulfide and oxide catalysts.}
}
@misc{AtomSegNet,
	title        = {Atomsegnet.},
	author       = {Ruoqian Lin et. al.},
	year         = 2020,
	journal      = {ArXiv}
}
@misc{CatHub,
	title        = {Catalysis-hub.org.},
	author       = {Kirsten T. Winther, Max J. Hoffmann, Jacob R. Boes, Osman Mamun, Michal Bajdich and Thomas Bligaard},
	year         = 2019,
	journal      = {ArXiv}
}
@misc{lin2020temimagenet,
	title        = {Temimagenet and atomsegnet deep learning training library and models for high-precision atom segmentation, localization, denoising, and super-resolution processing of atom-resolution scanning tem images.},
	author       = {Ruoqian Lin and Rui Zhang and Chunyang Wang and Xiao-Qing Yang and Huolin L. Xin},
	year         = 2020,
	eprint       = {2012.09093},
	archiveprefix = {arXiv},
	primaryclass = {cond-mat.mtrl-sci}
}
@article{Tran2018,
	title        = {Active learning across intermetallics to guide discovery of electrocatalysts for {CO}2 reduction and h2 evolution.},
	author       = {Tran, Kevin and Ulissi, Zachary W.},
	year         = 2018,
	month        = {Sep},
	day          = {01},
	journal      = {Nature Catalysis},
	volume       = 1,
	number       = 9,
	pages        = {696--703},
	issn         = {2520-1158},
	abstract     = {The electrochemical reduction of {CO}2 and H2 evolution from water can be used to store renewable energy that is produced intermittently. Scale-up of these reactions requires the discovery of effective electrocatalysts, but the electrocatalyst search space is too large to explore exhaustively. Here we present a theoretical, fully automated screening method that uses a combination of machine learning and optimization to guide density functional theory calculations, which are then used to predict electrocatalyst performance. We demonstrate the feasibility of this method by screening various alloys of 31 different elements, and thereby perform a screening that encompasses 50{\%} of the d-block elements and 33{\%} of the p-block elements. This method has thus far identified 131 candidate surfaces across 54 alloys for {CO}2 reduction and 258 surfaces across 102 alloys for H2 evolution. We use qualitative analyses to prioritize the top candidates for experimental validation.}
}
@article{2018Jorgensen,
	title        = {Exploration versus exploitation in global atomistic structure optimization.},
	author       = {J\o{}rgensen, Mathias S. and Larsen, Uffe F. and Jacobsen, Karsten W. and Hammer, Bj\o{}rk},
	year         = 2018,
	journal      = {The Journal of Physical Chemistry A},
	volume       = 122,
	number       = 5,
	pages        = {1504--1509},
	note         = {PMID: 29314842},
	eprint       = {https://doi.org/10.1021/acs.jpca.8b00160}
}
@article{Norskov2009,
	title        = {Towards the computational design of solid catalysts.},
	author       = {N{\o}rskov, J. K. and Bligaard, T. and Rossmeisl, J. and Christensen, C. H.},
	year         = 2009,
	month        = {Apr},
	day          = {01},
	journal      = {Nat. Chem.},
	volume       = 1,
	number       = 1,
	pages        = {37--46},
	issn         = {1755-4349},
	abstract     = {Over the past decade the theoretical description of surface reactions has undergone a radical development. Advances in density functional theory mean it is now possible to describe catalytic reactions at surfaces with the detail and accuracy required for computational results to compare favourably with experiments. Theoretical methods can be used to describe surface chemical reactions in detail and to understand variations in catalytic activity from one catalyst to another. Here, we review the first steps towards using computational methods to design new catalysts. Examples include screening for catalysts with increased activity and catalysts with improved selectivity. We discuss how, in the future, such methods may be used to engineer the electronic structure of the active surface by changing its composition and structure.}
}
@article{Metaxas2010,
	title        = {A microkinetic vision on high-throughput catalyst formulation and optimization: development of an appropriate software tool.},
	author       = {Metaxas, Konstantinos and others},
	year         = 2010,
	month        = {Feb},
	day          = {01},
	journal      = {Topics in Catalysis},
	volume       = 53,
	number       = 1,
	pages        = {64--76},
	issn         = {1572-9028},
	abstract     = {An advanced (micro) kinetic modeling tool is presented. It can be used in the assessment of chemical kinetics going from power law models to full microkinetic models in terms of elementary steps. Reactants and products are considered to be present in a single, ideal aggregation state. Rate equations are automatically generated from the reaction network as specified by the user of the engine. Combined stochastic and deterministic algorithms are used for the optimization procedure. The flexibility of the code in its integration with different graphical user-friendly interfaces is illustrated. Thus, researchers with little programming skills can both implement advanced micro-kinetic models and perform their assessment. O-xylene hydrogenation data are used for illustration purposes.}
}
@article{Hu1991,
	title        = {Design of alcohol synthesis catalysts assisted by a knowledge-based expert system.},
	author       = {Hu, Xiao Dong and Foley, Henry C. and Stiles, Alvin B.},
	year         = 1991,
	month        = {Jul},
	day          = {01},
	journal      = {Industrial {\&} Engineering Chemistry Research},
	publisher    = {American Chemical Society},
	volume       = 30,
	number       = 7,
	pages        = {1419--1427},
	issn         = {0888-5885}
}
@article{SASAKI1995261,
	title        = {Application of a neural network to the analysis of catalytic reactions analysis of no decomposition over cu/zsm-5 zeolite.},
	author       = {Motoi Sasaki and Hideaki Hamada and Yoshiaki Kintaichi and Takehiko Ito},
	year         = 1995,
	journal      = {Appl. Catal., A},
	volume       = 132,
	number       = 2,
	pages        = {261--270},
	issn         = {0926-860X},
	keywords     = {Neural network, Back-propagation, Design of catalysts, Nitric oxide decomposition, Graphical explanation},
	abstract     = {An artificial neural-network analysis was applied to the prediction of conversions and yields in catalytic reactions: decomposition of NO into N2 and O2 over Cu/ZSM-5. With a proper network structure and training sets, the evolved neural-network system provides plausible activities of catalysts from a discrete and finite number of experimental data. A two- or three-dimensional graphical expression of the calculated data seems to be useful to reveal the relationship between the catalytic activity and reaction conditions. Therefore, they can be utilized in finding optimum reaction conditions or in examining effects of various factors on catalytic reaction.}
}
@article{landrum_penzotti_putta_2003,
	title        = {Machine-learning models for combinatorial catalyst discovery.},
	author       = {Landrum, Gregory A. and Penzotti, Julie and Putta, Santosh},
	year         = 2003,
	journal      = {MRS Proceedings},
	publisher    = {Cambridge University Press},
	volume       = 804,
	pages        = {JJ11.5},
}
@article{2006SVM,
	title        = {Support vector machines for predictive modeling in heterogeneous catalysis: a comprehensive introduction and overfitting investigation based on two real applications.},
	author       = {Baumes, Laurent and Serra, Jose and Serna, P and Corma, A},
	year         = 2006,
	month        = {07},
	journal      = {Journal of combinatorial chemistry},
	volume       = 8,
	pages        = {583--96},
}
@article{GOLDSMITH,
	title        = {Machine learning for heterogeneous catalyst design and discovery.},
	author       = {Goldsmith, Bryan and Esterhuizen, Jacques and Bartel, Christopher and Sutton, Christopher and Jin-Xun, Liu},
	year         = 2018,
	month        = {05},
	journal      = {AIChE Journal},
	volume       = 64,
}
@article{Weidenhof2009,
	title        = {High-throughput screening of nanoparticle catalysts made by flame spray pyrolysis as hydrocarbon/no oxidation catalysts.},
	author       = {Weidenhof, B. and others},
	year         = 2009,
	month        = {Jul},
	day          = {08},
	journal      = {J. Am. Chem. Soc.},
	publisher    = {American Chemical Society},
	volume       = 131,
	number       = 26,
	pages        = {9207--9219},
	issn         = {0002-7863}
}
@article{Carrasquilla2017,
	title        = {Machine learning phases of matter.},
	author       = {Carrasquilla, Juan and Melko, Roger G.},
	year         = 2017,
	month        = {May},
	day          = {01},
	journal      = {Nature Physics},
	volume       = 13,
	number       = 5,
	pages        = {431--434},
	issn         = {1745-2481},
	abstract     = {The success of machine learning techniques in handling big data sets proves ideal for classifying condensed-matter phases and phase transitions. The technique is even amenable to detecting non-trivial states lacking in conventional order.}
}
@article{Zhang2020,
	title        = {Amorphous catalysis: machine learning driven high-throughput screening of superior active site for hydrogen evolution reaction.},
	author       = {Zhang, Jiawei and Hu, Peijun and Wang, Haifeng},
	year         = 2020,
	month        = {May},
	day          = 14,
	journal      = {The Journal of Physical Chemistry C},
	publisher    = {American Chemical Society},
	volume       = 124,
	number       = 19,
	pages        = {10483--10494},
	issn         = {1932-7447}
}
@article{Ma2015,
	title        = {Machine-learning-augmented chemisorption model for {CO}2 electroreduction catalyst screening.},
	author       = {Ma, Xianfeng and Li, Zheng and Achenie, Luke E. K. and Xin, Hongliang},
	year         = 2015,
	month        = {Sep},
	day          = 17,
	journal      = {J. Phys. Chem. Lett.},
	publisher    = {American Chemical Society},
	volume       = 6,
	number       = 18,
	pages        = {3528--3533},
}
@article{C7SC03422A,
	title        = {Active learning with non-ab initio input features toward efficient {CO}2 reduction catalysts.},
	author       = {Noh, Juhwan and Back, Seoin and Kim, Jaehoon and Jung, Yousung},
	year         = 2018,
	journal      = {Chem. Sci.},
	publisher    = {The Royal Society of Chemistry},
	volume       = 9,
	pages        = {5152--5159},
	issue        = 23,
	abstract     = {In a conventional chemisorption model{,} the d-band center theory (augmented sometimes with the upper edge of the d-band for improved accuracy) plays a central role in predicting adsorption energies and catalytic activity as a function of the d-band center of solid surfaces{,} but it requires density functional calculations that can be quite costly for the purposes of large scale screening of materials. In this work{,} we propose to use the d-band width of the muffin-tin orbital theory (to account for the local coordination environment) plus electronegativity (to account for adsorbate renormalization) as a simple set of alternative descriptors for chemisorption which do not require ab initio calculations for large-scale first-hand screening. This pair of descriptors is then combined with machine learning methods{,} namely{,} neural network (NN) and kernel ridge regression (KRR). We show{,} for a toy set of 263 alloy systems{,} that the {CO} adsorption energy on the (100) facet can be predicted with a mean absolute deviation error of 0.05 eV. We achieved this high accuracy by utilizing an active learning algorithm{,} without which the accuracy was 0.18 eV. In addition{,} the results of testing the method with other facets such as (111) terrace and (211) step sites suggest that the present model is also capable of handling different coordination environments effectively. As an example of the practical application of this machine{,} we identified Cu3Y\@Cu\textasteriskcentered as an active and cost-effective electrochemical {CO}2 reduction catalyst to produce {CO} with an overpotential \sim{}1 V lower than a Au catalyst.}
}
@article{2018Yada,
	title        = {Machine learning approach for prediction of reaction yield with simulated catalyst parameters.},
	author       = {Yada, Akira and others},
	year         = 2018,
	journal      = {Chemistry Letters},
	volume       = 47,
	number       = 3,
	pages        = {284--287},
	eprint       = {https://doi.org/10.1246/cl.171130},
	abstract     = {Prediction of reaction yields by machine learning approach is demonstrated in tungsten-catalyzed epoxidation of alkenes. The various electronic and vibrational parameters of the phosphonic acids are collected by DFT simulation, and chosen by LASSO as the essential parameters for prediction of the reaction yields. With the trained model, we can predict yields of the reaction with unverified phosphonic acids with an error of 26\%.}
}
@article{D0CP00972E,
	title        = {High-throughput experimentation meets artificial intelligence: a new pathway to catalyst discovery.},
	author       = {McCullough, Katherine and Williams, Travis and Mingle, Kathleen and Jamshidi, Pooyan and Lauterbach, Jochen},
	year         = 2020,
	journal      = {Phys. Chem. Chem. Phys.},
	publisher    = {The Royal Society of Chemistry},
	volume       = 22,
	pages        = {11174--11196},
	issue        = 20,
	abstract     = {High throughput experimentation in heterogeneous catalysis provides an efficient solution to the generation of large datasets under reproducible conditions. Knowledge extraction from these datasets has mostly been performed using statistical methods{,} targeting the optimization of catalyst formulations. The combination of advanced machine learning methodologies with high-throughput experimentation has enormous potential to accelerate the predictive discovery of novel catalyst formulations that do not exist with current statistical design of experiments. This perspective describes selective examples ranging from statistical design of experiments for catalyst synthesis to genetic algorithms applied to catalyst optimization{,} and finally random forest machine learning using experimental data for the discovery of novel catalysts. Lastly{,} this perspective also provides an outlook on advanced machine learning methodologies as applied to experimental data for materials discovery.}
}
@article{2017Sun,
	title        = {Machine learning for silver nanoparticle electron transfer property prediction.},
	author       = {Sun, Baichuan and Fernandez, Michael and Barnard, Amanda},
	year         = 2017,
	month        = {09},
	journal      = {Journal of Chemical Information and Modeling},
	volume       = 57,
}
@article{osti_1545774,
	title        = {Basic research needs for catalysis science.},
	author       = {US Department of Energy},
	year         = 2017,
	month        = 5,
	abstractnote = {Catalysis is the core of modern chemical conversions--the production processes for the vast majority of our fuels and chemicals use catalysts. Solid and molecular catalysts increase chemical transformation rates (reactivity) by lowering energy barriers for chemical reactions and can increase the yield of desired products (selectivity) by controlling the relative rates of competing reactions. High catalytic reactivity and selectivity reduce the required energy input, the number of process steps, and unwanted byproducts in the overall catalytic conversion. New catalysts will enable more efficient chemical transformations of raw materials and interconversion of the energy stored in chemical bonds with thermal and electrical energy. Advancing our understanding of and ability to control catalyzed reactions is essential to ensure the long-term economic viability of the energy and chemical industries. Over the past decade, advances in the characterization of working catalysts, theory and computation, and high-precision chemical and materials synthesis have enabled impressive progress in catalysis science. This progress has provided detailed insight into how reactions occur and has led to increased appreciation of the intrinsic complexity of catalytic processes. Understanding this complexity has further enabled advances in areas as diverse as high-temperature transformation of hydrocarbons, low-temperature conversion of highly functionalized bio-derived compounds, highly selective synthesis of complex molecules, and improved electrochemical processes. By integrating the knowledge gained from studies of homogeneous, heterogeneous, and biological catalysts, we are beginning to understand and take advantage of the remarkably diverse capabilities of catalysts based on multifunctional molecular complexes, functionalized porous materials, and stabilized nanostructures and single atoms. A Basic Research Needs workshop held in May 2017 identified five Priority Research Directions that address complexity in catalysis science. This emerging and transformative approach will lead to catalysts with unprecedented reactivity and selectivity for use in critical energy and chemical technologies.},
	place        = {United States}
}
@article{Klanner2004,
	title        = {The development of descriptors for solids: teaching ``catalytic intuition'' to a computer.},
	author       = {Klanner, Catharina and others},
	year         = 2004,
	journal      = {Angewandte Chemie International Edition},
	volume       = 43,
	number       = 40,
	pages        = {5347--5349},
	keywords     = {combinatorial chemistry, heterogeneous catalysis, high-throughput screening, oxidation, virtual screening},
	eprint       = {https://onlinelibrary.wiley.com/doi/pdf/10.1002/anie.200460731},
	abstract     = {Virtual screening: Based on parameters which do not have to be measured, sets of attributes for solids are derived and used to predict whether a catalyst falls into one of five performance classes in propene oxidation, with a predictive power substantially exceeding the statistically expected values (see table (a confusion matrix): prediction rate indicates the correct assignment by the new method, ratio indicates the statistical expectation value).}
}
@article{Zimmerman2013,
	title        = {Reliable transition state searches integrated with the growing string method.},
	author       = {Zimmerman, Paul},
	year         = 2013,
	month        = {Jul},
	day          = {09},
	journal      = {Journal of Chemical Theory and Computation},
	publisher    = {American Chemical Society},
	volume       = 9,
	number       = 7,
	pages        = {3043--3050},
	issn         = {1549-9618}
}
@article{YOLO,
	title        = {Yolov3: an incremental improvement.},
	author       = {Joseph Redmon and Ali Farhadi},
	year         = 2018,
	journal      = {CoRR},
	volume       = {abs/1804.02767},
	eprinttype   = {arXiv},
	eprint       = {1804.02767},
	timestamp    = {Mon, 13 Aug 2018 16:48:24 +0200},
	biburl       = {https://dblp.org/rec/journals/corr/abs-1804-02767.bib},
	bibsource    = {dblp computer science bibliography, https://dblp.org}
}
@article{resnet,
	title        = {Deep residual learning for image recognition.},
	author       = {Kaiming He and Xiangyu Zhang and Shaoqing Ren and Jian Sun},
	year         = 2015,
	journal      = {CoRR},
	volume       = {abs/1512.03385},
	eprinttype   = {arXiv},
	eprint       = {1512.03385},
	timestamp    = {Wed, 17 Apr 2019 17:23:45 +0200},
	bibsource    = {dblp computer science bibliography, https://dblp.org}
}
@inproceedings{Unet,
	title        = {U-net: convolutional networks for biomedical image segmentation.},
	author       = {O. Ronneberger and P.Fischer and T. Brox},
	year         = 2015,
	booktitle    = {Medical Image Computing and Computer-Assisted Intervention (MICCAI)},
	publisher    = {Springer},
	series       = {LNCS},
	volume       = 9351,
	pages        = {234--241},
	note         = {(available on arXiv:1505.04597 [cs.CV])}
}
@inproceedings{Alexnet,
	title        = {Imagenet classification with deep convolutional neural networks.},
	author       = {Krizhevsky, Alex and Sutskever, Ilya and Hinton, Geoffrey E},
	year         = 2012,
	booktitle    = {Advances in Neural Information Processing Systems},
	publisher    = {Curran Associates, Inc.},
	volume       = 25,
	editor       = {F. Pereira and C. J. C. Burges and L. Bottou and K. Q. Weinberger}
}
@article{paszke2017automatic,
	title        = {Automatic differentiation in pytorch.},
	author       = {Paszke, Adam and others},
	year         = 2017
}
@misc{chollet2015keras,
	title        = {Keras.},
	author       = {Chollet, Fran\c{c}ois and others},
	year         = 2015
}
@misc{YOLOart,
	title        = {You only look once: unified, real-time object detection.},
	author       = {Joseph Redmon and Santosh Divvala and Ross Girshick and Ali Farhadi},
	year         = 2016,
	eprint       = {1506.02640},
	archiveprefix = {arXiv},
	primaryclass = {cs.CV}
}
@inproceedings{8833671,
	title        = {Multi-object detection method based on yolo and resnet hybrid networks.},
	author       = {Z. {Lu} and J. {Lu} and Q. {Ge} and T. {Zhan}},
	year         = 2019,
	booktitle    = {2019 IEEE 4th International Conference on Advanced Robotics and Mechatronics (ICARM)},
	pages        = {827--832}
}
@misc{zhao2019object,
	title        = {Object detection with deep learning: a review.},
	author       = {Zhong-Qiu Zhao and Peng Zheng and Shou-tao Xu and Xindong Wu},
	year         = 2019,
	eprint       = {1807.05511},
	archiveprefix = {arXiv},
	primaryclass = {cs.CV}
}
@misc{Linder2019,
	title        = {Pytorch-yolov3.},
	author       = {Linder Noren, Erik},
	year         = 2019,
	journal      = {GitHub repository},
	publisher    = {GitHub}
}
@misc{dataAug,
	title        = {Data augmentation in yolov4.},
	author       = {Solawetz, Jacob},
	year         = 2020,
	journal      = {Towards Data Science},
	publisher    = {Towards Data Science}
}
@misc{yolov4,
	title        = {Yolov4: optimal speed and accuracy of object detection.},
	author       = {Alexey Bochkovskiy and Chien-Yao Wang and Hong-Yuan Mark Liao},
	year         = 2020,
	eprint       = {2004.10934},
	archiveprefix = {arXiv},
	primaryclass = {cs.CV}
}
@misc{yolov5,
	title        = {Yolov5.},
	author       = {Ultralytics},
	year         = 2020,
	journal      = {GitHub repository},
	publisher    = {GitHub}
}
@misc{netron,
	title        = {Netron.},
	author       = {Lutz Roeder},
	year         = 2020,
	journal      = {GitHub repository},
	publisher    = {GitHub}
}
@misc{redmon2016yolo9000,
	title        = {Yolo9000: better, faster, stronger.},
	author       = {Joseph Redmon and Ali Farhadi},
	year         = 2016,
	eprint       = {1612.08242},
	archiveprefix = {arXiv},
	primaryclass = {cs.CV}
}
@book{redmondarknet,
	title        = {Darknet: open source neural networks in c.},
	author       = {Redmon, J.},
	publisher    = {http://pjreddie.com/darknet/ (2013�2016)}
}
@article{An2015VariationalAB,
	title        = {Variational autoencoder based anomaly detection using reconstruction probability.},
	author       = {Jinwon An and Sungzoon Cho},
	year         = 2015
}
@misc{african-wildlife,
	title        = {African wildlife.},
	author       = {Bianca Ferreira}
}
@inbook{FLOW,
	title        = {Flow: the psychology of optimal experience.},
	author       = {Csikszentmihalyi, Mihaly},
	year         = 1990,
	month        = {01}
}
@article{Langhammer2007,
	title        = {{Absorption and scattering of light by {Pt}, {Pd}, ag, and au nanodisks: absolute cross sections and branching ratios.}},
	author       = {Langhammer, Christoph and Kasemo, Bengt and Zorić, Igor},
	year         = 2007,
	month        = {05},
	journal      = {J. Chem. Phys.},
	volume       = 126,
	number       = 19,
	pages        = 194702,
	issn         = {0021-9606},
	abstract     = {{Localized surface plasmons (LSPs) of metallic nanoparticles decay either radiatively or via an electron-hole pair cascade. In this work, the authors have experimentally and theoretically explored the branching ratio of the radiative and nonradiative LSP decay channels for nanodisks of Ag, Au, {Pt}, and {Pd}, with diameters D ranging from 38to530nm and height h=20nm, supported on a fused silica substrate. The branching ratio for the two plasmon decay channels was obtained by measuring the absorption and scattering cross sections as a function of photon energy. The former was obtained from measured extinction and scattering coefficients, using an integrating sphere detector combined with particle density measurements obtained from scanning electron microscopy images of the nanoparticles. Partly angle-resolved measurements of the scattered light allowed the authors to clearly identify contributions from dipolar and higher plasmonic modes to the extinction, scattering, and absorption cross sections. Based on these experiments they find that absorption dominates the total scattering cross section in all the examined cases for small metallic nanodisks (D\\&lt;100nm). For D\\&gt;100nm absorption still dominates for {Pt} and {Pd} nanodisks, while scattering dominates for Au and Ag. A theoretical approach, where the metal disks are approximated as oblate spheroids, is used to account for the trends in the measured cross sections. The field problem is solved in the electrostatic limit. The spheroid is treated as an induced dipole for which the dipolar polarizability is calculated based on spheroid geometry and the (bulk) dielectric response function of the metal the spheroid consists of and the dielectric medium surrounding it. One might expect this model to be inappropriate for disks with D\\&gt;100nm since effects due to the retardation of the incoming field across the metallic nanodisk and contributions from higher plasmonic modes are neglected. However, this model describes quite well the energy dependence of the dipolar resonance, the full width at half maximum, and the total extinction cross section for all four metallic systems, even when 100\\&lt;D\\&lt;500nm, indicating that the combined contribution of the effects not included in the model is small for the systems studied. For this reason the authors have extended the use of the same model to study scattering/absorption branching ratios. The main conclusions include the following. (i) Both the magnitude and peak position in extinction cross section are well accounted for by the model. (ii) The branching ratio for radiative and nonradiative decay is reasonably well accounted for. (iii) The model fails to account for the correct magnitudes of the measured absorption and scattering cross sections for larger particles in the case of Ag and Au. Possible reasons for this discrepancy are discussed.}},
	eprint       = {https://pubs.aip.org/aip/jcp/article-pdf/doi/10.1063/1.2734550/13494151/194702\_1\_online.pdf}
}
@inbook{AIDistrust,
	title        = {Distrust of artificial intelligence: sources \& responses from computer science \& law.},
	author       = {Dwork, Cynthia and Louise Minow, Martha},
	year         = 2022
}
@inproceedings{Yoshua2009,
	title        = {Curriculum learning.},
	author       = {Bengio, Yoshua and Louradour, J\'{e}r\^{o}me and Collobert, Ronan and Weston, Jason},
	year         = 2009,
	booktitle    = {Proceedings of the 26th Annual International Conference on Machine Learning},
	location     = {Montreal, Quebec, Canada},
	publisher    = {Association for Computing Machinery},
	address      = {New York, NY, USA},
	series       = {ICML '09},
	pages        = {41–48},
	isbn         = 9781605585161,
	abstract     = {Humans and animals learn much better when the examples are not randomly presented but organized in a meaningful order which illustrates gradually more concepts, and gradually more complex ones. Here, we formalize such training strategies in the context of machine learning, and call them "curriculum learning". In the context of recent research studying the difficulty of training in the presence of non-convex training criteria (for deep deterministic and stochastic neural networks), we explore curriculum learning in various set-ups. The experiments show that significant improvements in generalization can be achieved. We hypothesize that curriculum learning has both an effect on the speed of convergence of the training process to a minimum and, in the case of non-convex criteria, on the quality of the local minima obtained: curriculum learning can be seen as a particular form of continuation method (a general strategy for global optimization of non-convex functions).},
	numpages     = 8
}
@article{Omer2018,
	title        = {Ensemble learning: a survey.},
	author       = {Sagi, Omer and Rokach, Lior},
	year         = 2018,
	journal      = {WIREs Data Mining and Knowledge Discovery},
	volume       = 8,
	number       = 4,
	pages        = {e1249},
	keywords     = {boosting, classifier combination, ensemble models, machine-learning, mixtures of experts, multiple classifier system, random forest},
	eprint       = {https://wires.onlinelibrary.wiley.com/doi/pdf/10.1002/widm.1249},
	abstract     = {Ensemble methods are considered the state-of-the art solution for many machine learning challenges. Such methods improve the predictive performance of a single model by training multiple models and combining their predictions. This paper introduce the concept of ensemble learning, reviews traditional, novel and state-of-the-art ensemble methods and discusses current challenges and trends in the field. This article is categorized under: Algorithmic Development > Ensemble Methods Technologies > Machine Learning Technologies > Classification}
}
@inbook{Rokach2005,
	title        = {Ensemble methods for classifiers.},
	author       = {Rokach, Lior},
	year         = 2005,
	booktitle    = {Data Mining and Knowledge Discovery Handbook},
	publisher    = {Springer US},
	address      = {Boston, MA},
	pages        = {957--980},
	isbn         = {978-0-387-25465-4},
	editor       = {Maimon, Oded and Rokach, Lior},
	abstract     = {The idea of ensemble methodology is to build a predictive model by integrating multiple models. It is well-known that ensemble methods can be used for improving prediction performance. In this chapter we provide an overview of ensemble methods in classification tasks. We present all important types of ensemble method including boosting and bagging. Combining methods and modeling issues such as ensemble diversity and ensemble size are discussed.}
}
@article{King2004,
	title        = {Functional genomic hypothesis generation and experimentation by a robot scientist.},
	author       = {King, Ross D. and others},
	year         = 2004,
	month        = {Jan},
	day          = {01},
	journal      = {Nature},
	volume       = 427,
	number       = 6971,
	pages        = {247--252},
	issn         = {1476-4687},
	abstract     = {The question of whether it is possible to automate the scientific process is of both great theoretical interest1,2 and increasing practical importance because, in many scientific areas, data are being generated much faster than they can be effectively analysed. We describe a physically implemented robotic system that applies techniques from artificial intelligence3,4,5,6,7,8 to carry out cycles of scientific experimentation. The system automatically originates hypotheses to explain observations, devises experiments to test these hypotheses, physically runs the experiments using a laboratory robot, interprets the results to falsify hypotheses inconsistent with the data, and then repeats the cycle. Here we apply the system to the determination of gene function using deletion mutants of yeast (Saccharomyces cerevisiae) and auxotrophic growth experiments9. We built and tested a detailed logical model (involving genes, proteins and metabolites) of the aromatic amino acid synthesis pathway. In biological experiments that automatically reconstruct parts of this model, we show that an intelligent experiment selection strategy is competitive with human performance and significantly outperforms, with a cost decrease of 3-fold and 100-fold (respectively), both cheapest and random-experiment selection.}
}
@article{2002genomes,
	title        = {Genomes.},
	author       = {Brown TA.},
	year         = 2002,
	journal      = {2nd edition. {Oxford}: {Wiley}-{Liss}; 2002. {Chapter}},
	volume       = 1
}
@article{Kalinowski2010,
	title        = {Nothing in evolution makes sense except in the light of {dna.}},
	author       = {Kalinowski, Steven T and Leonard, Mary J and Andrews, Tessa M},
	year         = 2010,
	journal      = {CBE Life Sci Educ},
	volume       = 9,
	number       = 2,
	pages        = {87--97},
	abstract     = {Natural selection is one of the most important concepts for biology students to understand, but students frequently have misconceptions regarding how natural selection operates. Many of these misconceptions, such as a belief in ``Lamarckian'' evolution, are based on a misunderstanding of inheritance. In this essay, we argue that evolution instructors should clarify the genetic basis of natural selection by discussing examples of DNA sequences that affect fitness. Such examples are useful for showing how natural selection works, for establishing connections between genetics and evolution, and for creating cognitive conflict within students having misconceptions. We describe several examples of genes that instructors might use during lectures, and present preliminary evidence from our classroom that an evolution curriculum rich in DNA sequences is effective at reducing student misconceptions of natural selection.},
	language     = {en}
}
@misc{GAN2014,
	title        = {Generative adversarial networks.},
	author       = {Goodfellow, Ian J. and others},
	year         = 2014,
	publisher    = {arXiv},
	copyright    = {arXiv.org perpetual, non-exclusive license},
	keywords     = {Machine Learning (stat.ML), Machine Learning (cs.LG), FOS: Computer and information sciences, FOS: Computer and information sciences}
}
@article{Piotr2019,
	title        = {Generative adversarial networks for augmenting training data of microscopic cell images.},
	author       = {Baniukiewicz, Piotr and Lutton, E. Josiah and Collier, Sharon and Bretschneider, Till},
	year         = 2019,
	journal      = {Frontiers in Computer Science},
	volume       = 1,
	issn         = {2624-9898},
	abstract     = {Generative adversarial networks (GANs) have recently been successfully used to create realistic synthetic microscopy cell images in 2D and predict intermediate cell stages. In the current paper we highlight that GANs can not only be used for creating synthetic cell images optimized for different fluorescent molecular labels, but that by using GANs for augmentation of training data involving scaling or other transformations the inherent length scale of biological structures is retained. In addition, GANs make it possible to create synthetic cells with specific shape features, which can be used, for example, to validate different methods for feature extraction. Here, we apply GANs to create 2D distributions of fluorescent markers for F-actin in the cell cortex of Dictyostelium cells (ABD), a membrane receptor (cAR1), and a cortex-membrane linker protein (TalA). The recent more widespread use of 3D lightsheet microscopy, where obtaining sufficient training data is considerably more difficult than in 2D, creates significant demand for novel approaches to data augmentation. We show that it is possible to directly generate synthetic 3D cell images using GANs, but limitations are excessive training times, dependence on high-quality segmentations of 3D images, and that the number of z-slices cannot be freely adjusted without retraining the network. We demonstrate that in the case of molecular labels that are highly correlated with cell shape, like F-actin in our example, 2D GANs can be used efficiently to create pseudo-3D synthetic cell data from individually generated 2D slices. Because high quality segmented 2D cell data are more readily available, this is an attractive alternative to using less efficient 3D networks.}
}
@article{muller2017optical,
	title        = {Optical dna mapping in nanofluidic devices: principles and applications.},
	author       = {M{\"u}ller, Vilhelm and Westerlund, Fredrik},
	year         = 2017,
	journal      = {Lab on a Chip},
	publisher    = {Royal Society of Chemistry},
	volume       = 17,
	number       = 4,
	pages        = {579--590}
}
@misc{Hossam2021,
	title        = {Text generation with deep variational gan.},
	author       = {Hossam, Mahmoud and Le, Trung and Papasimeon, Michael and Huynh, Viet and Phung, Dinh},
	year         = 2021,
	publisher    = {arXiv},
	copyright    = {arXiv.org perpetual, non-exclusive license},
	keywords     = {Machine Learning (cs.LG), Artificial Intelligence (cs.AI), Computation and Language (cs.CL), FOS: Computer and information sciences, FOS: Computer and information sciences, I.2.0; I.2.7; I.5.0}
}
@article{Wang2020,
	title        = {A state-of-the-art review on image synthesis with generative adversarial networks.},
	author       = {Wang, Lei and Chen, Wei and Yang, Wenjia and Bi, Fangming and Yu, Fei},
	year         = 2020,
	month        = {03},
	journal      = {IEEE Access},
	volume       = {PP},
	pages        = {1--1},
}
@article{Joseph2015,
	title        = {Structure, dynamics, assembly, and evolution of protein complexes.},
	author       = {Marsh, Joseph A. and Teichmann, Sarah A.},
	year         = 2015,
	journal      = {Annual Review of Biochemistry},
	volume       = 84,
	number       = 1,
	pages        = {551--575},
	note         = {PMID: 25494300},
	eprint       = {https://doi.org/10.1146/annurev-biochem-060614-034142},
	abstract     = {The assembly of individual proteins into functional complexes is fundamental to nearly all biological processes. In recent decades, many thousands of homomeric and heteromeric protein complex structures have been determined, greatly improving our understanding of the fundamental principles that control symmetric and asymmetric quaternary structure organization. Furthermore, our conception of protein complexes has moved beyond static representations to include dynamic aspects of quaternary structure, including conformational changes upon binding, multistep ordered assembly pathways, and structural fluctuations occurring within fully assembled complexes. Finally, major advances have been made in our understanding of protein complex evolution, both in reconstructing evolutionary histories of specific complexes and in elucidating general mechanisms that explain how quaternary structure tends to evolve. The evolution of quaternary structure occurs via changes in self-assembly state or through the gain or loss of protein subunits, and these processes can be driven by both adaptive and nonadaptive influences.}
}
@article{piliarik2014direct,
	title        = {Direct optical sensing of single unlabelled proteins and super-resolution imaging of their binding sites.},
	author       = {Piliarik, Marek and Sandoghdar, Vahid},
	year         = 2014,
	month        = {Jul},
	day          = 29,
	journal      = {Nature communications},
	publisher    = {Nature Publishing Group},
	volume       = 5,
	number       = 1,
	pages        = {1--8},
	issn         = {2041-1723},
	abstract     = {Detection of single analyte molecules without the use of any label would improve the sensitivity of current biosensors by orders of magnitude to the ultimate graininess of biological matter. Over two decades, scientists have succeeded in pushing the limits of optical detection to single molecules using fluorescence. However, restrictions in photophysics and labelling protocols make this technique less attractive for biosensing. Recently, mechanisms based on vibrational spectroscopy, photothermal detection, plasmonics and microcavities have been explored for fluorescence-free detection of single biomolecules. Here, we show that interferometric detection of scattering (iSCAT) can achieve this goal in a direct and label-free fashion. In particular, we demonstrate detection of cancer marker proteins in buffer solution and in the presence of other abundant proteins. Furthermore, we present super-resolution imaging of protein binding with nanometer localization precision. The ease of iSCAT instrumentation promises a breakthrough for label-free studies of interactions involving proteins and other small biomolecules.}
}
@article{dechadilok2006hindrance,
	title        = {Hindrance factors for diffusion and convection in pores.},
	author       = {Dechadilok, Panadda and Deen, William M},
	year         = 2006,
	journal      = {Industrial \& engineering chemistry research},
	publisher    = {ACS Publications},
	volume       = 45,
	number       = 21,
	pages        = {6953--6959}
}
@article{44806,
	title        = {Mastering the game of go with deep neural networks and tree search.},
	author       = {David Silver and others},
	year         = 2016,
	journal      = {Nature},
	volume       = 529,
	pages        = {484--503}
}
@article{Ghosh2021,
	title        = {Ensemble learning-iterative training machine learning for uncertainty quantification and automated experiment in atom-resolved microscopy.},
	author       = {Ghosh, Ayana and Sumpter, Bobby G. and Dyck, Ondrej and Kalinin, Sergei V. and Ziatdinov, Maxim},
	year         = 2021,
	month        = {Jul},
	day          = {02},
	journal      = {npj Computational Materials},
	volume       = 7,
	number       = 1,
	pages        = 100,
	issn         = {2057-3960},
	abstract     = {Deep learning has emerged as a technique of choice for rapid feature extraction across imaging disciplines, allowing rapid conversion of the data streams to spatial or spatiotemporal arrays of features of interest. However, applications of deep learning in experimental domains are often limited by the out-of-distribution drift between the experiments, where the network trained for one set of imaging conditions becomes sub-optimal for different ones. This limitation is particularly stringent in the quest to have an automated experiment setting, where retraining or transfer learning becomes impractical due to the need for human intervention and associated latencies. Here we explore the reproducibility of deep learning for feature extraction in atom-resolved electron microscopy and introduce workflows based on ensemble learning and iterative training to greatly improve feature detection. This approach allows incorporating uncertainty quantification into the deep learning analysis and also enables rapid automated experimental workflows where retraining of the network to compensate for out-of-distribution drift due to subtle change in imaging conditions is substituted for human operator or programmatic selection of networks from the ensemble. This methodology can be further applied to machine learning workflows in other imaging areas including optical and chemical imaging.}
}
@article{GoogleChip,
	title        = {A graph placement methodology for fast chip design.},
	author       = {Mirhoseini, Azalia and others},
	year         = 2021,
	month        = {Jun},
	day          = {01},
	journal      = {Nature},
	volume       = 594,
	number       = 7862,
	pages        = {207--212},
	issn         = {1476-4687},
	abstract     = {Chip floorplanning is the engineering task of designing the physical layout of a computer chip. Despite five decades of research1, chip floorplanning has defied automation, requiring months of intense effort by physical design engineers to produce manufacturable layouts. Here we present a deep reinforcement learning approach to chip floorplanning. In under six hours, our method automatically generates chip floorplans that are superior or comparable to those produced by humans in all key metrics, including power consumption, performance and chip area. To achieve this, we pose chip floorplanning as a reinforcement learning problem, and develop an edge-based graph convolutional neural network architecture capable of learning rich and transferable representations of the chip. As a result, our method utilizes past experience to become better and faster at solving new instances of the problem, allowing chip design to be performed by artificial agents with more experience than any human designer. Our method was used to design the next generation of Google's artificial intelligence (AI) accelerators, and has the potential to save thousands of hours of human effort for each new generation. Finally, we believe that more powerful AI-designed hardware will fuel advances in AI, creating a symbiotic relationship between the two fields.}
}
@article{9158349,
	title        = {Sim2real predictivity: does evaluation in simulation predict real-world performance?.},
	author       = {Kadian, Abhishek and others},
	year         = 2020,
	journal      = {IEEE Robotics and Automation Letters},
	volume       = 5,
	number       = 4,
	pages        = {6670--6677},
}
@article{Arulkumaran_2017,
	title        = {Deep reinforcement learning: a brief survey.},
	author       = {Kai Arulkumaran and Marc Peter Deisenroth and Miles Brundage and Anil Anthony Bharath},
	year         = 2017,
	month        = {nov},
	journal      = {{IEEE} Signal Processing Magazine},
	publisher    = {Institute of Electrical and Electronics Engineers ({IEEE})},
	volume       = 34,
	number       = 6,
	pages        = {26--38},
}
@misc{Dota2,
	title        = {Dota 2 with large scale deep reinforcement learning.},
	author       = {{OpenAI} and others},
	year         = 2019,
	publisher    = {arXiv},
	copyright    = {arXiv.org perpetual, non-exclusive license},
	keywords     = {Machine Learning (cs.LG), Machine Learning (stat.ML), FOS: Computer and information sciences, FOS: Computer and information sciences}
}
@article{Vinyals2019,
	title        = {Grandmaster level in starcraft ii using multi-agent reinforcement learning.},
	author       = {Vinyals, Oriol and others},
	year         = 2019,
	month        = {Nov},
	day          = {01},
	journal      = {Nature},
	volume       = 575,
	number       = 7782,
	pages        = {350--354},
	issn         = {1476-4687},
	abstract     = {Many real-world applications require artificial agents to compete and coordinate with other agents in complex environments. As a stepping stone to this goal, the domain of StarCraft has emerged as an important challenge for artificial intelligence research, owing to its iconic and enduring status among the most difficult professional esports and its relevance to the real world in terms of its raw complexity and multi-agent challenges. Over the course of a decade and numerous competitions1--3, the strongest agents have simplified important aspects of the game, utilized superhuman capabilities, or employed hand-crafted sub-systems4. Despite these advantages, no previous agent has come close to matching the overall skill of top StarCraft players. We chose to address the challenge of StarCraft using general-purpose learning methods that are in principle applicable to other complex domains: a multi-agent reinforcement learning algorithm that uses data from both human and agent games within a diverse league of continually adapting strategies and counter-strategies, each represented by deep neural networks5,6. We evaluated our agent, AlphaStar, in the full game of StarCraft II, through a series of online games against human players. AlphaStar was rated at Grandmaster level for all three StarCraft races and above 99.8{\%} of officially ranked human players.}
}
@inproceedings{9709990,
	title        = {Emerging properties in self-supervised vision transformers.},
	author       = {Caron, Mathilde and others},
	year         = 2021,
	booktitle    = {2021 IEEE/CVF International Conference on Computer Vision (ICCV)},
	pages        = {9630--9640},
}
@incollection{51115,
	title        = {Lamda: language models for dialog applications.},
	author       = {Aaron Daniel Cohen and others},
	year         = 2022,
	booktitle    = {arXiv}
}
@misc{GPT3,
	title        = {Language models are few-shot learners.},
	author       = {Brown, Tom B. and others},
	year         = 2020,
	publisher    = {arXiv},
	copyright    = {arXiv.org perpetual, non-exclusive license},
	keywords     = {Computation and Language (cs.CL), FOS: Computer and information sciences, FOS: Computer and information sciences}
}
@inbook{Bock2007,
	title        = {Clustering methods: a history of k-means algorithms.},
	author       = {Bock, Hans-Hermann},
	year         = 2007,
	booktitle    = {Selected Contributions in Data Analysis and Classification},
	publisher    = {Springer Berlin Heidelberg},
	address      = {Berlin, Heidelberg},
	pages        = {161--172},
	isbn         = {978-3-540-73560-1},
	editor       = {Brito, Paula and Cucumel, Guy and Bertrand, Patrice and de Carvalho, Francisco},
	abstract     = {This paper surveys some historical issues related to the well-known k-means algorithm in cluster analysis. It shows to which authors the different versions of this algorithm can be traced back, and which were the underlying applications. We sketch various generalizations (with references also to Diday's work) and thereby underline the usefulness of the k-means approach in data analysis.}
}
@inbook{Jie2021,
	title        = {Few-shot learning for multi-modality tasks.},
	author       = {Chen, Jie and others},
	year         = 2021,
	booktitle    = {Proceedings of the 29th ACM International Conference on Multimedia},
	publisher    = {Association for Computing Machinery},
	address      = {New York, NY, USA},
	pages        = {5673–5674},
	isbn         = 9781450386517,
	abstract     = {Recent deep learning methods rely on a large amount of labeled data to achieve high performance. These methods may be impractical in some scenarios, where manual data annotation is costly or the samples of certain categories are scarce (e.g., tumor lesions, endangered animals and rare individual activities). When only limited annotated samples are available, these methods usually suffer from the overfitting problem severely, which degrades the performance significantly. In contrast, humans can recognize the objects in the images rapidly and correctly with their prior knowledge after exposed to only a few annotated samples. To simulate the learning schema of humans and relieve the reliance on the large-scale annotation benchmarks, researchers start shifting towards the few-shot learning problem: they try to learn a model to correctly recognize novel categories with only a few annotated samples.},
	numpages     = 2
}
@misc{lodestar,
	title        = {Single-shot self-supervised particle tracking.},
	author       = {Midtvedt, Benjamin and others},
	year         = 2022,
	publisher    = {arXiv},
	copyright    = {arXiv.org perpetual, non-exclusive license},
	keywords     = {Image and Video Processing (eess.IV), Soft Condensed Matter (cond-mat.soft), Artificial Intelligence (cs.AI), Applied Physics (physics.app-ph), Quantitative Methods (q-bio.QM), FOS: Electrical engineering, electronic engineering, information engineering, FOS: Electrical engineering, electronic engineering, information engineering, FOS: Physical sciences, FOS: Physical sciences, FOS: Computer and information sciences, FOS: Computer and information sciences, FOS: Biological sciences, FOS: Biological sciences}
}
@article{Roberts2021,
	title        = {The principles of deep learning theory.},
	author       = {Daniel A. Roberts and Sho Yaida and Boris Hanin},
	year         = 2021,
	journal      = {CoRR},
	volume       = {abs/2106.10165},
	eprinttype   = {arXiv},
	eprint       = {2106.10165},
	timestamp    = {Tue, 29 Jun 2021 16:55:04 +0200},
	bibsource    = {dblp computer science bibliography, https://dblp.org}
}
@inbook{Cunningham2008,
	title        = {Supervised learning.},
	author       = {Cunningham, P{\'a}draig and Cord, Matthieu and Delany, Sarah Jane},
	year         = 2008,
	booktitle    = {Machine Learning Techniques for Multimedia: Case Studies on Organization and Retrieval},
	publisher    = {Springer Berlin Heidelberg},
	address      = {Berlin, Heidelberg},
	pages        = {21--49},
	isbn         = {978-3-540-75171-7},
	editor       = {Cord, Matthieu and Cunningham, P{\'a}draig},
	abstract     = {Supervised learning accounts for a lot of research activity in machine learning and many supervised learning techniques have found application in the processing of multimedia content. The defining characteristic of supervised learning is the availability of annotated training data. The name invokes the idea of a `supervisor' that instructs the learning system on the labels to associate with training examples. Typically these labels are class labels in classification problems. Supervised learning algorithms induce models from these training data and these models can be used to classify other unlabelled data. In this chapter we ground or analysis of supervised learning on the theory of risk minimization. We provide an overview of support vector machines and nearest neighbour classifiers{\textasciitilde}-- probably the two most popular supervised learning techniques employed in multimedia research.}
}
@article{Xing2018,
	title        = {So-yolo based wbc detection with fourier {Pt}ychographic microscopy.},
	author       = {wang, Xing and Xu, Tingfa and Zhang, Jizhou and Chen, Sining and Zhang, Yizhou},
	year         = 2018,
	month        = {08},
	journal      = {IEEE Access},
	volume       = {PP},
	pages        = {1--1},
}
@article{faceDec,
	title        = {Example based learning for view-based human face detection.},
	author       = {Sung, Kah and Poggio, Tomaso},
	year         = 1998,
	month        = {02},
	journal      = {Pattern Analysis and Machine Intelligence, IEEE Transactions on},
	volume       = 20,
	pages        = {39--51},
}
@article{pedDec,
	title        = {Pedestrian detection: an evaluation of the state of the art.},
	author       = {P. {Dollar} and C. {Wojek} and B. {Schiele} and P. {Perona}},
	year         = 2012,
	journal      = {IEEE Transactions on Pattern Analysis and Machine Intelligence},
	volume       = 34,
	number       = 4,
	pages        = {743--761},
}
@article{darknetPic,
	title        = {Research on the application of deep learning yolov3 in aerial patrol inspection of optical cable lines.},
	author       = {M. {Zhang} and W. {Zhao} and H. {Li}},
	year         = 2019,
	journal      = {Journal of Physics Conference},
}
@inproceedings{autodriving,
	title        = {Deepdriving: learning affordance for direct perception in autonomous driving.},
	author       = {C. {Chen} and A. {Seff} and A. {Kornhauser} and J. {Xiao}},
	year         = 2015,
	booktitle    = {2015 IEEE International Conference on Computer Vision (ICCV)},
	pages        = {2722--2730},
}
@misc{YOLOPyTorch,
	title        = {Pytorch-yolov3.},
	author       = {Noren, E.L.},
	year         = 2019
}
@article{Lecun1989,
	title        = {Backpropagation applied to handwritten zip code recognition.},
	author       = {LeCun, Y. and others},
	year         = 1989,
	journal      = {Neural Computation},
	volume       = 1,
	number       = 4,
	pages        = {541--551},
}
@article{McCulloch1943,
	title        = {A logical calculus of the ideas immanent in nervous activity.},
	author       = {McCulloch, Warren S. and Pitts, Walter},
	year         = 1943,
	month        = {Dec},
	day          = {01},
	journal      = {The bulletin of mathematical biophysics},
	volume       = 5,
	number       = 4,
	pages        = {115--133},
	issn         = {1522-9602},
	abstract     = {Because of the ``all-or-none'' character of nervous activity, neural events and the relations among them can be treated by means of propositional logic. It is found that the behavior of every net can be described in these terms, with the addition of more complicated logical means for nets containing circles; and that for any logical expression satisfying certain conditions, one can find a net behaving in the fashion it describes. It is shown that many particular choices among possible neurophysiological assumptions are equivalent, in the sense that for every net behaving under one assumption, there exists another net which behaves under the other and gives the same results, although perhaps not in the same time. Various applications of the calculus are discussed.}
}
@article{2016Maeda,
	title        = {Artificial force induced reaction (afir) method for exploring quantum chemical potential energy surfaces.},
	author       = {Maeda, Satoshi and Harabuchi, Yu and Takagi, Makito and Taketsugu, Tetsuya and Morokuma, Keiji},
	year         = 2016,
	journal      = {The Chemical Record},
	volume       = 16,
	number       = 5,
	pages        = {2232--2248},
	keywords     = {artificial force induced reaction (AFIR), conical intersections, intrinsic reaction coordinate, potential energy surface, transition states},
	eprint       = {https://onlinelibrary.wiley.com/doi/pdf/10.1002/tcr.201600043},
	abstract     = {Abstract In this account, a technical overview of the artificial force induced reaction (AFIR) method is presented. The AFIR method is one of the automated reaction-path search methods developed by the authors, and has been applied extensively to a variety of chemical reactions, such as organocatalysis, organometallic catalysis, and photoreactions. There are two modes in the AFIR method, i.e., a multicomponent mode and a single-component mode. The former has been applied to bimolecular and multicomponent reactions and the latter to unimolecular isomerization and dissociation reactions. Five numerical examples are presented for an Aldol reaction, a Claisen rearrangement, a Co-catalyzed hydroformylation, a fullerene structure search, and a nonradiative decay path search in an electronically excited naphthalene molecule. Finally, possible applications of the AFIR method are discussed.}
}
@article{VANDEVIJVER2020106947,
	title        = {Kinbot: automated stationary point search on potential energy surfaces.},
	author       = {Ruben {Van de Vijver} and Judit Z\'{a}dor},
	year         = 2020,
	journal      = {Computer Physics Communications},
	volume       = 248,
	pages        = 106947,
	issn         = {0010-4655},
	keywords     = {Automation, Potential energy surface, Temperature and pressure dependent rate coefficients},
	abstract     = {KinBot is a Python code that automatically characterizes kinetically important stationary points on reactive potential energy surfaces and arranges the results into a form that lends itself easily to master equation calculations. This version of KinBot tackles C, H, O and S atom containing species and unimolecular (isomerization or dissociation) reactions. KinBot iteratively changes the geometry of the reactant to obtain initial guesses for reactive saddle points defined by KinBot's reaction types, which are then optimized by a third-party quantum chemistry package. KinBot verifies the connectivity of the saddle points with the reactant and identifies the products through intrinsic reaction coordinate calculations. New calculations can be automatically spawned from the products to obtain complete potential energy surfaces. The utilities of KinBot include conformer searches, projected frequency and hindered rotor calculations, and the automatic determination of the rotational symmetry numbers. Input files for popular RRKM master equation codes are automatically built, enabling an automated workflow all the way to the calculation of pressure and temperature dependent rate coefficients. Four examples are included. (i) [1,3]-sigmatropic H-migration reactions of unsaturated hydrocarbons and oxygenates are calculated to assess the relative importance of suprafacial and antrafacial reactions. (ii) Saddle points on three products of gamma-valerolactone thermal decomposition are studied and compared to literature potential energy surfaces. (iii) The previously published propene+OH reaction is reproduced to show the capability of building an entire potential energy surface. (iv) All species up to C4 in the Aramco Mech 2.0 are subjected to a KinBot search. Program summary Program title: KinBot Program files doi: http://dx.doi.org/10.17632/hsh6dvv2zj.1 Licensing provisions: BSD 3-Clause Programming language: Python Supplementary material: 1. A static version of the source code (KinBot.tar), 2. The manual for the static version (KinBot\_Manual.pdf) 3. Geometries and energies of the stationary points on the potential energy surface of the sigmatropic reaction search (sigmatropic\_H\_shift.out) 4. Geometries and energies of the stationary points on the potential energy surface of the propene+ OH central and terminal addition reaction (propene+oh central addition.out, propene+oh terminal addition.out) 5. Geometries and energies of the stationary points on the potential energy surface of gamma valerolactone, 4-pentenoic acid and 3-pentenoic acid (GVL energies and geometries.out, 4PA energies and geometries.out, 3PA energies and geometries.out) 6. Example runs including all input and output files for a one-well search for propanol radical, full PES search for the n-pentyl radical, a search for all homolytic scission in propanol, and the reaction searches for GVL (output.zip) 7. Results of symmetry calculations for a literature benchmark dataset (Symmetry\_correct.pdf, Symmetry\_wrong.pdf) Nature of problem: Automatic discovery of unimolecular reaction pathways (isomerization and dissociation) for molecules and radicals relevant in gas-phase combustion and atmospheric chemistry, including oxidation and pyrolytic processes for structures including carbon, oxygen, sulfur and hydrogen atoms. The reactants, products, and transition states are characterized using a suite of tools coupled to electronic structure codes, and the results are provided in a format that lends itself easily to calculating rate coefficients based on statistical rate theories with other external codes. Solution method: Reaction pathways are identified using heuristic searches starting from a reactant by iteratively altering its geometry toward a good guess for a transition state for reactions with barriers. The transition state is identified as a first-order saddle point on the potential energy surface, which is located using local optimization methods of third-party quantum chemistry codes. We use intrinsic reaction coordinate calculations to verify the direct connectivity of the saddle point to the reactant and to identify the product species. Conformational searches, hindered rotor potentials, frequency calculations, and high-level optimizations yield the necessary data for RRKM master equation calculations. Additional comments including restrictions and unusual features: KinBot is designed to run on Unix clusters, and is written in Python, compatible with versions 2.7 and 3. It communicates with a PBS or SLURM workload manager to submit quantum chemistry calculations to third-party software. It makes use of a modified fork of ASE for the input writing, calling and output parsing of the quantum chemistry software which has been tested with Gaussian (G09RevD.01). OpenBabel (2.4.1) and RDKit (2018.09.01) are used to convert smiles to internal species representations and for species comparison and results visualization. The output of KinBot can be visualized with the PESViewer script, and graph structures are drawn using NetworkX. The master equation solvers MESS or MESMER are needed to calculate rate coefficients at the end of a given run. This version of KinBot can handle H, C, S, and O atom-containing molecules, and searches for isomerization and dissociation pathways.}
}
@article{Zimmerman2015,
	title        = {Single-ended transition state finding with the growing string method.},
	author       = {Zimmerman, Paul M.},
	year         = 2015,
	journal      = {Journal of Computational Chemistry},
	volume       = 36,
	number       = 9,
	pages        = {601--611},
	keywords     = {transition state, single-ended, string method},
	eprint       = {https://onlinelibrary.wiley.com/doi/pdf/10.1002/jcc.23833},
	abstract     = {Reaction path finding and transition state (TS) searching are important tasks in computational chemistry. Methods that seek to optimize an evenly distributed set of structures to represent a chemical reaction path are known as double-ended string methods. Such methods can be highly reliable because the endpoints of the string are fixed, which effectively lowers the dimensionality of the reaction path search. String methods, however, require that the reactant and product structures are known beforehand, which limits their ability for systematic exploration of reactive steps. In this article, a single-ended growing string method (GSM) is introduced which allows for reaction path searches starting from a single structure. The method works by sequentially adding nodes along coordinates that drive bonds, angles, and/or torsions to a desired reactive outcome. After the string is grown and an approximate reaction path through the TS is found, string optimization commences and the exact TS is located along with the reaction path. Fast convergence of the string is achieved through use of internal coordinates and eigenvector optimization schemes combined with Hessian estimates. Comparison to the double-ended GSM shows that single-ended method can be even more computationally efficient than the already rapid double-ended method. Examples, including transition metal reactivity and a systematic, automated search for unknown reactivity, demonstrate the efficacy of the new method. This automated reaction search is able to find 165 reaction paths from 333 searches for the reaction of NH3BH3 and (LiH)4, all without guidance from user intuition. \textcopyright{} 2015 Wiley Periodicals, Inc.}
}
@misc{MatMiner,
	title        = {Matminer.},
	year         = 2019
}
@article{matcalo,
	title        = {Matcalo: knowledge-enabled machine learning in materials science.},
	author       = {Picklum, Mareike and Beetz, Michael},
	year         = 2019,
	month        = {06},
	journal      = {Computational Materials Science},
	volume       = 163,
	pages        = {50--62},
}
@article{GOSSETT2018134,
	title        = {Aflow-ml: a restful api for machine-learning predictions of materials properties.},
	author       = {Eric Gossett and others},
	year         = 2018,
	journal      = {Computational Materials Science},
	volume       = 152,
	pages        = {134--145},
	issn         = {0927-0256},
	keywords     = {Machine learning, REST-API, Materials genomics, AFLOW},
	abstract     = {Machine learning approaches, enabled by the emergence of comprehensive databases of materials properties, are becoming a fruitful direction for materials analysis. As a result, a plethora of models have been constructed and trained on existing data to predict properties of new systems. These powerful methods allow researchers to target studies only at interesting materials – neglecting the non-synthesizable systems and those without the desired properties – thus reducing the amount of resources spent on expensive computations and/or time-consuming experimental synthesis. However, using these predictive models is not always straightforward. Often, they require a panoply of technical expertise, creating barriers for general users. AFLOW-ML (AFLOW Machine Learning) overcomes the problem by streamlining the use of the machine learning methods developed within the AFLOW consortium. The framework provides an open RESTful API to directly access the continuously updated algorithms, which can be transparently integrated into any workflow to retrieve predictions of electronic, thermal and mechanical properties. These types of interconnected cloud-based applications are envisioned to be capable of further accelerating the adoption of machine learning methods into materials development.}
}
@article{Schlexer2019,
	title        = {Machine learning for computational heterogeneous catalysis.},
	author       = {Schlexer\hspace{0.25em}Lamoureux, Philomena and others},
	year         = 2019,
	journal      = {ChemCatChem},
	volume       = 11,
	number       = 16,
	pages        = {3581--3601},
	keywords     = {Computational chemistry, density functional theory, heterogeneous catalysis, machine learning, materials science},
	eprint       = {https://chemistry-europe.onlinelibrary.wiley.com/doi/pdf/10.1002/cctc.201900595},
	abstract     = {Abstract Big data and artificial intelligence has revolutionized science in almost every field – from economics to physics. In the area of materials science and computational heterogeneous catalysis, this revolution has led to the development of scientific data repositories, as well as data mining and machine learning tools to investigate the vast materials space. The goal of using these tools is to establish a deeper understanding of the relations between materials properties and activity, selectivity and stability – the important figures of merit in catalysis. Based on these insights, catalyst design principles can be established, which hopefully lead us to discover highly efficient catalysts to solve pressing issues for a sustainable future and the synthesis of highly functional materials, chemicals and pharmaceuticals. The inherent complexity of catalytic reactions quests for machine learning methods to efficiently navigate through the high-dimensional hyper-surfaces in structure optimization problems to determine relevant chemical structures and transition states. In this review, we show how cutting edge data infrastructures and machine learning methods are being used to address problems in computational heterogeneous catalysis.}
}
@article{2020ParkerJAP,
	title        = {Classification of platinum nanoparticle catalysts using machine learning.},
	author       = {Parker,A. J.  and Opletal,G.  and Barnard,A. S.},
	year         = 2020,
	journal      = {J. Appl. Phys.},
	volume       = 128,
	number       = 1,
	pages        = {014301},
	eprint       = {https://doi.org/10.1063/5.0009129}
}
@article{MAYRHOFER20055144,
	title        = {{CO} Surface electrochemistry on {Pt}-nanoparticles: a selective review.},
	author       = {K.J.J. Mayrhofer and others},
	year         = 2005,
	journal      = {Electrochimica Acta},
	volume       = 50,
	number       = 25,
	pages        = {5144--5154},
	issn         = {0013-4686},
	note         = {Electrochemistry: from Nanostructures to Power Plants},
	keywords     = {Particle size effect, Infrared spectroscopy, Platinum, Nanoparticles, Carbon monoxide oxidation},
	abstract     = {Oxidation of {CO} on platinum nanoparticles ranging in size from 1 to 30nm has been studied in acid electrolytes. We found that {Pt} nanoparticles, characterized by transmission electron microscopy, are not perfect cubo-octahedrons and that large particles have ``rougher'' surfaces than small particles. The importance of ``defect'' sites for the catalytic properties of nanoparticles was probed by using infrared reflection absorption spectroscopy (IRAS) and rotating disk electrode. From IRAS experiments, by monitoring how the vibrational frequency of a-top {CO} (\ensuremath{\nu}{CO}) as well as the concomitant development of dissolved {CO}2 are affected by the number of defects on {Pt} nanoparticles, we suggested that defects play a significant role in {CO} ``clustering'' on nanoparticles, causing {CO} to decrease/increase in local coverage, which results in anomalous redshift/blueshift \ensuremath{\nu}{CO} frequency deviations from the normal Stark-tuning behavior. The observed \ensuremath{\nu}{CO} deviations are accompanied by {CO}2 production, which increases by increasing the number of defects on the nanoparticles, i.e., 1\leq{}2<5\ll{}30nm. We suggest that the catalytic activity for {CO} adlayer oxidation ({CO} stripping) is predominantly influenced by the ability of the surface to dissociate water and to form OHad on defect sites. We demonstrate that the catalytic activity of {Pt} nanoparticles for {CO} oxidation under the condition of continuous {CO} supply to the surface depends on the pre-history of the electrode. If the surface is precovered by {CO}, the particle size has a negligible effect on {CO} oxidation. However, on an oxide-precovered surface {CO} bulk oxidation increases with decreasing particle size, i.e., with increasing oxophilicity of the particles. We found, if specific sites on the surface are active for OH adsorption, then the electrocatalytic activity for {CO} oxidation changes as the concentration of these sites changes with particle size.}
}
@article{Zrimec2020,
	title        = {Deep learning suggests that gene expression is encoded in all parts of a co-evolving interacting gene regulatory structure.},
	author       = {Zrimec, Jan and others},
	year         = 2020,
	month        = {Dec},
	day          = {01},
	journal      = {Nat. Commun.},
	volume       = 11,
	number       = 1,
	pages        = 6141,
	issn         = {2041-1723},
	abstract     = {Understanding the genetic regulatory code governing gene expression is an important challenge in molecular biology. However, how individual coding and non-coding regions of the gene regulatory structure interact and contribute to mRNA expression levels remains unclear. Here we apply deep learning on over 20,000 mRNA datasets to examine the genetic regulatory code controlling mRNA abundance in 7 model organisms ranging from bacteria to Human. In all organisms, we can predict mRNA abundance directly from DNA sequence, with up to 82{\%} of the variation of transcript levels encoded in the gene regulatory structure. By searching for DNA regulatory motifs across the gene regulatory structure, we discover that motif interactions could explain the whole dynamic range of mRNA levels. Co-evolution across coding and non-coding regions suggests that it is not single motifs or regions, but the entire gene regulatory structure and specific combination of regulatory elements that define gene expression levels.}
}
@article{Helgadottir2021,
	title        = {Extracting quantitative biological information from bright-field cell images using deep learning.},
	author       = {Helgadottir,Saga and others},
	year         = 2021,
	journal      = {Biophysics Reviews},
	volume       = 2,
	number       = 3,
	pages        = {031401},
}
@article{Dinggang2017,
	title        = {Deep learning in medical image analysis.},
	author       = {Shen, Dinggang and Wu, Guorong and Suk, Heung-Il},
	year         = 2017,
	journal      = {Annual Review of Biomedical Engineering},
	volume       = 19,
	number       = 1,
	pages        = {221--248},
	note         = {PMID: 28301734},
	eprint       = {https://doi.org/10.1146/annurev-bioeng-071516-044442},
	abstract     = {This review covers computer-assisted analysis of images in the field of medical imaging. Recent advances in machine learning, especially with regard to deep learning, are helping to identify, classify, and quantify patterns in medical images. At the core of these advances is the ability to exploit hierarchical feature representations learned solely from data, instead of features designed by hand according to domain-specific knowledge. Deep learning is rapidly becoming the state of the art, leading to enhanced performance in various medical applications. We introduce the fundamentals of deep learning methods and review their successes in image registration, detection of anatomical and cellular structures, tissue segmentation, computer-aided disease diagnosis and prognosis, and so on. We conclude by discussing research issues and suggesting future directions for further improvement.}
}
@article{RMA2005335,
	title        = {Integrating high-throughput characterization into combinatorial heterogeneous catalysis: unsupervised construction of quantitative structure/property relationship models.},
	author       = {A. Corma and J.M. Serra and P. Serna and M. Moliner},
	year         = 2005,
	journal      = {J. Catal.},
	volume       = 232,
	number       = 2,
	pages        = {335--341},
	issn         = {0021-9517},
	keywords     = {Catalyst descriptors, Spectral descriptors, High-throughput experimentation, Characterization, Combinatorial catalysis, Data mining, QSPR},
	abstract     = {This paper presents a novel approach in the framework of heterogeneous combinatorial catalysis, which integrates into the global discovery strategy the use of inexpensive high-throughput characterization of libraries of catalysts, as multivariate spectral descriptors for catalytic quantitative structure/property relationship (QSPR) modeling. Moreover, QSPR models can be used to assist the design of new libraries and for extraction of rules and relationships, yielding knowledge about catalysis. This approach can be of special interest when experimental evaluation of catalytic behavior is very expensive or time-consuming, as, for instance, for catalyst deactivation studies, for testing under very severe conditions, or when high amounts of catalyst are demanded. This methodology has been applied to modeling of the behavior of epoxidation catalysts, with the composition vector of the starting synthesis gel and XRD spectra as descriptors. Dimensional reduction was conducted by principal components analysis, clustering, and Kohonen networks, and predictive models were obtained with the use of logistic equations, artificial neural networks, and decision tree techniques. The use of spectral descriptors made it possible to markedly improve the prediction performance obtained with synthesis descriptors alone.}
}
@article{COCO,
	title        = {Microsoft {{CO}{CO}:} common objects in context.},
	author       = {Tsung{-}Yi Lin and others},
	year         = 2014,
	journal      = {CoRR},
	volume       = {abs/1405.0312},
	eprinttype   = {arXiv},
	eprint       = {1405.0312},
	timestamp    = {Mon, 13 Aug 2018 16:48:13 +0200},
	bibsource    = {dblp computer science bibliography, https://dblp.org}
}
@book{PENROSE2016,
	title        = {Fashion, faith, and fantasy in the new physics of the universe.},
	author       = {PENROSE, ROGER},
	year         = 2016,
	month        = {06},
	publisher    = {Princeton University Press},
	isbn         = 9780691178530,
	abstract     = {What can fashionable ideas, blind faith, or pure fantasy possibly have to do with the scientific quest to understand the universe? Surely, theoretical physicists are immune to mere trends, dogmatic beliefs, or flights of fancy? In fact, acclaimed physicist and bestselling author Roger Penrose argues that researchers working at the extreme frontiers of physics are just as susceptible to these forces as anyone else. In this provocative book, he argues that fashion, faith, and fantasy, while sometimes productive and even essential in physics, may be leading today's researchers astray in three of the field's most important areas-string theory, quantum mechanics, and cosmology.   Arguing that string theory has veered away from physical reality by positing six extra hidden dimensions, Penrose cautions that the fashionable nature of a theory can cloud our judgment of its plausibility. In the case of quantum mechanics, its stunning success in explaining the atomic universe has led to an uncritical faith that it must also apply to reasonably massive objects, and Penrose responds by suggesting possible changes in quantum theory. Turning to cosmology, he argues that most of the current fantastical ideas about the origins of the universe cannot be true, but that an even wilder reality may lie behind them. Finally, Penrose describes how fashion, faith, and fantasy have ironically also shaped his own work, from twistor theory, a possible alternative to string theory that is beginning to acquire a fashionable status, to "conformal cyclic cosmology," an idea so fantastic that it could be called "conformal crazy cosmology."   The result is an important critique of some of the most significant developments in physics today from one of its most eminent figures.}
}
@article{Ouyang2018,
	title        = {Deep learning massively accelerates super-resolution localization microscopy.},
	author       = {Ouyang, Wei and Aristov, Andrey and Lelek, Micka{\"e}l and Hao, Xian and Zimmer, Christophe},
	year         = 2018,
	month        = {May},
	day          = {01},
	journal      = {Nature Biotechnology},
	volume       = 36,
	number       = 5,
	pages        = {460--468},
	issn         = {1546-1696},
	abstract     = {Accelerating PALM/STORM microscopy with deep learning allows super-resolution imaging of >1,000 cells in a few hours.}
}
@article{Jumper2021,
	title        = {Highly accurate protein structure prediction with alphafold.},
	author       = {Jumper, John and others},
	year         = 2021,
	month        = {Aug},
	day          = {01},
	journal      = {Nature},
	volume       = 596,
	number       = 7873,
	pages        = {583--589},
	issn         = {1476-4687},
	abstract     = {Proteins are essential to life, and understanding their structure can facilitate a mechanistic understanding of their function. Through an enormous experimental effort1--4, the structures of around 100,000 unique proteins have been determined5, but this represents a small fraction of the billions of known protein sequences6,7. Structural coverage is bottlenecked by the months to years of painstaking effort required to determine a single protein structure. Accurate computational approaches are needed to address this gap and to enable large-scale structural bioinformatics. Predicting the three-dimensional structure that a protein will adopt based solely on its amino acid sequence---the structure prediction component of the `protein folding problem'8---has been an important open research problem for more than 50 years9. Despite recent progress10--14, existing methods fall far short of atomic accuracy, especially when no homologous structure is available. Here we provide the first computational method that can regularly predict protein structures with atomic accuracy even in cases in which no similar structure is known. We validated an entirely redesigned version of our neural network-based model, AlphaFold, in the challenging 14th Critical Assessment of protein Structure Prediction (CASP14)15, demonstrating accuracy competitive with experimental structures in a majority of cases and greatly outperforming other methods. Underpinning the latest version of AlphaFold is a novel machine learning approach that incorporates physical and biological knowledge about protein structure, leveraging multi-sequence alignments, into the design of the deep learning algorithm.}
}
@article{Leonelli2014,
	title        = {What difference does quantity make? on the epistemology of big data in biology.},
	author       = {S Leonelli},
	year         = 2014,
	journal      = {Big Data \& Society},
	volume       = 1,
	number       = 1,
	pages        = 2053951714534395,
	note         = {PMID: 25729586},
	eprint       = {https://doi.org/10.1177/2053951714534395},
	abstract     = {Is Big Data science a whole new way of doing research? And what difference does data quantity make to knowledge production strategies and their outputs? I argue that the novelty of Big Data science does not lie in the sheer quantity of data involved, but rather in (1) the prominence and status acquired by data as commodity and recognised output, both within and outside of the scientific community and (2) the methods, infrastructures, technologies, skills and knowledge developed to handle data. These developments generate the impression that data-intensive research is a new mode of doing science, with its own epistemology and norms. To assess this claim, one needs to consider the ways in which data are actually disseminated and used to generate knowledge. Accordingly, this article reviews the development of sophisticated ways to disseminate, integrate and re-use data acquired on model organisms over the last three decades of work in experimental biology. I focus on online databases as prominent infrastructures set up to organise and interpret such data and examine the wealth and diversity of expertise, resources and conceptual scaffolding that such databases draw upon. This illuminates some of the conditions under which Big Data needs to be curated to support processes of discovery across biological subfields, which in turn highlights the difficulties caused by the lack of adequate curation for the vast majority of data in the life sciences. In closing, I reflect on the difference that data quantity is making to contemporary biology, the methodological and epistemic challenges of identifying and analysing data given these developments, and the opportunities and worries associated with Big Data discourse and methods.}
}
@article{Hughes2011,
	title        = {Principles of early drug discovery.},
	author       = {Hughes, J P and Rees, S and Kalindjian, S B and Philpott, K L},
	year         = 2011,
	month        = mar,
	journal      = {Br J Pharmacol},
	volume       = 162,
	number       = 6,
	pages        = {1239--1249},
	abstract     = {Developing a new drug from original idea to the launch of a finished product is a complex process which can take 12-15 years and cost in excess of \$1 billion. The idea for a target can come from a variety of sources including academic and clinical research and from the commercial sector. It may take many years to build up a body of supporting evidence before selecting a target for a costly drug discovery programme. Once a target has been chosen, the pharmaceutical industry and more recently some academic centres have streamlined a number of early processes to identify molecules which possess suitable characteristics to make acceptable drugs. This review will look at key preclinical stages of the drug discovery process, from initial target identification and validation, through assay development, high throughput screening, hit identification, lead optimization and finally the selection of a candidate molecule for clinical development.},
	language     = {en}
}
@article{Rapaport2013,
	title        = {Comprehensive evaluation of differential gene expression analysis methods for rna-seq data.},
	author       = {Rapaport, Franck and others},
	year         = 2013,
	month        = {Sep},
	day          = 10,
	journal      = {Genome Biology},
	volume       = 14,
	number       = 9,
	pages        = 3158,
	issn         = {1474-760X},
	abstract     = {A large number of computational methods have been developed for analyzing differential gene expression in RNA-seq data. We describe a comprehensive evaluation of common methods using the SEQC benchmark dataset and EN{CO}DE data. We consider a number of key features, including normalization, accuracy of differential expression detection and differential expression analysis when one condition has no detectable expression. We find significant differences among the methods, but note that array-based methods adapted to RNA-seq data perform comparably to methods designed for RNA-seq. Our results demonstrate that increasing the number of replicate samples significantly improves detection power over increased sequencing depth.}
}
@misc{tensorflow,
	title        = {{TensorFlow}: Large-scale machine learning on heterogeneous systems.},
	author       = {Mart\'{i}n~Abadi and others},
	year         = 2015,
	note         = {Software available from tensorflow.org}
}
@book{2002molecular,
	title        = {Molecular biology of the cell.},
	author       = {Alberts B and Johnson A and Lewis J and others},
	year         = 2002,
	publisher    = {4th edition}
}
@book{berne2013dynamic,
	title        = {Dynamic light scattering: with applications to chemistry, biology, and physics.},
	author       = {Berne, B.J. and Pecora, R.},
	year         = 2013,
	publisher    = {Dover Publications},
	series       = {Dover Books on Physics},
	isbn         = 9780486320243
}
@article{36mainText,
	title        = {Classification, functions, and clinical relevance of extracellular vesicles.},
	author       = {van der Pol, Edwin and B{\"o}ing, Anita N. and Harrison, Paul and Sturk, Augueste and Nieuwland, Rienk},
	year         = 2012,
	journal      = {Pharmacological Reviews},
	publisher    = {American Society for Pharmacology and Experimental Therapeutics},
	volume       = 64,
	number       = 3,
	pages        = {676--705},
	issn         = {0031-6997},
	editor       = {Mattson, Mark P.},
	abstract     = {Both eukaryotic and prokaryotic cells release small, phospholipid-enclosed vesicles into their environment. Why do cells release vesicles? Initial studies showed that eukaryotic vesicles are used to remove obsolete cellular molecules. Although this release of vesicles is beneficial to the cell, the vesicles can also be a danger to their environment, for instance in blood, where vesicles can provide a surface supporting coagulation. Evidence is accumulating that vesicles are cargo containers used by eukaryotic cells to exchange biomolecules as transmembrane receptors and genetic information. Because also bacteria communicate to each other via extracellular vesicles, the intercellular communication via extracellular cargo carriers seems to be conserved throughout evolution, and therefore vesicles are likely to be a highly efficient, robust, and economic manner of exchanging information between cells. Furthermore, vesicles protect cells from accumulation of waste or drugs, they contribute to physiology and pathology, and they have a myriad of potential clinical applications, ranging from biomarkers to anticancer therapy. Because vesicles may pass the blood-brain barrier, they can perhaps even be considered naturally occurring liposomes. Unfortunately, pathways of vesicle release and vesicles themselves are also being used by tumors and infectious diseases to facilitate spreading, and to escape from immune surveillance. In this review, the different types, nomenclature, functions, and clinical relevance of vesicles will be discussed.},
	eprint       = {https://pharmrev.aspetjournals.org/content/64/3/676.full.pdf}
}
@article{37MainText,
	title        = {Exosomes: proteomic insights and diagnostic potential.},
	author       = {Richard J Simpson and Justin WE Lim and Robert L Moritz and Suresh Mathivanan},
	year         = 2009,
	journal      = {Expert Review of Proteomics},
	publisher    = {Taylor \& Francis},
	volume       = 6,
	number       = 3,
	pages        = {267--283},
	note         = {PMID: 19489699},
	eprint       = {https://doi.org/10.1586/epr.09.17}
}
@article{Lelek2021,
	title        = {Single-molecule localization microscopy.},
	author       = {Lelek, Micka{\"e}l and others},
	year         = 2021,
	month        = {Jun},
	day          = {03},
	journal      = {Nature Reviews Methods Primers},
	volume       = 1,
	number       = 1,
	pages        = 39,
	issn         = {2662-8449},
	abstract     = {Single-molecule localization microscopy (SMLM) describes a family of powerful imaging techniques that dramatically improve spatial resolution over standard, diffraction-limited microscopy techniques and can image biological structures at the molecular scale. In SMLM, individual fluorescent molecules are computationally localized from diffraction-limited image sequences and the localizations are used to generate a super-resolution image or a time course of super-resolution images, or to define molecular trajectories. In this Primer, we introduce the basic principles of SMLM techniques before describing the main experimental considerations when performing SMLM, including fluorescent labelling, sample preparation, hardware requirements and image acquisition in fixed and live cells. We then explain how low-resolution image sequences are computationally processed to reconstruct super-resolution images and/or extract quantitative information, and highlight a selection of biological discoveries enabled by SMLM and closely related methods. We discuss some of the main limitations and potential artefacts of SMLM, as well as ways to alleviate them. Finally, we present an outlook on advanced techniques and promising new developments in the fast-evolving field of SMLM. We hope that this Primer will be a useful reference for both newcomers and practitioners of SMLM.}
}
@inproceedings{Mannam2021,
	title        = {Deep learning-based super-resolution fluorescence microscopy on small datasets.},
	author       = {Varun Mannam and Yide Zhang and Xiaotong Yuan and Scott Howard},
	year         = 2021,
	month        = {mar},
	booktitle    = {Single Molecule Spectroscopy and Superresolution Imaging {XIV}},
	publisher    = {{SPIE}},
	editor       = {Ingo Gregor and Rainer Erdmann and Felix Koberling}
}
@article{NSM,
	title        = {Label-free nanofluidic scattering microscopy of size and mass of single diffusing molecules and nanoparticles.},
	author       = {{\v{S}}pa{\v{c}}kov{\'a}, Barbora and others},
	year         = 2022,
	month        = {Jun},
	day          = {01},
	journal      = {Nat. Methods},
	volume       = 19,
	number       = 6,
	pages        = {751--758},
	issn         = {1548-7105},
	abstract     = {Label-free characterization of single biomolecules aims to complement fluorescence microscopy in situations where labeling compromises data interpretation, is technically challenging or even impossible. However, existing methods require the investigated species to bind to a surface to be visible, thereby leaving a large fraction of analytes undetected. Here, we present nanofluidic scattering microscopy (NSM), which overcomes these limitations by enabling label-free, real-time imaging of single biomolecules diffusing inside a nanofluidic channel. NSM facilitates accurate determination of molecular weight from the measured optical contrast and of the hydrodynamic radius from the measured diffusivity, from which information about the conformational state can be inferred. Furthermore, we demonstrate its applicability to the analysis of a complex biofluid, using conditioned cell culture medium containing extracellular vesicles as an example. We foresee the application of NSM to monitor conformational changes, aggregation and interactions of single biomolecules, and to analyze single-cell secretomes.}
}
@misc{lin2021detection,
	title        = {Detection of gravitational waves using bayesian neural networks.},
	author       = {Yu-Chiung Lin and Jiun-Huei Proty Wu},
	year         = 2021,
	eprint       = {2007.04176},
	archiveprefix = {arXiv},
	primaryclass = {astro-ph.IM}
}
@article{1991McBride,
	title        = {Resonance-raman and lattice-dynamics studies of single-crystal {Pd}o.},
	author       = {McBride, J. R. and Hass, K. C. and Weber, W. H.},
	year         = 1991,
	month        = {Sep},
	journal      = {Phys. Rev. B},
	publisher    = {American Physical Society},
	volume       = 44,
	pages        = {5016--5028},
	issue        = 10,
	numpages     = {0}
}
@article{2009Seriani,
	title        = {A first-principles study of bulk oxide formation on {Pd}(100).},
	author       = {Seriani,Nicola  and Harl,Judith  and Mittendorfer,Florian  and Kresse,Georg},
	year         = 2009,
	journal      = {J. Chem. Phys.},
	volume       = 131,
	number       = 5,
	pages        = {054701},
	eprint       = {https://aip.scitation.org/doi/pdf/10.1063/1.3187935}
}
@article{2004Rogal,
	title        = {Thermodynamic stability of {Pd}o surfaces.},
	author       = {Rogal, Jutta and Reuter, Karsten and Scheffler, Matthias},
	year         = 2004,
	month        = {Feb},
	journal      = {Phys. Rev. B},
	publisher    = {American Physical Society},
	volume       = 69,
	pages        = {075421},
	issue        = 7,
	numpages     = 8
}
@article{SurfaceXray,
	title        = {A surface x-ray study of the structure and morphology of the oxidized {Pd}(001) surface.},
	author       = {Stierle,A. and others},
	year         = 2005,
	journal      = {J. Chem. Phys.},
	volume       = 122,
	number       = 4,
	pages        = {044706},
	eprint       = {https://doi.org/10.1063/1.1834491}
}
@article{KinHin,
	title        = {Kinetic hindrance during the initial oxidation of {Pd}(100) at ambient pressures.},
	author       = {Lundgren, E. and others},
	year         = 2004,
	month        = {Jan},
	journal      = {Phys. Rev. Lett.},
	publisher    = {American Physical Society},
	volume       = 92,
	pages        = {046101},
	issue        = 4,
	numpages     = 4
}
@article{HAN20062752,
	title        = {Interaction of o2 with {Pd} single crystals in the range 1–150torr: oxygen dissolution and reaction.},
	author       = {Jinyi Han and Dmitry Y. Zemlyanov and Fabio H. Ribeiro},
	year         = 2006,
	journal      = {Surface Science},
	volume       = 600,
	number       = 13,
	pages        = {2752--2761},
	issn         = {0039-6028},
	keywords     = {Palladium, Palladium oxide, Oxidation, Oxygen, Single crystal surfaces, Temperature programmed decomposition},
	abstract     = {The interaction of O2 with {Pd}(111), {Pd}(110) and {Pd}(100) was studied in the pressure range 1–150Torr by the techniques of temperature programmed decomposition (TPD), Auger electron spectroscopy (AES) and low energy electron diffraction (LEED). The oxidation of {Pd} was rate-determined by oxygen diffusion into {Pd} metal followed by the diffusion into {Pd}O once the bulk oxide layer was formed. The dissolution of oxygen atoms into {Pd} metal followed the Mott–Cabrera model with diffusion coefficient 10-16cm2s-1 at 600K and activation energy of 60–85kJmol-1. The bulk oxide phase was formed when a critical oxygen concentration was reached in the near-surface region. The formation of {Pd}O was characterized by a decrease in the oxygen uptake rate, the complete fading of the metallic {Pd} LEED pattern and an atomic ratio O/{Pd} of 0.15–0.7 as measured by AES. The diffusion of oxygen through the bulk oxide layer again conformed to the Mott–Cabrera parabolic diffusion law with diffusion coefficient 10-18cm2s-1 at 600K and activation energy of 111–116kJmol-1. The values for the diffusion coefficient and apparent activation energy increased as the surface atom density of the single crystals increased.}
}
@article{HAN20062730,
	title        = {Interaction of o2 with {Pd} single crystals in the range 1–150torr: surface morphology transformations.},
	author       = {Jinyi Han and Dmitry Y. Zemlyanov and Fabio H. Ribeiro},
	year         = 2006,
	journal      = {Surface Science},
	volume       = 600,
	number       = 13,
	pages        = {2730--2744},
	issn         = {0039-6028},
	keywords     = {Palladium, Palladium oxide, Oxidation, Oxygen, Single crystal surfaces, Scanning tunneling microscopy, Surface morphology},
	abstract     = {The interaction of O2 with {Pd} single crystals including {Pd}(111), {Pd}(110) and {Pd}(100) in the pressure range 1–150Torr was studied using scanning tunneling microscopy (STM). The {Pd} single crystal surface morphologies were determined by the oxidation conditions: O2 pressure, exposure time and treatment temperature. Oxygen dissolution into {Pd} metal followed by the formation of bulk oxide was observed. The dissolution of oxygen resulted in the increase of the inter-planar spacing between the first two layers, 9–14\% increase after an exposure of {Pd}(111) to 10–25Torr O2 at 600K for 10min, and 10–20\% increase after exposing {Pd}(110) and {Pd}(100) to 1Torr O2 at 600K for 10min. Elongated or semi-spherical oxide agglomerates along the steps nucleated and grew on both {Pd}(110) and {Pd}(100) surfaces after oxidation in 5–25Torr O2 at 600K. When bulk {Pd}O was formed, the single crystal surface was covered with semi-spherical agglomerates 2–4nm in size, which tended to aggregate to form a ``cauliflower-like'' structure. The single crystal surface area also increased during oxidation.}
}
@article{HenrikG2,
	title        = {Oxidation and reduction of {Pd}(100) and aerosol-deposited {Pd} nanoparticles.},
	author       = {Westerstr\"om, R. and others},
	year         = 2011,
	month        = {Mar},
	journal      = {Phys. Rev. B},
	publisher    = {American Physical Society},
	volume       = 83,
	pages        = 115440,
	issue        = 11,
	numpages     = 10
}
@article{jerezdeep,
	title        = {A deep learning approach to annotating immunogold-labeled electron microscopy images.},
	author       = {Jerez, Diego and others}
}
@article{MENG201834,
	title        = {Automatic detection of particle size distribution by image analysis based on local adaptive canny edge detection and modified circular hough transform.},
	author       = {Yingchao Meng and Zhongping Zhang and Huaqiang Yin and Tao Ma},
	year         = 2018,
	journal      = {Micron},
	volume       = 106,
	pages        = {34--41},
	issn         = {0968-4328},
	keywords     = {Local adaptive Canny edge detection, Modified circular Hough transform, Particle size distribution, Image processing},
	abstract     = {To obtain size distribution of nanoparticles, scanning electron microscope (SEM) and transmission electron microscopy (TEM) have been widely adopted, but manual measurement of statistical size distributions from the SEM or TEM images is time-consuming and labor-intensive. Therefore, automatic detection methods are desirable. This paper proposes an automatic image processing algorithm which is mainly based on local adaptive Canny edge detection and modified circular Hough transform. The proposed algorithm can utilize the local thresholds to detect particles from the images with different degrees of complexity. Compared with the results produced by applying global thresholds, our algorithm performs much better. The robustness and reliability of this method have been verified by comparing its results with manual measurement, and an excellent agreement has been found. The proposed method can accurately recognize the particles with high efficiency.}
}
@inproceedings{NEURIPS2018_fface838,
	title        = {Modern neural networks generalize on small data sets.},
	author       = {Olson, Matthew and Wyner, Abraham and Berk, Richard},
	year         = 2018,
	booktitle    = {Advances in Neural Information Processing Systems},
	publisher    = {Curran Associates, Inc.},
	volume       = 31,
	pages        = {3619--3628},
	editor       = {S. Bengio and H. Wallach and H. Larochelle and K. Grauman and N. Cesa-Bianchi and R. Garnett}
}
@article{Rivenson20182,
	title        = {Deep learning enhanced mobile-phone microscopy.},
	author       = {Rivenson, Yair and others},
	year         = 2018,
	month        = {Jun},
	day          = 20,
	journal      = {ACS Photonics},
	publisher    = {American Chemical Society},
	volume       = 5,
	number       = 6,
	pages        = {2354--2364},
}
@article{guanstructure,
	title        = {Structure and dynamics of energy materials from machine learning simulations: a topical review.},
	author       = {Guan, Shu-Hui and Shang, Cheng and Liu, Zhi-Pan}
}
@inproceedings{8404468,
	title        = {Nanoparticle detection from tem images with deep learning.},
	author       = {G. {G\"{u}ven} and A. B. {Oktay}},
	year         = 2018,
	booktitle    = {2018 26th Signal Processing and Communications Applications Conference (SIU)},
	pages        = {1--4},
}
@article{learning2021deep,
	title        = {Deep learning in electron microscopy.},
	author       = {Learning, Machine},
	year         = 2021,
	journal      = {Advances in Electron Microscopy with Deep Learning},
	pages        = 1
}
@article{Ede_2020,
	title        = {Review: deep learning in electron microscopy.},
	author       = {Ede, Jeffrey Mark},
	year         = 2020,
	month        = {Dec},
	journal      = {Machine Learning: Science and Technology},
	publisher    = {IOP Publishing},
	issn         = {2632-2153}
}
@article{TAKAYA2021109066,
	title        = {Sequential semi-supervised segmentation for serial electron microscopy image with small number of labels.},
	author       = {Eichi Takaya and Yusuke Takeichi and Mamiko Ozaki and Satoshi Kurihara},
	year         = 2021,
	journal      = {J. Neurosci. Methods},
	pages        = 109066,
	issn         = {0165-0270},
	keywords     = {Cell segmentation, Deep neural networks, Semi-supervised learning, Pseudo-labeling},
	abstract     = {Background: Segmentation of electron microscopic continuous section images by deep learning has attracted attention as a technique to reduce the cost of annotation for researchers attempting to make observations using 3D reconstruction methods. However, when the observed samples are rare, or scanning circumstances are unstable, pursuing generalization performance for newly obtained samples is not appropriate. New Methods: We assume a transductive setting that predicts all labels in a dataset from only partially obtained labels while avoiding the pursuit of generalization performance for unknown data. Then, we propose sequential semi-supervised segmentation (4S), which semi-automatically extracts neural regions from electron microscopy image stacks. This method focuses on the fact that adjacent images have a strong correlation in serial images. Our 4S repeats training, inference, and pseudo-labeling using a minimal number of teacher labels and performs segmentation on all slices. Result: Our experiments using two types of serial section images showed effectiveness in terms of both quality and quantity. In addition, we experimentally clarified the effect of the number and position of teacher labels on performance. Comparison with existing methods: Compared with supervised learning when a small number of labeled data was obtained, the performance of the proposed method was shown to be superior. Conclusion: Our 4S leverages a limited number of labeled data and a large amount of unlabeled data to extract neural regions from serial image stacks in a transductive setting. We plan to develop this method as a core module of a general-purpose annotation tool in our future work.}
}
@article{Narayanan2004,
	title        = {Shape-dependent catalytic activity of platinum nanoparticles in colloidal solution.},
	author       = {Narayanan, Radha and El-Sayed, Mostafa A.},
	year         = 2004,
	month        = {Jul},
	day          = 14,
	journal      = {Nano Letters},
	publisher    = {American Chemical Society},
	volume       = 4,
	number       = 7,
	pages        = {1343--1348},
	issn         = {1530-6984}
}
@article{Vlcek2017,
	title        = {Knowledge extraction from atomically resolved images.},
	author       = {Vlcek, Lukas and Maksov, Artem and Pan, Minghu and Vasudevan, Rama K. and Kalinin, Sergei V.},
	year         = 2017,
	month        = {Oct},
	day          = 24,
	journal      = {ACS Nano},
	publisher    = {American Chemical Society},
	volume       = 11,
	number       = 10,
	pages        = {10313--10320},
	issn         = {1936-0851}
}
@article{Wu2019,
	title        = {Bright-field holography: cross-modality deep learning enables snapshot 3d imaging with bright-field contrast using a single hologram.},
	author       = {Wu, Yichen and others},
	year         = 2019,
	month        = {Mar},
	day          = {06},
	journal      = {Light: Science {\&} Applications},
	volume       = 8,
	number       = 1,
	pages        = 25,
	issn         = {2047-7538},
	abstract     = {Digital holographic microscopy enables the 3D reconstruction of volumetric samples from a single-snapshot hologram. However, unlike a conventional bright-field microscopy image, the quality of holographic reconstructions is compromised by interference fringes as a result of twin images and out-of-plane objects. Here, we demonstrate that cross-modality deep learning using a generative adversarial network (GAN) can endow holographic images of a sample volume with bright-field microscopy contrast, combining the volumetric imaging capability of holography with the speckle- and artifact-free image contrast of incoherent bright-field microscopy. We illustrate the performance of this ``bright-field holography'' method through the snapshot imaging of bioaerosols distributed in 3D, matching the artifact-free image contrast and axial sectioning performance of a high-NA bright-field microscope. This data-driven deep-learning-based imaging method bridges the contrast gap between coherent and incoherent imaging, and enables the snapshot 3D imaging of objects with bright-field contrast from a single hologram, benefiting from the wave-propagation framework of holography.}
}
@article{Rivenson20183,
	title        = {Phase recovery and holographic image reconstruction using deep learning in neural networks.},
	author       = {Rivenson, Yair and Zhang, Yibo and G{\"u}nayd{\i}n, Harun and Teng, Da and Ozcan, Aydogan},
	year         = 2018,
	month        = {Feb},
	day          = {01},
	journal      = {Light: Science {\&} Applications},
	volume       = 7,
	number       = 2,
	pages        = {17141--17141},
	issn         = {2047-7538},
	abstract     = {Phase recovery from intensity-only measurements forms the heart of coherent imaging techniques and holography. In this study, we demonstrate that a neural network can learn to perform phase recovery and holographic image reconstruction after appropriate training. This deep learning-based approach provides an entirely new framework to conduct holographic imaging by rapidly eliminating twin-image and self-interference-related spatial artifacts. This neural network-based method is fast to compute and reconstructs phase and amplitude images of the objects using only one hologram, requiring fewer measurements in addition to being computationally faster. We validated this method by reconstructing the phase and amplitude images of various samples, including blood and Pap smears and tissue sections. These results highlight that challenging problems in imaging science can be overcome through machine learning, providing new avenues to design powerful computational imaging systems.}
}
@article{Wang2019,
	title        = {Deep learning enables cross-modality super-resolution in fluorescence microscopy.},
	author       = {Wang, Hongda and others},
	year         = 2019,
	month        = {Jan},
	day          = {01},
	journal      = {Nat. Methods},
	volume       = 16,
	number       = 1,
	pages        = {103--110},
	issn         = {1548-7105},
	abstract     = {We present deep-learning-enabled super-resolution across different fluorescence microscopy modalities. This data-driven approach does not require numerical modeling of the imaging process or the estimation of a point-spread-function, and is based on training a generative adversarial network (GAN) to transform diffraction-limited input images into super-resolved ones. Using this framework, we improve the resolution of wide-field images acquired with low-numerical-aperture objectives, matching the resolution that is acquired using high-numerical-aperture objectives. We also demonstrate cross-modality super-resolution, transforming confocal microscopy images to match the resolution acquired with a stimulated emission depletion (STED) microscope. We further demonstrate that total internal reflection fluorescence (TIRF) microscopy images of subcellular structures within cells and tissues can be transformed to match the results obtained with a TIRF-based structured illumination microscope. The deep network rapidly outputs these super-resolved images, without any iterations or parameter search, and could serve to democratize super-resolution imaging.}
}
@article{Ziatdinov20172,
	title        = {Learning surface molecular structures via machine vision.},
	author       = {Ziatdinov, Maxim and Maksov, Artem and Kalinin, Sergei V.},
	year         = 2017,
	month        = {Aug},
	day          = 10,
	journal      = {npj Computational Materials},
	volume       = 3,
	number       = 1,
	pages        = 31,
	issn         = {2057-3960},
	abstract     = {Recent advances in high resolution scanning transmission electron and scanning probe microscopies have allowed researchers to perform measurements of materials structural parameters and functional properties in real space with a picometre precision. In many technologically relevant atomic and/or molecular systems, however, the information of interest is distributed spatially in a non-uniform manner and may have a complex multi-dimensional nature. One of the critical issues, therefore, lies in being able to accurately identify (`read out') all the individual building blocks in different atomic/molecular architectures, as well as more complex patterns that these blocks may form, on a scale of hundreds and thousands of individual atomic/molecular units. Here we employ machine vision to read and recognize complex molecular assemblies on surfaces. Specifically, we combine Markov random field model and convolutional neural networks to classify structural and rotational states of all individual building blocks in molecular assembly on the metallic surface visualized in high-resolution scanning tunneling microscopy measurements. We show how the obtained full decoding of the system allows us to directly construct a pair density function---a centerpiece in analysis of disorder-property relationship paradigm---as well as to analyze spatial correlations between multiple order parameters at the nanoscale, and elucidate reaction pathway involving molecular conformation changes. The method represents a significant shift in our way of analyzing atomic and/or molecular resolved microscopic images and can be applied to variety of other microscopic measurements of structural, electronic, and magnetic orders in different condensed matter systems.}
}
@article{Ziatdinov2017,
	title        = {Deep learning of atomically resolved scanning transmission electron microscopy images: chemical identification and tracking local transformations.},
	author       = {Ziatdinov, Maxim and others},
	year         = 2017,
	month        = {Dec},
	day          = 26,
	journal      = {ACS Nano},
	publisher    = {American Chemical Society},
	volume       = 11,
	number       = 12,
	pages        = {12742--12752},
	issn         = {1936-0851}
}
@article{Kalinin2015,
	title        = {Big--deep--smart data in imaging for guiding materials design.},
	author       = {Kalinin, Sergei V. and Sumpter, Bobby G. and Archibald, Richard K.},
	year         = 2015,
	month        = {Oct},
	day          = {01},
	journal      = {Nat. Mater.},
	volume       = 14,
	number       = 10,
	pages        = {973--980},
	issn         = {1476-4660},
	abstract     = {Advanced microscopy techniques provide unique insight into a material's structure. This Progress Article discusses how the application of big, deep and smart data to image analysis might permit the design of materials with advanced functionality.}
}
@article{ROTHENBERG20082,
	title        = {Data mining in catalysis: separating knowledge from garbage.},
	author       = {Gadi Rothenberg},
	year         = 2008,
	journal      = {Catalysis Today},
	volume       = 137,
	number       = 1,
	pages        = {2--10},
	issn         = {0920-5861},
	note         = {Recent Developments in Combinatorial Catalysis Research and High-Throughput Technologies},
	keywords     = {Knowledge discovery, Predictive modelling, Statistical analysis, High-throughput experimentation, Model validation, Virtual library},
	abstract     = {The subject of `data mining', also known as `knowledge discovery', has exciting applications in catalysis research. In this paper, I outline the basics of data mining, with examples from different areas of catalysis. The focus is on the concepts, rather than on specific algorithms. I highlight the subject of descriptor modelling methods for rational catalyst design, and summarise some simple validation approaches that can help us separate knowledge from garbage.}
}
@article{Kusne2014,
	title        = {On-the-fly machine-learning for high-throughput experiments: search for rare-earth-free permanent magnets.},
	author       = {Kusne, Aaron Gilad and others},
	year         = 2014,
	month        = {Sep},
	day          = 15,
	journal      = {Scientific Reports},
	volume       = 4,
	number       = 1,
	pages        = 6367,
	issn         = {2045-2322},
	abstract     = {Advanced materials characterization techniques with ever-growing data acquisition speed and storage capabilities represent a challenge in modern materials science and new procedures to quickly assess and analyze the data are needed. Machine learning approaches are effective in reducing the complexity of data and rapidly homing in on the underlying trend in multi-dimensional data. Here, we show that by employing an algorithm called the mean shift theory to a large amount of diffraction data in high-throughput experimentation, one can streamline the process of delineating the structural evolution across compositional variations mapped on combinatorial libraries with minimal computational cost. Data collected at a synchrotron beamline are analyzed on the fly and by integrating experimental data with the inorganic crystal structure database (ICSD), we can substantially enhance the accuracy in classifying the structural phases across ternary phase spaces. We have used this approach to identify a novel magnetic phase with enhanced magnetic anisotropy which is a candidate for rare-earth free permanent magnet.}
}
@article{Galvez1994,
	title        = {Charge indexes. new topological descriptors.},
	author       = {Galvez, J. and Garcia, R. and Salabert, M. T. and Soler, R.},
	year         = 1994,
	month        = {May},
	day          = {01},
	journal      = {Journal of Chemical Information and Computer Sciences},
	publisher    = {American Chemical Society},
	volume       = 34,
	number       = 3,
	pages        = {520--525},
	issn         = {0095-2338}
}
@article{ZHOU20191017,
	title        = {Big data creates new opportunities for materials research: a review on methods and applications of machine learning for materials design.},
	author       = {Teng Zhou and Zhen Song and Kai Sundmacher},
	year         = 2019,
	journal      = {Engineering},
	volume       = 5,
	number       = 6,
	pages        = {1017--1026},
	issn         = {2095-8099},
	keywords     = {Big data, Data-driven, Machine learning, Materials screening, Materials design},
	abstract     = {Materials development has historically been driven by human needs and desires, and this is likely to continue in the foreseeable future. The global population is expected to reach ten billion by 2050, which will promote increasingly large demands for clean and high-efficiency energy, personalized consumer products, secure food supplies, and professional healthcare. New functional materials that are made and tailored for targeted properties or behaviors will be the key to tackling this challenge. Traditionally, advanced materials are found empirically or through experimental trial-and-error approaches. As big data generated by modern experimental and computational techniques is becoming more readily available, data-driven or machine learning (ML) methods have opened new paradigms for the discovery and rational design of materials. In this review article, we provide a brief introduction on various ML methods and related software or tools. Main ideas and basic procedures for employing ML approaches in materials research are highlighted. We then summarize recent important applications of ML for the large-scale screening and optimal design of polymer and porous materials, catalytic materials, and energetic materials. Finally, concluding remarks and an outlook are provided.}
}
@misc{schmidt_2003,
	title        = {Schmidt group.},
	author       = {Schmidt, JR},
	year         = 2003,
	journal      = {UW Madison Chemistry \vert{} Schmidt Group}
}
@article{pmid17513377,
	title        = {{{P}Olymer properties of polythymine as revealed by translational diffusion.}},
	author       = {Doose, S.  and Barsch, H.  and Sauer, M.},
	year         = 2007,
	month        = {Aug},
	journal      = {Biophys J},
	volume       = 93,
	number       = 4,
	pages        = {1224--1234}
}
@article{PETSEV20002060,
	title        = {Interactions and aggregation of apoferritin molecules in solution: effects of added electrolytes.},
	author       = {Dimiter N. Petsev and Bill R. Thomas and S.-T. Yau and Peter G. Vekilov},
	year         = 2000,
	journal      = {Biophysical Journal},
	volume       = 78,
	number       = 4,
	pages        = {2060--2069},
	issn         = {0006-3495},
	abstract     = {We have studied the structure of the protein species and the protein–protein interactions in solutions containing two apoferritin molecular forms, monomers and dimers, in the presence of Na+ and Cd2+ ions. We used chromatographic, and static and dynamic light scattering techniques, and atomic force microscopy (AFM). Size-exclusion chromatography was used to isolate these two protein fractions. The sizes and shapes of the monomers and dimers were determined by dynamic light scattering and AFM. Although the monomer is an apparent sphere with a diameter corresponding to previous x-ray crystallography determinations, the dimer shape corresponds to two, bound monomer spheres. Static light scattering was applied to characterize the interactions between solute molecules of monomers and dimers in terms of the second osmotic virial coefficients. The results for the monomers indicate that Na+ ions cause strong intermolecular repulsion even at concentrations higher than 0.15M, contrary to the predictions of the commonly applied Derjaguin–Landau–Verwey–Overbeek theory. We argue that the reason for such behavior is hydration force due to the formation of a water shell around the protein molecules with the help of the sodium ions. The addition of even small amounts of Cd2+ changes the repulsive interactions to attractive but does not lead to oligomer formation, at least at the protein concentrations used. Thus, the two ions provide examples of strong specificity of their interactions with the protein molecules. In solutions of the apoferritin dimer, the molecules attract even in the presence of Na+ only, indicating a change in the surface of the apoferritin molecule. In view of the strong repulsion between the monomers, this indicates that the dimers and higher oligomers form only after partial denaturation of some of the apoferritin monomers. These observations suggest that aggregation and self-assembly of protein molecules or molecular subunits may be driven by forces other than those responsible for crystallization and other phase transitions in the protein solution.}
}
@article{SBALZARINI2005182,
	title        = {Feature point tracking and trajectory analysis for video imaging in cell biology.},
	author       = {I.F. Sbalzarini and P. Koumoutsakos},
	year         = 2005,
	journal      = {Journal of Structural Biology},
	volume       = 151,
	number       = 2,
	pages        = {182--195},
	issn         = {1047-8477},
	keywords     = {Single particle tracking, Feature point tracking, Tracker, SPT, Trajectory analysis, Moment scaling spectrum},
	abstract     = {This paper presents a computationally efficient, two-dimensional, feature point tracking algorithm for the automated detection and quantitative analysis of particle trajectories as recorded by video imaging in cell biology. The tracking process requires no a priori mathematical modeling of the motion, it is self-initializing, it discriminates spurious detections, and it can handle temporary occlusion as well as particle appearance and disappearance from the image region. The efficiency of the algorithm is validated on synthetic video data where it is compared to existing methods and its accuracy and precision are assessed for a wide range of signal-to-noise ratios. The algorithm is well suited for video imaging in cell biology relying on low-intensity fluorescence microscopy. Its applicability is demonstrated in three case studies involving transport of low-density lipoproteins in endosomes, motion of fluorescently labeled Adenovirus-2 particles along microtubules, and tracking of quantum dots on the plasma membrane of live cells. The present automated tracking process enables the quantification of dispersive processes in cell biology using techniques such as moment scaling spectra.}
}
@article{LaVerde2017,
	title        = {Determination of hydrodynamic radius of proteins by size exclusion chromatography.},
	author       = {La Verde, Valentina and Dominici, Paola and Astegno, Alessandra},
	year         = 2017,
	month        = {Apr},
	day          = 20,
	journal      = {Bio-protocol},
	publisher    = {Bio-Protocol},
	volume       = 7,
	number       = 8,
	pages        = {e2230-e2230},
	issn         = {2331-8325},
	note         = {34541230[pmid]},
	keywords     = {Ca2+-sensor proteins; Conformational change; Gel filtration; Hydrodynamics; Protein shape; Protein size; Size exclusion chromatography; Stokes radius},
	abstract     = {Size exclusion chromatography (SEC) or gel filtration is a hydrodynamic technique that separates molecules in solution as a function of their size and shape. In the case of proteins, the hydrodynamic value that can be experimentally derived is the Stokes radius (R(s)), which is the radius of a sphere with the same hydrodynamic properties (i.e., frictional coefficient) as the biomolecule. Determination of R(s) by SEC has been widely used to monitor conformational changes induced by the binding of calcium (Ca(2+)) to many Ca(2+)-sensor proteins. For this class of proteins, SEC separation is based not just on the variation in protein size following Ca(2+) binding, but likely arises from changes in the hydration shell structure. This protocol aims to describe a gel filtration experiment on a prepacked column using a Fast Protein Liquid Chromatography (FPLC) system to determine the R(s) of proteins with some indications that are specific for Ca(2+) sensor proteins.},
	language     = {eng}
}
@misc{ADAM,
	title        = {Adam: a method for stochastic optimization.},
	author       = {Kingma, Diederik P. and Ba, Jimmy},
	year         = 2014,
	publisher    = {arXiv},
	copyright    = {arXiv.org perpetual, non-exclusive license},
	keywords     = {Machine Learning (cs.LG), FOS: Computer and information sciences, FOS: Computer and information sciences}
}
@article{HATTORI1995347,
	title        = {Neural network as a tool for catalyst development.},
	author       = {Tadashi Hattori and Shigeharu Kito},
	year         = 1995,
	journal      = {Catalysis Today},
	volume       = 23,
	number       = 4,
	pages        = {347--355},
	issn         = {0920-5861},
	note         = {The Impact of Computers on Catalyst Research and Development},
	abstract     = {This article introduces a novel information science technique, an artificial neural network, which will possibly be a powerful tool for catalyst development. As an example of synergistically generated catalytic functions, the neural network has been applied to the estimation of acid strengths of mixed oxides, and it has been shown that not only the interpolation but also the extrapolation of given acid strength data is possible within reasonable experimental error. The neural network also has been successfully applied to the estimation of catalytic performance, such as the catalytic activity of a series of lanthanide oxides in the oxidation of butane and the selectivities to various products in the oxidative dehydrogenation of ethylbenzene on a series of promoted SnO2 catalysts. On the basis of these results, some remarks are given on its application to catalyst development.}
}
@article{Storz2014,
	title        = {Small proteins can no longer be ignored.},
	author       = {Storz, Gisela and Wolf, Yuri I. and Ramamurthi, Kumaran S.},
	year         = 2014,
	journal      = {Annual review of biochemistry},
	volume       = 83,
	pages        = {753--777},
	issn         = {1545-4509},
	note         = {24606146[pmid]},
	edition      = {2014/03/03},
	keywords     = {cell division; membrane; protein; signal transduction; sporulation; transport; Amino Acids/chemistry; Animals; Bacillus subtilis/metabolism; Bacterial Proteins/chemistry; Bacteriophages/metabolism; Codon; Computational Biology; Drosophila; Escherichia coli/metabolism; Open Reading Frames; Protein Kinases/metabolism; Proteins/\textasteriskcenteredchemistry; RNA/\textasteriskcenteredchemistry; Ribosomes/chemistry},
	abstract     = {Small proteins, here defined as proteins of 50 amino acids or fewer in the absence of processing, have traditionally been overlooked due to challenges in their annotation and biochemical detection. In the past several years, however, increasing numbers of small proteins have been identified either through the realization that mutations in intergenic regions are actually within unannotated small protein genes or through the discovery that some small, regulatory RNAs encode small proteins. These insights, together with comparative sequence analysis, indicate that tens if not hundreds of small proteins are synthesized in a given organism. This review summarizes what has been learned about the functions of several of these bacterial small proteins, most of which act at the membrane, illustrating the astonishing range of processes in which these small proteins act and suggesting several general conclusions. Important questions for future studies of these overlooked proteins are also discussed.},
	language     = {eng}
}
@misc{AutoMatMiner,
	title        = {Automatminer.},
	year         = 2020
}
@article{universalapproximator,
	title        = {Multilayer feedforward networks are universal approximators.},
	author       = {Kurt Hornik and Maxwell Stinchcombe and Halbert White},
	year         = 1989,
	journal      = {Neural Netw.},
	volume       = 2,
	number       = 5,
	pages        = {359--366},
	issn         = {0893-6080},
	keywords     = {Feedforward networks, Universal approximation, Mapping networks, Network representation capability, Stone-Weierstrass Theorem, Squashing functions, Sigma-Pi networks, Back-propagation networks},
	abstract     = {This paper rigorously establishes that standard multilayer feedforward networks with as few as one hidden layer using arbitrary squashing functions are capable of approximating any Borel measurable function from one finite dimensional space to another to any desired degree of accuracy, provided sufficiently many hidden units are available. In this sense, multilayer feedforward networks are a class of universal approximators.}
}
@Article{Stocker2020,
author={Stocker, Sina
and Cs{\'a}nyi, G{\'a}bor
and Reuter, Karsten
and Margraf, Johannes T.},
title={Machine learning in chemical reaction space},
journal={Nat. Commun.},
year={2020},
month={Oct},
day={30},
volume={11},
number={1},
pages={5505},
abstract={Chemical compound space refers to the vast set of all possible chemical compounds, estimated to contain 1060 molecules. While intractable as a whole, modern machine learning (ML) is increasingly capable of accurately predicting molecular properties in important subsets. Here, we therefore engage in the ML-driven study of even larger reaction space. Central to chemistry as a science of transformations, this space contains all possible chemical reactions. As an important basis for `reactive' ML, we establish a first-principles database (Rad-6) containing closed and open-shell organic molecules, along with an associated database of chemical reaction energies (Rad-6-RE). We show that the special topology of reaction spaces, with central hub molecules involved in multiple reactions, requires a modification of existing compound space ML-concepts. Showcased by the application to methane combustion, we demonstrate that the learned reaction energies offer a non-empirical route to rationally extract reduced reaction networks for detailed microkinetic analyses.},
issn={2041-1723},
}
@article{C7RA06622H,
	title        = {Artificial neural network analysis of the catalytic efficiency of platinum nanoparticles.},
	author       = {Fernandez, Michael and Barron, Hector and Barnard, Amanda S.},
	year         = 2017,
	journal      = {RSC Adv.},
	publisher    = {The Royal Society of Chemistry},
	volume       = 7,
	pages        = {48962--48971},
	issue        = 77,
	abstract     = {Even using high throughput methods{,} data-driven predictions of nanomaterials properties from first principles simulations can be impractical. In this work{,} machine learning models are developed to map the catalytic efficiency of {Pt} nanocrystals to structural features{,} such as nanoparticle diameter{,} surface area{,} sphericity{,} facet configuration and type of surface defects{,} using a theoretically derived big data set of over three hundred thousand nanoparticles. Artificial Neural Networks (ANNs) were calibrated with 50\% of a data set including structural features of symmetric {Pt} nanoparticles; and catalytic activity{,} selectivity and thermodynamic stability. Surface response analysis was applied to two-inputs ANNs with squared correlation coefficient > 0.9{,} yielding a region of optimal catalytic efficiency for the less spherical nanocatalysts and {110} facets lower than 20\%. Binary decision tree models reveal the optimal three-property combinations for high catalytic efficiency. In addition{,} ANN models built for non-symmetric nanoparticles predict the catalytic efficiency and stability with accuracy >0.93. In general{,} we show the combination of machine learning models can rapidly estimate functional properties of hypothetical nanomaterials at a resolution that is inaccessible to both computation and experimental methods{,} as well as identifying principles or rules that could guide rational nanomaterial design in the near future.}
}
@article{Cao2020,
	title        = {In situ observation of oscillatory redox dynamics of copper.},
	author       = {Cao, Jing and others},
	year         = 2020,
	month        = {Jul},
	day          = 16,
	journal      = {Nat. Commun.},
	volume       = 11,
	number       = 1,
	pages        = 3554,
	issn         = {2041-1723},
	abstract     = {How a catalyst behaves microscopically under reaction conditions, and what kinds of active sites transiently exist on its surface, is still very much a mystery to the scientific community. Here we present an in situ study on the red-ox behaviour of copper in the model reaction of hydrogen oxidation. Direct imaging combined with on-line mass spectroscopy shows that activity emerges near a phase boundary, where complex spatio-temporal dynamics are induced by the competing action of simultaneously present oxidizing and reducing agents. Using a combination of in situ imaging with in situ X-ray absorption spectroscopy and scanning photoemission microscopy, we reveal the relation between chemical and morphological dynamics and demonstrate that a static picture of active sites is insufficient to describe catalytic function of redox-active metal catalysts. The observed oscillatory redox dynamics provide a unique insight on phase-cooperation and a convenient and general mechanism for constant re-generation of transient active sites.}
}
@article{Yosipof2015,
	title        = {Data mining and machine learning tools for combinatorial material science of all-oxide photovoltaic cells.},
	author       = {Yosipof, Abraham and others},
	year         = 2015,
	journal      = {Molecular Informatics},
	volume       = 34,
	number       = {6-7},
	pages        = {367--379},
	keywords     = {Data mining, Machine learning, QSAR, Combinatorial material science, All oxide photovoltaic cells},
	eprint       = {https://onlinelibrary.wiley.com/doi/pdf/10.1002/minf.201400174},
	abstract     = {Abstract Growth in energy demands, coupled with the need for clean energy, are likely to make solar cells an important part of future energy resources. In particular, cells entirely made of metal oxides (MOs) have the potential to provide clean and affordable energy if their power conversion efficiencies are improved. Such improvements require the development of new MOs which could benefit from combining combinatorial material sciences for producing solar cells libraries with data mining tools to direct synthesis efforts. In this work we developed a data mining workflow and applied it to the analysis of two recently reported solar cell libraries based on Titanium and Copper oxides. Our results demonstrate that QSAR models with good prediction statistics for multiple solar cells properties could be developed and that these models highlight important factors affecting these properties in accord with experimental findings. The resulting models are therefore suitable for designing better solar cells.}
}
@article{Wexler2018,
	title        = {Chemical pressure-driven enhancement of the hydrogen evolving activity of ni2p from nonmetal surface doping interpreted via machine learning.},
	author       = {Wexler, Robert B. and Martirez, John Mark P. and Rappe, Andrew M.},
	year         = 2018,
	month        = {Apr},
	day          = {04},
	journal      = {J. Am. Chem. Soc.},
	publisher    = {American Chemical Society},
	volume       = 140,
	number       = 13,
	pages        = {4678--4683},
	issn         = {0002-7863}
}
@article{KARAK2015217,
	title        = {Mathematical modelling of the physical and mechanical properties of nano-y2o3 dispersed ferritic alloys using evolutionary algorithm-based neural network.},
	author       = {Swapan Kumar Karak and Snehamoy Chatterjee and Sukumar Bandopadhyay},
	year         = 2015,
	journal      = {Powder Technology},
	volume       = 274,
	pages        = {217--226},
	issn         = {0032-5910},
	keywords     = {Nano-YO dispersed ferritic alloys, Neural network, Genetic algorithm, Consolidation temperature, Chromium}
}
@article{LeCun2015,
	title        = {Deep learning.},
	author       = {LeCun, Yann and Bengio, Yoshua and Hinton, Geoffrey},
	year         = 2015,
	month        = {May},
	day          = {01},
	journal      = {Nature},
	volume       = 521,
	number       = 7553,
	pages        = {436--444},
	issn         = {1476-4687},
	abstract     = {Deep learning allows computational models that are composed of multiple processing layers to learn representations of data with multiple levels of abstraction. These methods have dramatically improved the state-of-the-art in speech recognition, visual object recognition, object detection and many other domains such as drug discovery and genomics. Deep learning discovers intricate structure in large data sets by using the backpropagation algorithm to indicate how a machine should change its internal parameters that are used to compute the representation in each layer from the representation in the previous layer. Deep convolutional nets have brought about breakthroughs in processing images, video, speech and audio, whereas recurrent nets have shone light on sequential data such as text and speech.}
}
@article{Furukawa1230444,
	title        = {The chemistry and applications of metal-organic frameworks.},
	author       = {Furukawa, Hiroyasu and Cordova, Kyle E. and O{\textquoteright}Keeffe, Michael and Yaghi, Omar M.},
	year         = 2013,
	journal      = {Science},
	publisher    = {American Association for the Advancement of Science},
	volume       = 341,
	number       = 6149,
	issn         = {0036-8075},
	elocation-id = 1230444,
	abstract     = {Background Metal-organic frameworks (MOFs) are made by linking inorganic and organic units by strong bonds (reticular synthesis). The flexibility with which the constituents{\textquoteright} geometry, size, and functionality can be varied has led to more than 20,000 different MOFs being reported and studied within the past decade. The organic units are ditopic or polytopic organic carboxylates (and other similar negatively charged molecules), which, when linked to metal-containing units, yield architecturally robust crystalline MOF structures with a typical porosity of greater than 50\% of the MOF crystal volume. The surface area values of such MOFs typically range from 1000 to 10,000 m2/g, thus exceeding those of traditional porous materials such as zeolites and carbons. To date, MOFs with permanent porosity are more extensive in their variety and multiplicity than any other class of porous materials. These aspects have made MOFs ideal candidates for storage of fuels (hydrogen and methane), capture of carbon dioxide, and catalysis applications, to mention a few. Metal-organic framework (MOF) structures are amenable to expansion and incorporation of multiple functional groups within their interiors. (A) The isoreticular expansion of MOFs maintains the network{\textquoteright}s topology by using an expanded version of the parent organic linker. Examples of catalysis in MOFs are shown in the large space created by IRMOF-74-XI; Me is a methyl group. (B) Conceptual illustration of a multivariate MOF (MTV-MOF) whose pores are decorated by heterogeneous mixtures of functionalities that arrange in specific sequences. (Background) Optical image of zeolitic imidazolate framework (ZIF) crystals. Advances The ability to vary the size and nature of MOF structures without changing their underlying topology gave rise to the isoreticular principle and its application in making MOFs with the largest pore aperture (98 {\r A}) and lowest density (0.13 g/cm3). This has allowed for the selective inclusion of large molecules (e.g., vitamin B12) and proteins (e.g., green fluorescent protein) and the exploitation of the pores as reaction vessels. Along these lines, the thermal and chemical stability of many MOFs has made them amenable to postsynthetic covalent organic and metal-complex functionalization. These capabilities enable substantial enhancement of gas storage in MOFs and have led to their extensive study in the catalysis of organic reactions, activation of small molecules (hydrogen, methane, and water), gas separation, biomedical imaging, and proton, electron, and ion conduction. At present, methods are being developed for making nanocrystals and supercrystals of MOFs for their incorporation into devices. Outlook The precise control over the assembly of MOFs is expected to propel this field further into new realms of synthetic chemistry in which far more sophisticated materials may be accessed. For example, materials can be envisaged as having (i) compartments linked together to operate separately, yet function synergistically; (ii) dexterity to carry out parallel operations; (iii) ability to count, sort, and code information; and (iv) capability of dynamics with high fidelity. Efforts in this direction are already being undertaken through the introduction of a large number of different functional groups within the pores of MOFs. This yields multivariate frameworks in which the varying arrangement of functionalities gives rise to materials that offer a synergistic combination of properties. Future work will involve the assembly of chemical structures from many different types of building unit, such that the structures{\textquoteright} function is dictated by the heterogeneity of the specific arrangement of their constituents. Metal-organic frameworks are porous materials that can exhibit very high surface areas that have potential for applications such as gas storage and separation, as well as catalysis. Furukawa et al. (1230444) review the structures devised so far and discuss the design strategies that allow families of materials to be synthesized and modified with similar framework topology but vary in pore size and type of functional groups present on the linkers. Crystalline metal-organic frameworks (MOFs) are formed by reticular synthesis, which creates strong bonds between inorganic and organic units. Careful selection of MOF constituents can yield crystals of ultrahigh porosity and high thermal and chemical stability. These characteristics allow the interior of MOFs to be chemically altered for use in gas separation, gas storage, and catalysis, among other applications. The precision commonly exercised in their chemical modification and the ability to expand their metrics without changing the underlying topology have not been achieved with other solids. MOFs whose chemical composition and shape of building units can be multiply varied within a particular structure already exist and may lead to materials that offer a synergistic combination of properties.},
	eprint       = {https://science.sciencemag.org/content/341/6149/1230444.full.pdf}
}
@article{2010Polshettiwar,
	title        = {High-surface-area silica nanospheres (kcc-1) with a fibrous morphology.},
	author       = {Polshettiwar, Vivek and Cha, Dongkyu and Zhang, Xixiang and Basset, Jean Marie},
	year         = 2010,
	journal      = {Angewandte Chemie International Edition},
	volume       = 49,
	number       = 50,
	pages        = {9652--9656},
	keywords     = {catalyst supports, nanoparticles, nanostructures, silicon dioxide},
	eprint       = {https://onlinelibrary.wiley.com/doi/pdf/10.1002/anie.201003451},
	abstract     = {Fibrous nanosilica: A new family of high-surface-area silica nanospheres (KCC-1) have been prepared (see picture). KCC-1 features excellent physical properties, including high surface area, unprecedented fibrous surface morphology, high thermal (up to 950\hspace{0.167em}\textdegree{}C) and hydrothermal stabilities, and high mechanical stability.}
}
@article{Astruc2020,
	title        = {Introduction: nanoparticles in catalysis.},
	author       = {Astruc, Didier},
	year         = 2020,
	month        = {Jan},
	day          = 22,
	journal      = {Chemical Reviews},
	publisher    = {American Chemical Society},
	volume       = 120,
	number       = 2,
	pages        = {461--463},
	issn         = {0009-2665}
}
@inbook{Hell2010,
	title        = {Far-field optical nanoscopy.},
	author       = {Hell, Stefan W.},
	year         = 2010,
	booktitle    = {Single Molecule Spectroscopy in Chemistry, Physics and Biology: Nobel Symposium},
	publisher    = {Springer Berlin Heidelberg},
	address      = {Berlin, Heidelberg},
	pages        = {365--398},
	isbn         = {978-3-642-02597-6},
	editor       = {Gr{\"a}slund, Astrid and Rigler, Rudolf and Widengren, Jerker},
	abstract     = {Since the discovery of the diffraction barrier in the nineteenth century, it has been commonly accepted that a lens-based (far-field) optical microscope cannot discern structural details much finer than about half the wavelength of light ($\lambda${\thinspace}∕{\thinspace}2). However, in the early 1990s, a quest toward higher resolution began, which led to the discovery that the diffraction barrier of far-field fluorescence microscopy can be radically overcome using basic molecular transitions. This chapter discusses the initial and more recent concepts that can provide far-field optical resolution down to the molecular scale. It is shown that all concepts reported to date exploit a transition between a bright and a dark state to switch fluorescence such that adjacent objects or molecules emit sequentially in time. Some of these concepts can be extended to signal-giving mechanisms other than fluorescence. Likewise, purely physics-based concepts, such as stimulated emission depletion (STED) microscopy, can in principle be extended to explore the molecule itself. Emergent far-field fluorescence nanoscopy will strongly impact not only the life sciences but also other areas that benefit from nanoscale optical three-dimensional (3D) mapping with conventional lenses and propagating light.}
}
@article{Lasne2006,
	title        = {Single nanoparticle photothermal tracking (snapt) of 5-nm gold beads in live cells.},
	author       = {Lasne, David and others},
	year         = 2006,
	month        = {Dec},
	day          = 15,
	journal      = {Biophysical journal},
	publisher    = {Biophysical Society},
	volume       = 91,
	number       = 12,
	pages        = {4598--4604},
	issn         = {0006-3495},
	note         = {16997874[pmid]},
	edition      = {2006/09/22},
	keywords     = {Animals; Biological Transport; {CO}S Cells; Carbocyanines; Cell Membrane/metabolism; Cells, Cultured; Chlorocebus aethiops; Fluorescent Dyes; Gold/\textasteriskcenteredchemistry; Lasers; Light; \textasteriskcenteredMetal Nanoparticles; Microscopy, Fluorescence; Neurons/metabolism; Receptors, Glutamate/metabolism; Scattering, Radiation; Temperature},
	abstract     = {Tracking individual nano-objects in live cells during arbitrary long times is a ubiquitous need in modern biology. We present here a method for tracking individual 5-nm gold nanoparticles on live cells. It relies on the photothermal effect and the detection of the Laser Induced Scattering around a NanoAbsorber (LISNA). The key point for recording trajectories at video rate is the use of a triangulation procedure. The effectiveness of the method is tested against single fluorescent molecule tracking in live {CO}S7 cells on subsecond timescales. We further demonstrate recordings for several minutes of AMPA receptors trajectories on the plasma membrane of live neurons. Single Nanoparticle Photothermal Tracking has the unique potential to record arbitrary long trajectory of membrane proteins using nonfluorescent nanometer-sized labels.},
	language     = {eng}
}
@article{Rong2008,
	title        = {Resolving sub-diffraction limit encounters in nanoparticle tracking using live cell plasmon coupling microscopy.},
	author       = {Rong, Guoxin and Wang, Hongyun and Skewis, Lynell R. and Reinhard, Bj{\"o}rn M.},
	year         = 2008,
	month        = {Oct},
	day          = {08},
	journal      = {Nano Letters},
	publisher    = {American Chemical Society},
	volume       = 8,
	number       = 10,
	pages        = {3386--3393},
	issn         = {1530-6984}
}
@article{C3CP44574G,
	title        = {Single nanoparticle plasmonics.},
	author       = {Ringe, Emilie and Sharma, Bhavya and Henry, Anne-Isabelle and Marks, Laurence D. and Van Duyne, Richard P.},
	year         = 2013,
	journal      = {Phys. Chem. Chem. Phys.},
	publisher    = {The Royal Society of Chemistry},
	volume       = 15,
	pages        = {4110--4129},
	issue        = 12,
	abstract     = {Interest in nanotechnology is driven by the unique and novel properties of nanoscale materials such as the strong interaction of metal particles with light{,} caused by localized surface plasmon resonances (LSPRs). In this perspective article we review and discuss prominent advantages and advances in single particle studies of plasmonic nanostructures. Common techniques and recent improvements in spatial and spectral resolution will first be outlined{,} covering both far-field and near-field phenomena. Then{,} new insight and information uniquely obtained from single particle approaches will be overviewed{,} including several fundamental studies of plasmonic behaviour{,} as well as applications using single particle tracking and chemical reaction monitoring. Finally{,} highly interdisciplinary future directions and experiments are discussed.}
}
@inbook{Park2014,
	title        = {Bridging materials and pressure gaps in surface science and heterogeneous catalysis.},
	author       = {Park, Jeong Young and Somorjai, Gabor A.},
	year         = 2014,
	booktitle    = {Current Trends of Surface Science and Catalysis},
	publisher    = {Springer New York},
	address      = {New York, NY},
	pages        = {3--17},
	isbn         = {978-1-4614-8742-5},
	editor       = {Park, Jeong Young},
	abstract     = {Over the last several decades, surface science has undergone revolutionary advances that reveal the atomic- and molecular-level structural, dynamic, compositional, and thermodynamic properties of surfaces that are utilized in chemical process development. Adsorption and reaction rates and catalytic selectivity are also better understood, making the design of surfaces that deliver desired chemical properties possible. In this book, we highlight recent works in surface science and catalysis with an emphasis on the development of new catalytic model systems and in situ spectroscopic and microscopic techniques for applications in energy and environmental engineering. Colloid nanoparticle synthesis provides new opportunities to tune catalytic activity and selectivity via synthetic control of the size, composition, and shape of nanoparticles. Metal-oxide interfaces are catalytically active, suggesting the tunability of catalytic activity via engineering of metal-oxide interfaces. Energy conversion from photon or chemical energy to electrical energy has been studied via utilization of hot electron flows with metal--semiconductor nanodiodes. New in situ microscopic and spectroscopic techniques have been developed to uncover the atomic structure, mobility, reaction intermediates, and oxidation states that determine catalytic activity and selectivity. Breakthroughs in these research topics can help in the smart design of catalytic and energy materials with better performance and lower cost and may lead to new methods for renewable energy conversion.}
}
@article{Dragone2017,
	title        = {An autonomous organic reaction search engine for chemical reactivity.},
	author       = {Dragone, Vincenza and Sans, Victor and Henson, Alon B. and Granda, Jaroslaw M. and Cronin, Leroy},
	year         = 2017,
	month        = {Jun},
	day          = {09},
	journal      = {Nat. Commun.},
	volume       = 8,
	number       = 1,
	pages        = 15733,
	issn         = {2041-1723},
	abstract     = {The exploration of chemical space for new reactivity, reactions and molecules is limited by the need for separate work-up-separation steps searching for molecules rather than reactivity. Herein we present a system that can autonomously evaluate chemical reactivity within a network of 64 possible reaction combinations and aims for new reactivity, rather than a predefined set of targets. The robotic system combines chemical handling, in-line spectroscopy and real-time feedback and analysis with an algorithm that is able to distinguish and select the most reactive pathways, generating a reaction selection index (RSI) without need for separate work-up or purification steps. This allows the automatic navigation of a chemical network, leading to previously unreported molecules while needing only to do a fraction of the total possible reactions without any prior knowledge of the chemistry. We show the RSI correlates with reactivity and is able to search chemical space using the most reactive pathways.}
}
@article{C7CE00738H,
	title        = {A publicly available crystallisation data set and its application in machine learning.},
	author       = {Pillong, Max and others},
	year         = 2017,
	journal      = {CrystEngComm},
	publisher    = {The Royal Society of Chemistry},
	volume       = 19,
	pages        = {3737--3745},
	issue        = 27,
	abstract     = {We present here the crystallisation outcomes for 319 publicly available compounds in up to 18 different solvents spread over 5710 individual single solvent evaporation trials. The recorded data is part of a much larger{,} corresponding in-house database and includes both positive as well as negative crystallisation outcomes. Such data can be used for statistical analyses of solvent performances{,} machine learning approaches or investigation of the crystallisation behaviour in structurally similar compound classes. The presented data suggests that crystallisation behaviour in different solvents is not correlated with chemical similarity among clusters of highly similar compounds. Further{,} our machine learning models can be used to guide the solvent choice when crystallising a compound. In a retrospective evaluation{,} these models proved potent to reduce the workload to a third of our initial protocol{,} while still guaranteeing crystallisation success rates >92\%.}
}
@article{C4CE01912A,
	title        = {Will it crystallise? predicting crystallinity of molecular materials.},
	author       = {Wicker, Jerome G. P. and Cooper, Richard I.},
	year         = 2015,
	journal      = {CrystEngComm},
	publisher    = {The Royal Society of Chemistry},
	volume       = 17,
	pages        = {1927--1934},
	issue        = 9,
	abstract     = {Predicting and controlling crystallinity of molecular materials has applications in a crystal engineering context{,} as well as process control and formulation in the pharmaceutical industry. Here{,} we present a machine learning approach to this problem which uses a large input training set which is classified on a single measurable outcome: does a substance have a reasonable probability of forming good quality crystals. While the related problem of crystal structure prediction requires reliable calculation of three dimensional molecular conformations{,} the method employed here for predicting crystallisation propensity uses only ``two dimensional'' information consisting of atom types and connectivity. We show that an error rate lower than 10\% can be achieved against unseen test data. The predictive model was also tested in a blind screen of a set of compounds which do not have crystal structures reported in the literature{,} and we found it to have a 79\% classification accuracy. Analysis of the most significant descriptors used in the classification shows that the number of rotatable bonds and a molecular connectivity index are key in determining crystallisation propensity and using these two measures alone can give 80\% accurate classification of unseen test data.}
}
@article{Sun2018,
	title        = {Metastable structures in cluster catalysis from first-principles: structural ensemble in reaction conditions and metastability triggered reactivity.},
	author       = {Sun, Geng and Sautet, Philippe},
	year         = 2018,
	month        = {Feb},
	day          = 28,
	journal      = {J. Am. Chem. Soc.},
	publisher    = {American Chemical Society},
	volume       = 140,
	number       = 8,
	pages        = {2812--2820},
	issn         = {0002-7863}
}
@article{Todorovic2019,
	title        = {Bayesian inference of atomistic structure in functional materials.},
	author       = {Todorovi{\'{c}}, Milica and Gutmann, Michael U. and Corander, Jukka and Rinke, Patrick},
	year         = 2019,
	month        = {Mar},
	day          = 18,
	journal      = {npj Computational Materials},
	volume       = 5,
	number       = 1,
	pages        = 35,
	issn         = {2057-3960},
	abstract     = {Tailoring the functional properties of advanced organic/inorganic heterogeneous devices to their intended technological applications requires knowledge and control of the microscopic structure inside the device. Atomistic quantum mechanical simulation methods deliver accurate energies and properties for individual configurations, however, finding the most favourable configurations remains computationally prohibitive. We propose a `building block'-based Bayesian Optimisation Structure Search (BOSS) approach for addressing extended organic/inorganic interface problems and demonstrate its feasibility in a molecular surface adsorption study. In BOSS, a Bayesian model identifies material energy landscapes in an accelerated fashion from atomistic configurations sampled during active learning. This allowed us to identify several most favourable molecular adsorption configurations for C60 on the (101) surface of TiO2 anatase and clarify the key molecule-surface interactions governing structural assembly. Inferred structures were in good agreement with detailed experimental images of this surface adsorbate, demonstrating good predictive power of BOSS and opening the route towards large-scale surface adsorption studies of molecular aggregates and films.}
}
@article{Packwood_2017,
	title        = {Rapid prediction of molecule arrangements on metal surfaces via bayesian optimization.},
	author       = {Daniel M. Packwood and Taro Hitosugi},
	year         = 2017,
	month        = {may},
	journal      = {Applied Physics Express},
	publisher    = {{IOP} Publishing},
	volume       = 10,
	number       = 6,
	pages        = {065502},
	abstract     = {The spatial arrangement of molecule adsorbates on a metal surface is very difficult to predict via first-principles calculations and standard optimizing algorithms. In this Letter, we show that a machine learning technique called Bayesian optimization can optimize the arrangement of two medium-sized aromatic adsorbates on a copper (111) surface within tens of density functional theory energy evaluations. The methodology reported here is therefore a step toward first-principles structure predictions for chemically modified surfaces, without the need to first specify the arrangement of molecule adsorbates from experimental data.}
}
@article{2016Carr,
	title        = {Accelerating the search for global minima on potential energy surfaces using machine learning.},
	author       = {Carr,S. F.  and Garnett,R.  and Lo,C. S.},
	year         = 2016,
	journal      = {J. Chem. Phys.},
	volume       = 145,
	number       = 15,
	pages        = 154106,
	eprint       = {https://doi.org/10.1063/1.4964671}
}
@article{Butler2018,
	title        = {Machine learning for molecular and materials science.},
	author       = {Butler, Keith T. and Davies, Daniel W. and Cartwright, Hugh and Isayev, Olexandr and Walsh, Aron},
	year         = 2018,
	month        = {Jul},
	day          = {01},
	journal      = {Nature},
	volume       = 559,
	number       = 7715,
	pages        = {547--555},
	issn         = {1476-4687},
	abstract     = {Here we summarize recent progress in machine learning for the chemical sciences. We outline machine-learning techniques that are suitable for addressing research questions in this domain, as well as future directions for the field. We envisage a future in which the design, synthesis, characterization and application of molecules and materials is accelerated by artificial intelligence.}
}
@article{Segler2017NeuralSymbolicML,
	title        = {Neural-symbolic machine learning for retrosynthesis and reaction prediction.},
	author       = {Marwin H. S. Segler and M. Waller},
	year         = 2017,
	journal      = {Chemistry},
	volume       = {23 25},
	pages        = {5966--5971}
}
@article{saal2013materials,
	title        = {Materials design and discovery with high-throughput density functional theory: the open quantum materials database (oqmd).},
	author       = {Saal, James E and Kirklin, Scott and Aykol, Muratahan and Meredig, Bryce and Wolverton, Christopher},
	year         = 2013,
	journal      = {Jom},
	publisher    = {Springer},
	volume       = 65,
	number       = 11,
	pages        = {1501--1509}
}
@article{pulido2017functional,
	title        = {Functional materials discovery using energy--structure--function maps.},
	author       = {Pulido, Angeles and others},
[truncated: 42,983 more chars]
