# Supplementary material for: Deep-learning-enabled online mass spectrometry of the reaction product of a single catalyst nanoparticle
Source: Nat Commun. 2025 Aug 5;16:7203. doi: 10.1038/s41467-025-62602-3 (PMC12325981; doi:10.1038/s41467-025-62602-3)
Supplement: Supplementary file 2 — LaTeX Supplementary File [file 41467_2025_62602_MOESM2_ESM.zip › Source_Data_Description.txt]

This Source Data file contains the numerical raw data used for plotting all figures in the main manuscript.

The data is organized as follows:

Figure 1: Experimental setup schematics and microscopy images
- Figure 1 contains primarily schematic illustrations and microscopy images
- No numerical source data required for this figure

Figure 2: CO oxidation experiments at different temperatures on 1000 and 10 Pd nanoparticles
- Sheet: Figure2 
  * Panels a-c: Gas concentration inputs (CO and O2) at 450^oC, 340^oC, 280^oC vs time
  * Panels d-f: QMS time series for 1000 Pd nanoparticles at 450^oC, 340^oC, 280^oC vs time  
  * Panels g-i: QMS time series for 10 Pd nanoparticles at 450^oC, 340^oC, 280^oC vs time
  * Panels j-l: Mean QMS counts vs alpha_CO for both 1000 Pd and 10 Pd at three temperatures
  * Note: Data corresponds to the sweep direction shown in figures (Alpha_CO: 0->1)

Figure 3: The constrained denoising auto-encoder architecture
- Figure 3 is primarily a schematic illustration
- No numerical source data required for this figure

Figure 4: Direct comparison of standard and DAE-enhanced QMS readout
- Sheet: Figure4 
  * Panels a-c: QMS time series at 450^oC (1000 Pd raw, 10 Pd raw, 10 Pd DAE-processed)
  * Panels d-f: QMS time series at 280^oC (1000 Pd raw, 10 Pd raw, 10 Pd DAE-processed)  
  * Panels g-i: Mean QMS counts vs alpha_CO across temperature range (1000 Pd standard, 10 Pd standard, 10 Pd DAE)
  * Panels j-l: Alpha_max values vs temperature for comparison
  * Note: Data corresponds to the sweep direction shown in figures (Alpha_CO: 0->1)

Figure 5: Online mass spectrometry from a single Pd nanoparticle
- Sheet: Figure5 
  * Panels a-b: Raw QMS counts vs alpha_CO (multiple sweeps for n=1 and n=0 control)
  * Panel c: Mean values from multiple sweeps (standard analysis)
  * Panels d-e: DAE-processed QMS counts vs alpha_CO (n=1 and n=0 control) 
  * Panel f: Temperature-dependent DAE analysis for n=1 (450^oC to 410^oC range)
  * Panels g-h: Alpha_max and normalized count comparisons across particle numbers
  * Note: Data corresponds to the sweep direction shown in figures (Alpha_CO: 0->1)

Figure 6: Ethylene hydrogenation experiments
- Sheet: Figure6 
  * Temperature-dependent ethylene hydrogenation data (85^oC to 170^oC)
  * Both up-sweep and down-sweep Alpha_C2H4 mixing parameter data (0.1 to 1.0)
  * DAE-denoised C2H6 product signal measurements
  * Note: Contains both sweep directions as discussed in manuscript

Important notes:
- Some QMS values may be negative due to baseline correction and noise subtraction procedures
- The experimental procedure involves a down-sweep (Alpha_CO: 1->0, pure CO -> pure O₂) as described in the manuscript. However, the figures display the data in up-sweep format (Alpha_CO: 0->1) for better visualization and interpretation. The source data provided here matches the sweep direction as shown in the figures (0->1), which corresponds to the displayed/processed data rather than the raw experimental sequence.
