# Supplementary material for: Deep-learning-enabled online mass spectrometry of the reaction product of a single catalyst nanoparticle
Source: Nat Commun. 2025 Aug 5;16:7203. doi: 10.1038/s41467-025-62602-3 (PMC12325981; doi:10.1038/s41467-025-62602-3)
Supplement: Supplementary file 2 — LaTeX Supplementary File [file 41467_2025_62602_MOESM2_ESM.zip › Source Data.xlsx]

## Sheet: Figure2
Time_normalized	Panel_a_CO_450C_percent	Panel_a_O2_450C_percent	Panel_b_CO_340C_percent	Panel_b_O2_340C_percent	Panel_c_CO_280C_percent	Panel_c_O2_280C_percent	Panel_d_1000Pd_450C_QMS_counts	Panel_e_1000Pd_340C_QMS_counts	Panel_f_1000Pd_280C_QMS_counts	Panel_g_10Pd_450C_QMS_counts	Panel_h_10Pd_340C_QMS_counts	Panel_i_10Pd_280C_QMS_counts	alpha_CO	Panel_jkl_1000Pd_450C_mean_QMS	Panel_jkl_1000Pd_340C_mean_QMS	Panel_jkl_1000Pd_280C_mean_QMS	Panel_jkl_10Pd_450C_mean_QMS	Panel_jkl_10Pd_340C_mean_QMS	Panel_jkl_10Pd_280C_mean_QMS
0	0	6	0	6	0	6	1745.95	1233.12	288.693	0	0	0	0	0	0	0	0	0	0
0.000156274	0	6	0	6	0	6	1293.54	896.873	288.693	0	0	0	0.05	-50.7541	-73.3279	-179.541	-12.3809	-23.6351	-27.5586
0.000312549	0	6	0	6	0	6	1011.13	717.622	288.693	0	0	0	0.1	1574.94	847.851	-26.5738	9.56171	21.2239	-2.29149
0.000468823	0	6	0	6	0	6	792.727	606.371	288.693	0	0	0	0.15	1696.7	934.377	24.6721	39.2221	32.0575	6.67688
0.000625098	0	6	0	6	0	6	660.32	511.119	288.693	0	0	0	0.2	1921.23	1074.33	65.4651	49.8256	29.8522	10.8451
0.000781372	0	6	0	6	0	6	540.913	399.868	2607.71	0	0	0	0.25	2632.09	1515.88	123.967	55.9569	32.4679	17.1412
0.000937647	0	6	0	6	0	6	460.506	346.617	2123.58	0	0	0	0.3	3365.07	2036.95	187.328	75.2423	49.6914	25.4683
0.00109392	0	6	0	6	0	6	366.1	253.365	2137.46	0	0	0	0.35	4159.28	2744.69	251.098	79.2651	57.3093	21.3055
0.0012502	0	6	0	6	0	6	320.693	229.114	1613.34	0	0	0	0.4	4610.15	3942.28	323.574	85.4467	44.0672	32.3939
0.00140647	0	6	0	6	0	6	249.286	194.863	1029.22	0	0	0	0.45	4289.23	4507.94	425.639	85.3062	62.4815	38.6113
0.00156274	0	6	0	6	0	6	215.879	156.611	737.092	0	0	0	0.5	3932.25	4229.23	577.115	88.2571	67.7085	37.0026
0.00171902	0	6	0	6	0	6	144.472	144.36	477.969	0	0	0	0.55	3581.2	3832.26	737.48	82.9225	62.3585	29.7306
0.00187529	0	6	0	6	0	6	134.065	108.109	258.846	0	0	0	0.6	3210.16	3441.94	915.967	81.1834	61.1815	32.0778
0.00203157	0	6	0	6	0	6	74.6578	35.8574	188.723	0	0	0	0.65	2855.34	3059.33	1198.62	82.7831	62.368	37.478
0.00218784	0	6	0	6	0	6	27.2509	73.606	-15.3999	0	0	0	0.7	2485.28	2666.34	1520.66	71.556	66.5284	32.6021
0.00234412	0	6	0	6	0	6	11.8439	22.3547	32.4771	0	0	0	0.75	2126.41	2299.48	1914.05	60.9779	68.0504	51.5902
0.00250039	0	6	0	6	0	6	-5.56303	-0.896653	-128.646	0	0	0	0.8	1775.86	1907.38	1843.23	55.885	63.4984	40.4953
0.00265667	0	6	0	6	0	6	33.03	-14.148	-305.769	0	0	0	0.85	1458.64	1518.98	1593.26	55.1905	58.4388	43.1962
0.00281294	0	6	0	6	0	6	-72.3769	-23.3993	222.108	0	0	0	0.9	1180.15	1146.31	1232.08	37.3288	52.9751	48.7567
0.00296921	0	6	0	6	0	6	-64.7839	-43.6507	-335.015	0	0	0	0.95	794.479	783.234	818.836	31.0612	42.6311	43.4469
0.00312549	0	6	0	6	0	6	-73.1908	-38.902	-449.138	0	0	0	1	531.754	553.033	549.574	33.6983	44.9848	37.8344
0.00328176	0	6	0	6	0	6	-71.5978	-64.1534	-438.261	0	0	0
0.00343804	0	6	0	6	0	6	-98.0047	-106.405	-521.384	0	0	0
0.00359431	0	6	0	6	0	6	-110.412	-61.656	-649.507	0	0	0
0.00375059	0	6	0	6	0	6	-136.819	-60.9074	-397.63	0	0	0
0.00390686	0	6	0	6	0	6	-108.226	-68.1587	-388.753	0	0	0
0.00406313	0	6	0	6	0	6	-124.633	-110.41	-123.876	0	0	0
0.00421941	0	6	0	6	0	6	-168.039	-31.6614	-566.999	0	0	0
0.00437568	0	6	0	6	0	6	-113.446	-149.913	-693.122	0	0	0
0.00453196	0	6	0	6	0	6	-94.8534	-113.164	-705.245	0	0	0
0.00468823	0	6	0	6	0	6	-124.26	-77.4154	-675.368	0	0	0
0.00484451	0	6	0	6	0	6	-119.667	-137.667	192.509	0	0	0
0.00500078	0	6	0	6	0	6	-103.074	-95.9181	-271.615	0	0	0
0.00515706	0	6	0	6	0	6	-144.481	-141.169	-615.738	0	0	0
0.00531333	0	6	0	6	0	6	-100.888	-116.421	-504.861	0	0	0
0.0054696	0	6	0	6	0	6	-161.295	-32.6721	-324.984	0	0	0
0.00562588	0	6	0	6	0	6	-153.702	-62.9235	-399.107	0	0	0
0.00578215	0	6	0	6	0	6	-110.109	-108.175	-547.23	0	0	0
0.00593843	0	6	0	6	0	6	-66.5159	-59.4262	-643.353	0	0	0
0.0060947	0	6	0	6	0	6	-128.923	-88.6775	-477.476	0	0	0
0.00625098	0	6	0	6	0	6	-83.3298	-58.9288	-438.599	0	0	0
0.00640725	0	6	0	6	0	6	-131.737	-79.1802	-533.722	0	0	0
0.00656353	0	6	0	6	0	6	-87.1437	-85.4315	-493.845	0	0	0
0.0067198	0	6	0	6	0	6	-73.5507	-46.6829	-480.968	0	0	0
0.00687607	0	6	0	6	0	6	-112.958	-66.9342	-375.091	0	0	0
0.00703235	0	6	0	6	0	6	-57.3646	-51.1855	-302.214	0	0	0
0.00718862	0	6	0	6	0	6	-38.7715	-16.4369	-411.337	0	0	0
0.0073449	0	6	0	6	0	6	-62.1785	-63.6882	-357.46	0	0	0
0.00750117	0	6	0	6	0	6	-13.5854	-26.9396	-320.583	0	0	0
0.00765745	0	6	0	6	0	6	-24.9924	-23.1909	-242.706	0	0	0
0.00781372	0	6	0	6	0	6	-21.3993	-25.4422	-268.829	0	0	0
0.00797	0	6	0	6	0	6	-25.8063	-39.6936	-224.952	0	0	0
0.00812627	0	6	0	6	0	6	-43.2132	-0.944927	-7.07518	0	0	0
0.00828254	0	6	0	6	0	6	1.37981	10.8037	419.802	0	0	0
0.00843882	0	6	0	6	0	6	-22.0271	-22.4476	-99.3213	0	0	0
0.00859509	0	6	0	6	0	6	36.5659	34.3011	-35.4443	0	0	0
0.00875137	0	6	0	6	0	6	88.159	-17.9503	48.4327	0	0	0
0.00890764	0	6	0	6	0	6	43.752	69.7984	169.31	0	0	0
0.00906392	0	6	0	6	0	6	51.3451	24.547	125.187	0	0	0
0.00922019	0	6	0	6	0	6	24.9381	-2.70431	97.0636	0	0	0
0.00937647	0	6	0	6	0	6	43.5312	13.0443	124.941	0	0	0
0.00953274	0	6	0	6	0	6	53.1242	54.793	165.818	0	0	0
0.00968901	0	6	0	6	0	6	43.7173	41.5417	269.694	0	0	0
0.00984529	0	6	0	6	0	6	84.3103	74.2903	493.571	0	0	0
0.0100016	0	6	0	6	0	6	103.903	88.039	700.448	0	0	0
0.0101578	0	6	0	6	0	6	99.4964	59.7876	535.325	0	0	0
0.0103141	0	6	0	6	0	6	88.0895	93.5363	476.202	0	0	0
0.0104704	0	6	0	6	0	6	156.683	94.285	910.079	0	0	0
0.0106267	0	6	0	6	0	6	115.276	119.034	662.956	0	0	0
0.0107829	0	6	0	6	0	6	149.869	176.782	634.833	0	0	0
0.0109392	0	6	0	6	0	6	178.462	80.5309	967.71	0	0	0
0.0110955	0	6	0	6	0	6	-871.052	-705.875	281.394	0	0	0
0.0112518	0	6	0	6	0	6	-422.807	-667.043	281.394	0	0	0
0.011408	0	6	0	6	0	6	3084.44	2460.79	281.394	0	0	0
0.0115643	0	6	0	6	0	6	2148.68	2599.62	281.394	0	0	0
0.0117206	0	6	0	6	0	6	1765.93	2111.46	281.394	0	0	0
0.0118769	0	6	0	6	0	6	1571.17	2012.29	281.394	0	0	0
0.0120331	0	6	0	6	0	6	1519.42	1966.12	281.394	0	0	0
0.0121894	0	6	0	6	0	6	1548.66	2018.95	281.394	0	0	0
0.0123457	0	6	0	6	0	6	1527.91	1979.79	281.394	0	0	0
0.012502	0	6	0	6	0	6	1628.15	2033.62	-1809.53	0	0	0
0.0126582	0	6	0	6	0	6	1643.4	1997.45	281.394	0	0	0
0.0128145	0	6	0	6	0	6	1618.64	2005.28	281.394	0	0	0
0.0129708	0	6	0	6	0	6	1677.89	1995.12	281.394	0	0	0
0.0131271	0	6	0	6	0	6	1656.13	2034.95	281.394	0	0	0
0.0132833	0	6	0	6	0	6	1615.38	2017.78	281.394	0	0	0
0.0134396	0	6	0	6	0	6	1646.62	2043.61	281.394	0	0	0
0.0135959	0	6	0	6	0	6	1668.86	2111.45	281.394	0	0	0
0.0137521	0	6	0	6	0	6	1655.11	2023.28	281.394	0	0	0
0.0139084	0	6	0	6	0	6	1671.35	2131.11	281.394	0	0	0
0.0140647	0	6	0	6	0	6	1718.6	2139.95	281.394	0	0	0
0.014221	0	6	0	6	0	6	1713.84	2047.78	281.394	0	0	0
0.0143772	0	6	0	6	0	6	1686.09	2077.61	281.394	0	0	0
0.0145335	0	6	0	6	0	6	1737.33	2142.44	281.394	0	0	0
0.0146898	0	6	0	6	0	6	1711.58	2123.28	281.394	0	0	0
0.0148461	0	6	0	6	0	6	1712.82	2143.11	281.394	0	0	0
0.0150023	0	6	0	6	0	6	1709.07	2128.94	281.394	0	0	0
0.0151586	0	6	0	6	0	6	1740.31	2104.77	281.394	0	0	0
0.0153149	0	6	0	6	0	6	1733.56	2175.61	281.394	0	0	0
0.0154712	0	6	0	6	0	6	1725.8	2177.44	-1959.78	0	0	0
0.0156274	0	6	0	6	0	6	1754.05	2140.27	-1815.32	0	0	0
0.0157837	0	6	0	6	0	6	1752.29	2168.1	-1892.86	0	0	0
0.01594	0	6	0	6	0	6	1744.54	2196.94	-1959.4	0	0	0
0.0160963	0	6	0	6	0	6	1744.78	2207.77	-1919.94	0	0	0
0.0162525	0	6	0	6	0	6	1768.03	2215.6	-1861.48	0	0	0
0.0164088	0	6	0	6	0	6	1763.27	2130.44	-1896.02	0	0	0
0.0165651	0	6	0	6	0	6	1816.52	2192.27	-1874.56	0	0	0
0.0167214	0	6	0	6	0	6	1814.76	2178.1	-1906.1	0	0	0
0.0168776	0	6	0	6	0	6	1815	2146.93	-1754.64	0	0	0
0.0170339	0	6	0	6	0	6	1830.25	2197.77	-529.179	0	0	0
0.0171902	0	6	0	6	0	6	1797.49	2156.6	-1278.72	0	0	0
0.0173465	0	6	0	6	0	6	1824.74	2249.43	-1157.26	0	0	0
0.0175027	0	6	0	6	0	6	1870.98	2230.26	-566.798	0	0	0
0.017659	0	6	0	6	0	6	1833.23	2220.1	-631.337	0	0	0
0.0178153	0	6	0	6	0	6	1869.47	2213.93	-1102.88	0	0	0
0.0179716	0	6	0	6	0	6	1889.72	2229.76	-1406.42	0	0	0
0.0181278	0	6	0	6	0	6	1898.96	2228.59	-1497.96	0	0	0
0.0182841	0	6	0	6	0	6	1882.21	2236.43	-1506.5	0	0	0
0.0184404	0	6	0	6	0	6	1883.45	2296.26	-1488.04	0	0	0
0.0185967	0	6	0	6	0	6	1867.7	2241.09	-1550.57	0	0	0
0.0187529	0	6	0	6	0	6	1847.94	2243.93	-1360.11	0	0	0
0.0189092	0	6	0	6	0	6	1877.19	2264.76	-1522.65	0	0	0
0.0190655	0	6	0	6	0	6	1969.43	2296.59	-1593.19	0	0	0
0.0192218	0	6	0	6	0	6	1956.68	2347.42	-1588.73	0	0	0
0.019378	0	6	0	6	0	6	1994.92	2298.26	-1458.27	0	0	0
0.0195343	0	6	0	6	0	6	1976.17	2287.09	-1564.81	0	0	0
0.0196906	0	6	0	6	0	6	1903.41	2280.92	-1468.35	0	0	0
0.0198469	0	6	0	6	0	6	1950.66	2313.75	-1489.89	0	0	0
0.0200031	0	6	0	6	0	6	1927.9	2280.59	-1486.43	0	0	0
0.0201594	0	6	0	6	0	6	1951.15	2284.42	-1472.97	0	0	0
0.0203157	0	6	0	6	0	6	1956.39	2368.25	-1399.51	0	0	0
0.0204719	0	6	0	6	0	6	1988.63	2308.08	-1388.05	0	0	0
0.0206282	0	6	0	6	0	6	1966.88	2303.92	-1385.59	0	0	0
0.0207845	0	6	0	6	0	6	2011.12	2310.75	-1346.13	0	0	0
0.0209408	0	6	0	6	0	6	2007.37	2351.58	-1400.67	0	0	0
0.021097	0	6	0	6	0	6	2007.61	2325.42	-1285.21	0	0	0
0.0212533	0	6	0	6	0	6	1963.86	2379.25	-1333.75	0	0	0
0.0214096	0	6	0	6	0	6	1981.1	2343.08	-1310.29	0	0	0
0.0215659	0	6	0	6	0	6	2043.35	2372.91	-1214.83	0	0	0
0.0217221	0	6	0	6	0	6	2020.59	2406.75	-1268.37	0	0	0
0.0218784	0	6	0	6	0	6	2011.84	2380.58	-1213.9	0	0	0
0.0220347	0	6	0	6	0	6	1997.08	2379.41	-1189.44	0	0	0
0.022191	0	6	0	6	0	6	2024.33	2354.24	-1164.98	0	0	0
0.0223472	0	6	0	6	0	6	2038.57	2409.08	-1149.52	0	0	0
0.0225035	0	6	0	6	0	6	2121.82	2363.91	-1049.06	0	0	0
0.0226598	0	6	0	6	0	6	2111.06	2381.74	-1140.6	0	0	0
0.0228161	0	6	0	6	0	6	2073.31	2394.57	-1026.14	0	0	0
0.0229723	0	6	0	6	0	6	2085.55	2419.41	-1043.68	0	0	0
0.0231286	0	6	0	6	0	6	2120.8	2470.24	-982.221	0	0	0
0.0232849	0	6	0	6	0	6	2080.04	2478.07	-978.76	0	0	0
0.0234412	0	6	0	6	0	6	2094.29	2443.91	-960.3	0	0	0
0.0235974	0	6	0	6	0	6	2111.53	2450.74	-920.839	0	0	0
0.0237537	0	6	0	6	0	6	2087.78	2431.57	-868.379	0	0	0
0.02391	0	6	0	6	0	6	2135.02	2474.4	-890.918	0	0	0
0.0240663	0	6	0	6	0	6	2144.26	2487.24	-845.458	0	0	0
0.0242225	0	6	0	6	0	6	2134.51	2426.07	-836.997	0	0	0
0.0243788	0	6	0	6	0	6	2200.75	2503.9	-786.537	0	0	0
0.0245351	0	6	0	6	0	6	2128	2509.73	-770.076	0	0	0
0.0246914	0	6	0	6	0	6	2114.24	2490.57	-715.616	0	0	0
0.0248476	0	6	0	6	0	6	2157.49	2410.4	-755.156	0	0	0
0.0250039	0	6	0	6	0	6	2165.73	2521.23	-676.695	0	0	0
0.0251602	0	6	0	6	0	6	2253.98	2516.06	-617.235	0	0	0
0.0253165	0	6	0	6	0	6	2169.22	2484.9	-638.774	0	0	0
0.0254727	0	6	0	6	0	6	2156.47	2545.73	-557.314	0	0	0
0.025629	0	6	0	6	0	6	2206.71	2513.56	-601.853	0	0	0
0.0257853	0	6	0	6	0	6	2190.96	2531.4	-576.393	0	0	0
0.0259416	0	6	0	6	0	6	2208.2	2560.23	-553.932	0	0	0
0.0260978	0	6	0	6	0	6	2244.45	2581.06	-464.472	0	0	0
0.0262541	0	6	0	6	0	6	2186.69	2561.89	-436.011	0	0	0
0.0264104	0	6	0	6	0	6	2274.94	2568.73	-424.551	0	0	0
0.0265667	0	6	0	6	0	6	2241.18	2569.56	-443.09	0	0	0
0.0267229	0	6	0	6	0	6	2239.43	2581.39	-422.63	0	0	0
0.0268792	0	6	0	6	0	6	2279.67	2585.22	-370.169	0	0	0
0.0270355	0	6	0	6	0	6	2223.92	2521.06	-308.709	0	0	0
0.0271917	0	6	0	6	0	6	2302.16	2572.89	-340.248	0	0	0
0.027348	0	6	0	6	0	6	2337.4	2597.72	-278.788	0	0	0
0.0275043	0	6	0	6	0	6	2208.65	2578.55	-238.327	0	0	0
0.0276606	0	6	0	6	0	6	2348.89	2599.39	-265.867	0	0	0
0.0278168	0	6	0	6	0	6	2240.14	2579.22	-228.406	0	0	0
0.0279731	0	6	0	6	0	6	2315.38	2622.05	-172.946	0	0	0
0.0281294	0	6	0	6	0	6	2310.63	2616.89	-208.486	0	0	0
0.0282857	0	6	0	6	0	6	2316.87	2644.72	-123.025	0	0	0
0.0284419	0	6	0	6	0	6	2294.12	2578.55	-187.565	0	0	0
0.0285982	0	6	0	6	0	6	2358.36	2624.38	-59.1041	0	0	0
0.0287545	0	6	0	6	0	6	2344.61	2635.22	-84.6436	0	0	0
0.0289108	0	6	0	6	0	6	2400.85	2683.05	-54.1831	0	0	0
0.029067	0	6	0	6	0	6	2411.1	2669.88	-25.7227	0	0	0
0.0292233	0	6	0	6	0	6	2315.34	2631.71	48.7378	0	0	0
0.0293796	0	6	0	6	0	6	2388.59	2655.55	83.1983	0	0	0
0.0295359	0	6	0	6	0	6	2337.83	2613.38	59.6588	0	0	0
0.0296921	0	6	0	6	0	6	2406.08	2696.21	85.1193	0	0	0
0.0298484	0	6	0	6	0	6	2397.32	2715.04	107.58	0	0	0
0.0300047	0	6	0	6	0	6	2381.57	2665.88	195.04	0	0	0
0.030161	0	6	0	6	0	6	2358.81	2639.71	217.501	0	0	0
0.0303172	0	6	0	6	0	6	2418.06	2656.54	268.961	0	0	0
0.0304735	0	6	0	6	0	6	2418.3	2717.38	213.422	0	0	0
0.0306298	0	6	0	6	0	6	2438.55	2732.21	276.882	0	0	0
0.0307861	0	6	0	6	0	6	2441.79	2767.04	294.343	0	0	0
0.0309423	0	6	0	6	0	6	2434.03	2682.87	345.803	0	0	0
0.0310986	0	6	0	6	0	6	2478.28	2679.71	317.264	0	0	0
0.0312549	0	6	0	6	0	6	2411.52	2719.54	374.724	0	0	0
0.0314112	0	6	0	6	0	6	2449.77	2739.37	357.184	0	0	0
0.0315674	0	6	0	6	0	6	2507.01	2722.2	419.645	0	0	0
0.0317237	0	6	0	6	0	6	2526.26	2817.04	484.105	0	0	0
0.03188	0	6	0	6	0	6	2488.5	2811.87	488.566	0	0	0
0.0320363	0	6	0	6	0	6	2498.75	2730.7	497.026	0	0	0
0.0321925	0	6	0	6	0	6	2501.99	2760.53	490.487	0	0	0
0.0323488	0	6	0	6	0	6	2545.24	2711.37	523.947	0	0	0
0.0325051	0	6	0	6	0	6	2476.48	2795.2	603.408	0	0	0
0.0326614	0	6	0	6	0	6	2577.73	2750.03	615.868	0	0	0
0.0328176	0	6	0	6	0	6	2538.97	2828.87	642.329	0	0	0
0.0329739	0	6	0	6	0	6	2579.22	2743.7	702.789	0	0	0
0.0331302	0	6	0	6	0	6	2534.46	2790.53	649.25	0	0	0
0.0332865	0	6	0	6	0	6	2373.61	2683.16	763.71	0	0	0
0.0334427	0	6	0	6	0	6	2394.92	2658.24	1296.71	0	0	0
0.033599	0	6	0	6	0	6	1296.23	1775.32	916.255	0	0	0
0.0337553	0	6	0	6	0	6	335.539	505.4	295.802	0	0	0
0.0339115	0	6	0	6	0	6	153.85	181.479	272.35	0	0	0
0.0340678	0	6	0	6	0	6	103.161	84.5578	134.897	0	0	0
0.0342241	0	6	0	6	0	6	82.4722	89.6365	50.4449	0	0	0
0.0343804	0	6	0	6	0	6	34.7832	32.7152	46.9924	0	0	0
0.0345366	0	6	0	6	0	6	15.0942	42.7939	120.54	0	0	0
0.0346929	0	6	0	6	0	6	44.4052	21.8725	3.08729	0	0	0
0.0348492	0	6	0	6	0	6	21.7162	-1.0488	19.6348	0	0	0
0.0350055	0	6	0	6	0	6	15.0273	42.0299	18.1822	0	0	0
0.0351617	0	6	0	6	0	6	-3.66171	-22.8915	15.7297	0	0	0
0.035318	0	6	0	6	0	6	23.6493	39.1872	-13.7229	0	0	0
0.0354743	0	6	0	6	0	6	35.9603	-17.7341	-4.17539	0	0	0
0.0356306	0	6	0	6	0	6	-11.7286	2.34456	12.3721	0	0	0
0.0357868	0	6	0	6	0	6	-6.41762	5.42324	66.9195	0	0	0
0.0359431	0	6	0	6	0	6	5.8934	-29.4981	-29.533	0	0	0
0.0360994	0	6	0	6	0	6	-37.7956	-32.4194	-56.9855	0	0	0
0.0362557	0	6	0	6	0	6	-10.4846	-12.3407	-2.43806	0	0	0
0.0364119	0	6	0	6	0	6	-15.1735	-0.262068	38.1094	0	0	0
0.0365682	0	6	0	6	0	6	-0.862507	-3.1834	-27.3431	0	0	0
0.0367245	0	6	0	6	0	6	0.448516	-4.10472	17.2043	0	0	0
0.0368808	0	6	0	6	0	6	-13.2405	-26.026	6.7518	0	0	0
0.037037	0	6	0	6	0	6	-10.9294	1.05263	8.29927	0	0	0
0.0371933	0	6	0	6	0	6	-13.6184	-1.8687	-19.1533	0	0	0
0.0373496	0	6	0	6	0	6	-46.3074	5.20997	3.3942	0	0	0
0.0375059	0	6	0	6	0	6	-42.9964	-53.7114	8.94166	0	0	0
0.0376621	0	6	0	6	0	6	-20.6854	11.3673	1.48913	0	0	0
0.0378184	0	6	0	6	0	6	-38.3743	-13.554	32.0366	0	0	0
0.0379747	0	6	0	6	0	6	10.9367	-1.47533	28.5841	0	0	0
0.038131	0	6	0	6	0	6	-31.7523	7.60334	-49.8685	0	0	0
0.0382872	0	6	0	6	0	6	22.5587	6.68201	-14.321	0	0	0
0.0384435	0	6	0	6	0	6	-20.1302	-7.23931	-15.7735	0	0	0
0.0385998	0	6	0	6	0	6	-9.81922	-33.1606	-27.2261	0	0	0
0.0387561	0	6	0	6	0	6	0.491803	-16.082	-16.6786	0	0	0
0.0389123	0	6	0	6	0	6	19.8028	-39.0033	11.8689	0	0	0
0.0390686	0	6	0	6	0	6	-4.88615	-26.9246	-16.5837	16.641	0.46784	27.714
0.0392249	0	6	0	6	0	6	-22.5751	-4.84595	-53.0362	-14.8335	11.128	-17.7078
0.0393812	0	6	0	6	0	6	11.7359	-17.7673	50.5112	-30.3081	1.78814	-32.1295
0.0395374	0	6	0	6	0	6	-22.9531	3.3114	-75.9413	1.21735	-15.5517	-31.5512
0.0396937	0	6	0	6	0	6	11.3579	-13.6099	31.6062	29.7428	-0.891562	6.02711
0.03985	0	6	0	6	0	6	-5.33104	-14.5313	21.1536	27.2682	-31.2314	24.6054
0.0400063	0	6	0	6	0	6	-32.02	7.54742	0.701111	-3.20635	5.42874	25.1837
0.0401625	0	6	0	6	0	6	-24.709	12.6261	19.2486	-16.6809	31.0889	-27.238
0.0403188	0	6	0	6	0	6	-1.39798	-8.29523	26.796	0.844527	23.749	12.3403
0.0404751	0	6	0	6	0	6	-35.087	-4.21656	11.3435	4.36996	-21.5908	67.9185
0.0406313	0	6	0	6	0	6	10.2241	-12.1379	-28.109	34.8954	-44.9307	5.49683
0.0407876	0	6	0	6	0	6	22.5351	21.9408	-41.5616	-10.5792	-7.27051	34.0751
0.0409439	0	6	0	6	0	6	-55.1539	-19.9805	-5.0141	14.9463	16.3896	-16.3466
0.0411002	0	6	0	6	0	6	-2.84286	-0.901866	-43.4666	-15.5283	-5.95022	-16.7683
0.0412564	0	6	0	6	0	6	-8.53184	11.1768	-53.9192	2.99714	9.70993	-22.19
0.0414127	0	6	0	6	0	6	-1.22082	11.2555	29.6283	27.5226	3.37008	-5.61172
0.041569	0	6	0	6	0	6	23.0902	-65.6658	20.1758	14.048	-18.9698	10.9666
0.0417253	0	6	0	6	0	6	-29.5988	-11.5872	-38.2768	-11.4265	15.6904	-18.4551
0.0418815	0	6	0	6	0	6	20.7122	19.4915	-22.7293	-52.9011	-1.64947	-15.8769
0.0420378	0	6	0	6	0	6	-15.9767	2.57017	-22.1818	-34.3757	6.01068	26.7014
0.0421941	0	6	0	6	0	6	-0.66571	1.64885	-0.634373	6.14976	-31.3292	-16.7203
0.0423504	0	6	0	6	0	6	23.6453	-13.2725	15.9131	40.6752	20.331	4.858
0.0425066	0	6	0	6	0	6	8.95633	-19.1938	-19.5394	-38.7994	29.9911	-31.5637
0.0426629	0	6	0	6	0	6	8.26736	-30.1151	-19.992	4.72607	-72.3487	54.0146
0.0428192	0	6	0	6	0	6	-31.4216	-4.03646	-46.4445	20.2515	7.31143	-55.4071
0.0429755	0	6	0	6	0	6	22.8894	8.04222	-45.897	-20.2231	4.97158	5.17116
0.0431317	0	6	0	6	0	6	20.2004	15.1209	53.6504	8.30238	13.6317	-0.250555
0.043288	0	6	0	6	0	6	36.5114	44.1996	-16.8021	17.8278	-25.7081	-18.6723
0.0434443	0	6	0	6	0	6	-28.1775	31.2782	24.7454	-4.64675	-45.048	-20.094
0.0436006	0	6	0	6	0	6	-49.8665	-12.6431	11.2928	-10.1213	-29.3878	-15.5157
0.0437568	0	6	0	6	0	6	51.4445	7.43558	-23.1597	-16.5959	45.2723	-41.9374
0.0439131	0	6	0	6	0	6	0.755534	0.514255	21.3877	-22.0704	-31.0675	-30.3591
0.0440694	0	6	0	6	0	6	38.0666	34.5929	-61.0648	-38.545	7.59263	39.2192
0.0442257	0	6	0	6	0	6	-1.62242	7.6716	-10.5173	-6.01957	-24.7472	32.7975
0.0443819	0	6	0	6	0	6	-143.394	-149.836	-33.9699	-34.8001	-59.9577	-52.6827
0.0445382	0	6	0	6	0	6	-134.083	-165.757	-211.292	-16.2747	-53.2975	-43.1044
0.0446945	0	6	0	6	0	6	-18.7719	30.3218	-225.745	-25.7492	-54.6374	-28.5261
0.0448508	0	6	0	6	0	6	-130.461	-102.6	-257.198	-28.2238	-69.9772	-63.9478
0.045007	0	6	0	6	0	6	194.85	-99.5208	-256.65	-59.6984	-36.3171	-35.3696
0.0451633	0	6	0	6	0	6	159.161	-20.4422	-262.103	27.8271	-28.6569	-49.7913
0.0453196	0	6	0	6	0	6	-7.52784	-86.3635	-178.555	-27.6475	6.0032	0.787021
0.0454759	0	6	0	6	0	6	-83.2168	-119.285	-273.008	-16.1221	-21.3366	-27.6347
0.0456321	0	6	0	6	0	6	-96.9058	-132.206	-248.46	-87.5966	-26.6765	-3.0564
0.0457884	0	6	0	6	0	6	-95.5948	-110.127	-210.913	-25.0712	-40.0163	-67.4781
0.0459447	0	6	0	6	0	6	-93.2838	-134.049	-201.365	-12.5457	-35.3562	-31.8998
0.046101	0	6	0	6	0	6	-71.9727	-135.97	-122.818	14.9797	-29.696	-21.3215
0.0462572	0	6	0	6	0	6	-105.662	-89.8915	-234.27	-44.4949	12.9641	-78.7432
0.0464135	0	6	0	6	0	6	-76.3507	-96.8128	-229.723	32.0306	-11.3757	-22.165
0.0465698	0	6	0	6	0	6	-113.04	-94.7341	-173.175	-4.444	-53.7156	-72.5867
0.0467261	0	6	0	6	0	6	-76.7286	-89.6554	-144.628	-41.9186	-14.0555	-49.0084
0.0468823	0	6	0	6	0	6	-75.4176	-80.5768	-170.08	-58.3931	-34.3953	-43.4301
0.0470386	0	6	0	6	0	6	-106.107	-144.498	-160.533	13.1323	-22.7352	35.1482
0.0471949	0	6	0	6	0	6	-66.7956	-145.419	-156.986	34.6577	-14.075	-53.2735
0.0473511	0	6	0	6	0	6	-71.4846	-91.3407	-80.4381	-8.81682	-47.4149	-48.6952
0.0475074	0.3	5.7	0.3	5.7	0.3	5.7	-84.1735	-99.2621	-91.8906	-22.2914	-55.7547	-45.1169
0.0476637	0.3	5.7	0.3	5.7	0.3	5.7	-131.863	-90.1834	-183.343	-33.7659	17.9054	-5.53866
0.04782	0.3	5.7	0.3	5.7	0.3	5.7	-73.5515	-90.1047	-158.796	-11.2405	8.5656	-24.9604
0.0479762	0.3	5.7	0.3	5.7	0.3	5.7	-104.24	-96.026	-161.248	-42.7151	-42.7743	-47.3821
0.0481325	0.3	5.7	0.3	5.7	0.3	5.7	-69.9294	-97.9474	-112.701	-44.1896	26.8859	-80.8038
0.0482888	0.3	5.7	0.3	5.7	0.3	5.7	-98.6184	-116.869	-204.153	-28.6642	-7.45395	-60.2255
0.0484451	0.3	5.7	0.3	5.7	0.3	5.7	-49.3074	-81.79	-178.606	-1.13876	11.2062	-48.6472
0.0486013	0.3	5.7	0.3	5.7	0.3	5.7	-59.9964	-83.7114	-245.058	-15.6133	-42.1337	-44.0689
0.0487576	0.3	5.7	0.3	5.7	0.3	5.7	-57.6854	-114.633	-231.511	-42.0879	-5.47351	-42.4906
0.0489139	0.3	5.7	0.3	5.7	0.3	5.7	-80.3743	-71.554	-214.963	13.4375	-28.8134	-18.9124
0.0490702	0.3	5.7	0.3	5.7	0.3	5.7	-87.0633	-85.4753	-206.416	25.963	-44.1532	21.6659
0.0492264	0.3	5.7	0.3	5.7	0.3	5.7	-50.7523	-67.3967	-222.868	-18.5116	-49.4931	-35.7558
0.0493827	0.3	5.7	0.3	5.7	0.3	5.7	-74.4413	-86.318	-219.321	-11.9861	17.1671	-1.17749
0.049539	0.3	5.7	0.3	5.7	0.3	5.7	-64.1302	-110.239	-220.774	-22.4607	-90.1728	3.4008
0.0496953	0.3	5.7	0.3	5.7	0.3	5.7	-78.8192	-88.1606	-240.226	-28.9353	-54.5126	12.9791
0.0498515	0.3	5.7	0.3	5.7	0.3	5.7	-68.5082	-45.082	-257.679	6.59016	-5.85246	2.55738
0.0500078	0.3	5.7	0.3	5.7	0.3	5.7	-29.1972	-53.0033	-206.131	11.1156	-37.1923	-31.8643
0.0501641	0.3	5.7	0.3	5.7	0.3	5.7	-25.8862	-61.9246	-189.584	12.641	23.4678	-48.286
0.0503204	0.3	5.7	0.3	5.7	0.3	5.7	-79.5751	-69.8459	-195.036	-4.83353	-22.872	-12.7078
0.0504766	0.3	5.7	0.3	5.7	0.3	5.7	-55.2641	-57.7673	-235.489	1.69191	-85.2119	-40.1295
0.0506329	0.3	5.7	0.3	5.7	0.3	5.7	-50.9531	-70.6886	-208.941	-33.7827	-33.5517	-32.5512
0.0507892	0.3	5.7	0.3	5.7	0.3	5.7	-34.6421	-66.6099	-204.394	1.74278	-2.89156	-15.9729
0.0509455	0.3	5.7	0.3	5.7	0.3	5.7	-35.331	-83.5313	-197.846	-19.7318	-18.2314	-57.3946
0.0511017	0.3	5.7	0.3	5.7	0.3	5.7	-7.02002	-99.4526	-213.299	-5.20635	-5.57126	-41.8163
0.051258	0.3	5.7	0.3	5.7	0.3	5.7	-56.709	-67.3739	-251.751	22.3191	-21.9111	-61.238
0.0514143	0.3	5.7	0.3	5.7	0.3	5.7	-59.398	-19.2952	-254.204	-8.15547	26.749	-26.6597
0.0515706	0.3	5.7	0.3	5.7	0.3	5.7	-26.087	-39.2166	-180.656	10.37	-53.5908	7.91855
0.0517268	0.3	5.7	0.3	5.7	0.3	5.7	-40.7759	-68.1379	123.891	26.8954	-22.9307	-21.5032
0.0518831	0.3	5.7	0.3	5.7	0.3	5.7	-39.4649	-79.0592	205.438	-34.5792	-55.2705	-36.9249
0.0520394	0.3	5.7	0.3	5.7	0.3	5.7	-38.1539	-24.9805	-131.014	-39.0537	-63.6104	-26.3466
0.0521957	0.3	5.7	0.3	5.7	0.3	5.7	-27.8429	-45.9019	-145.467	39.4717	-50.9502	-8.7683
0.0523519	0.3	5.7	0.3	5.7	0.3	5.7	-15.5318	-37.8232	-157.919	-38.0029	-37.2901	-48.19
0.0525082	0.3	5.7	0.3	5.7	0.3	5.7	-43.2208	-74.7445	-166.372	2.52258	-20.6299	5.38828
0.0526645	0.3	5.7	0.3	5.7	0.3	5.7	-13.9098	-63.6658	-170.824	-11.952	-11.9698	-61.0334
0.0528208	0.3	5.7	0.3	5.7	0.3	5.7	-46.5988	0.412828	-144.277	-36.4265	-18.3096	-20.4551
0.052977	0.3	5.7	0.3	5.7	0.3	5.7	-36.2878	-74.5085	-200.729	-15.9011	-31.6495	-51.8769
0.0531333	0.3	5.7	0.3	5.7	0.3	5.7	-13.9767	-61.4298	-173.182	-14.3757	6.01068	-20.2986
0.0532896	0.3	5.7	0.3	5.7	0.3	5.7	-34.6657	-22.3512	-220.634	15.1498	18.6708	-1.72028
0.0534459	0.3	5.7	0.3	5.7	0.3	5.7	-42.3547	-44.2725	-180.087	33.6752	-42.669	-34.142
0.0536021	0.3	5.7	0.3	5.7	0.3	5.7	-13.0437	-42.1938	-211.539	-15.7994	-11.0089	-10.5637
0.0537584	0.3	5.7	0.3	5.7	0.3	5.7	25.2674	-37.1151	-160.992	-36.2739	-16.3487	12.0146
0.0539147	0.3	5.7	0.3	5.7	0.3	5.7	-39.4216	-45.0365	-185.445	8.25151	-14.6886	-6.40713
0.0540709	0.3	5.7	0.3	5.7	0.3	5.7	-21.1106	-18.9578	-232.897	-17.2231	1.97158	2.17116
0.0542272	0.3	5.7	0.3	5.7	0.3	5.7	12.2004	-15.8791	-139.35	-18.6976	-29.3683	-41.2506
0.0543835	0.3	5.7	0.3	5.7	0.3	5.7	9.51145	-23.8004	-163.802	-10.1722	-28.7081	-18.6723
0.0545398	0.3	5.7	0.3	5.7	0.3	5.7	-2.17753	-8.72176	-193.255	-27.6467	-18.048	-0.093979
0.054696	0.3	5.7	0.3	5.7	0.3	5.7	9.13349	-50.6431	-231.707	-12.1213	8.61218	12.4843
0.0548523	0.3	5.7	0.3	5.7	0.3	5.7	7.44451	-12.5644	-168.16	-25.5959	13.2723	-6.9374
0.0550086	0.3	5.7	0.3	5.7	0.3	5.7	3.75553	-41.4857	-154.612	8.92956	-33.0675	0.640885
0.0551649	0.3	5.7	0.3	5.7	0.3	5.7	-19.9334	-32.4071	-158.065	-11.545	-22.4074	-39.7808
0.0553211	0.3	5.7	0.3	5.7	0.3	5.7	-43.6224	36.6716	-186.517	-15.0196	-5.74722	-34.2025
0.0554774	0.3	5.7	0.3	5.7	0.3	5.7	-0.411674	-22.7066	-172.97	20.533	27.7266	24.384
0.0556337	0.3	5.7	0.3	5.7	0.3	5.7	-8.44597	-28.6694	-16.7192	32.3158	51.7643	6.5981
0.05579	0.3	5.7	0.3	5.7	0.3	5.7	-9.48026	-45.6323	51.0124	16.0986	43.802	46.8122
0.0559462	0.3	5.7	0.3	5.7	0.3	5.7	-10.5145	-47.5951	8.74391	4.88144	63.8396	16.0263
0.0561025	0.3	5.7	0.3	5.7	0.3	5.7	103.451	92.4421	-49.5245	-18.3358	12.8773	-25.7597
0.0562588	0.3	5.7	0.3	5.7	0.3	5.7	90.4169	83.4792	16.207	-23.553	2.91502	-4.54557
0.0564151	0.3	5.7	0.3	5.7	0.3	5.7	26.3826	12.5164	-23.0614	31.2299	5.95271	-12.3315
0.0565713	0.3	5.7	0.3	5.7	0.3	5.7	34.3483	27.5536	57.6701	8.01266	-22.0096	-13.1174
0.0567276	0.3	5.7	0.3	5.7	0.3	5.7	0.313991	30.5907	65.4017	-20.2045	4.02808	7.09667
0.0568839	0.3	5.7	0.3	5.7	0.3	5.7	28.2797	-26.3721	-25.8668	27.5783	4.06577	-18.6893
0.0570402	0.3	5.7	0.3	5.7	0.3	5.7	14.2454	-2.33491	19.8648	-37.6389	31.1035	3.52483
0.0571964	0.3	5.7	0.3	5.7	0.3	5.7	-22.7889	-7.29774	43.5964	-8.85613	12.1411	8.73891
0.0573527	0.3	5.7	0.3	5.7	0.3	5.7	6.17682	-11.2606	16.3279	15.9267	41.1788	13.953
0.057509	0.3	5.7	0.3	5.7	0.3	5.7	1.14253	-6.2234	-0.94053	-2.29052	-18.7835	-12.8329
0.0576653	0.3	5.7	0.3	5.7	0.3	5.7	-6.89176	13.8138	1.79103	14.4923	-21.7458	-6.61885
0.0578215	0.3	5.7	0.3	5.7	0.3	5.7	-3.92605	34.8509	-0.477419	6.27509	21.2919	30.5952
0.0579778	0.3	5.7	0.3	5.7	0.3	5.7	-27.9603	27.8881	-14.7459	3.0579	28.3296	12.8093
0.0581341	0.3	5.7	0.3	5.7	0.3	5.7	24.0054	-31.0747	19.9857	-74.1593	13.3673	-10.9766
0.0582904	0.3	5.7	0.3	5.7	0.3	5.7	-21.0289	-32.0376	28.7172	24.6235	17.405	-3.76253
0.0584466	0.3	5.7	0.3	5.7	0.3	5.7	3.93678	-22.0004	8.4488	-3.59369	-23.5573	7.45155
0.0586029	0.3	5.7	0.3	5.7	0.3	5.7	20.9025	-16.9632	10.1804	19.1891	23.4803	11.6656
0.0587592	0.3	5.7	0.3	5.7	0.3	5.7	5.8682	13.0739	-0.0880864	-17.0281	-40.482	15.8797
0.0589155	0.3	5.7	0.3	5.7	0.3	5.7	-7.16609	8.11112	6.64347	-26.2453	-55.4443	23.0938
0.0590717	0.3	5.7	0.3	5.7	0.3	5.7	-45.2004	-15.8517	-4.62498	-41.4625	-26.4066	-28.6921
0.059228	0.3	5.7	0.3	5.7	0.3	5.7	1.76532	23.1855	-25.8934	-2.67967	-9.3689	-28.4781
0.0593843	0.3	5.7	0.3	5.7	0.3	5.7	0.731031	20.2226	4.83814	-20.8969	18.6688	1.73603
0.0595406	0.3	5.7	0.3	5.7	0.3	5.7	-33.3033	-15.7402	3.56969	1.88594	0.706475	60.9501
0.0596968	0.3	5.7	0.3	5.7	0.3	5.7	-51.3376	-24.703	-19.6988	-13.3313	16.7442	-1.83581
0.0598531	0.3	5.7	0.3	5.7	0.3	5.7	1.62816	-29.6659	-24.9672	-25.5485	-3.21815	32.3783
0.0600094	0.3	5.7	0.3	5.7	0.3	5.7	4.59386	20.3713	6.76436	-16.7656	-25.1805	-24.4077
0.0601657	0.3	5.7	0.3	5.7	0.3	5.7	16.5596	-7.59153	-16.5041	-20.9828	24.8572	7.80643
0.0603219	0.3	5.7	0.3	5.7	0.3	5.7	16.5253	-23.5544	-2.77253	-12.2	-14.1051	-23.9795
0.0604782	0.3	5.7	0.3	5.7	0.3	5.7	20.491	-41.5172	2.95902	-30.4172	-6.06739	8.23459
0.0606345	0.3	5.7	0.3	5.7	0.3	5.7	-55.5433	-16.48	-14.3094	-34.6344	-71.0297	16.4487
0.0607907	0.3	5.7	0.3	5.7	0.3	5.7	-39.5776	9.55715	-35.5779	-55.8516	-2.99202	21.6628
0.060947	0.3	5.7	0.3	5.7	0.3	5.7	17.3881	-29.4057	-8.84631	42.9312	11.0457	12.8768
0.0611033	0.3	5.7	0.3	5.7	0.3	5.7	32.3538	10.6315	-9.11475	-70.286	13.0834	-25.9091
0.0612596	0.3	5.7	0.3	5.7	0.3	5.7	-32.6805	112.669	-4.3832	-32.5032	-29.879	-13.695
0.0614158	0.3	5.7	0.3	5.7	0.3	5.7	-13.7148	48.7058	-17.6516	-31.7204	13.1587	-2.48093
0.0615721	0.3	5.7	0.3	5.7	0.3	5.7	-2.74905	-32.257	-34.9201	-21.9376	-20.8036	21.7332
0.0617284	0.3	5.7	0.3	5.7	0.3	5.7	28.2167	-36.2198	41.8115	-21.1548	-13.7659	-37.0528
0.0618847	0.3	5.7	0.3	5.7	0.3	5.7	-8.81764	9.81733	19.543	303.628	47.2718	7.16131
0.0620409	0.3	5.7	0.3	5.7	0.3	5.7	1.14807	-39.1455	-23.7254	55.4108	9.30949	-46.6246
0.0621972	0.3	5.7	0.3	5.7	0.3	5.7	-48.8862	3.89167	49.0061	-4.80639	14.3472	-26.4105
0.0623535	0.3	5.7	0.3	5.7	0.3	5.7	18.0795	9.92884	-27.2623	256.976	-38.6151	4.80355
0.0625098	0.3	5.7	0.3	5.7	0.3	5.7	-48.9548	3.96601	17.4692	39.7592	-22.5774	-16.9824
0.062666	0.3	5.7	0.3	5.7	0.3	5.7	-35.9891	25.0032	-31.7992	12.542	34.4602	-9.76829
0.0628223	0.3	5.7	0.3	5.7	0.3	5.7	-8.02339	-2.95965	19.9324	-53.6752	19.4979	-8.55421
0.0629786	0.3	5.7	0.3	5.7	0.3	5.7	1.94232	-22.9225	-17.3361	45.1076	-1.46438	10.6599
0.0631349	0.3	5.7	0.3	5.7	0.3	5.7	13.908	13.1147	-3.60453	41.8904	32.5733	2.87395
0.0632911	0.3	5.7	0.3	5.7	0.3	5.7	30.8737	-43.8481	0.127023	54.6732	10.611	25.088
0.0634474	0.3	5.7	0.3	5.7	0.3	5.7	35.8394	-2.81097	-24.1414	46.456	-2.35131	12.3021
0.0636037	0.3	5.7	0.3	5.7	0.3	5.7	-10.1948	-29.7738	-2.40987	39.2389	11.6864	-23.4838
0.06376	0.3	5.7	0.3	5.7	0.3	5.7	-19.2291	-21.7366	14.3217	-10.9783	4.72406	16.7303
0.0639162	0.3	5.7	0.3	5.7	0.3	5.7	-11.2634	-15.6995	-4.94676	18.8045	-11.2382	-5.05565
0.0640725	0.3	5.7	0.3	5.7	0.3	5.7	-30.2977	-18.6623	-22.2152	-21.4127	15.7994	31.1584
0.0642288	0.3	5.7	0.3	5.7	0.3	5.7	8.66799	24.3749	-2.48364	-74.6299	5.83713	-30.6275
0.0643851	0.3	5.7	0.3	5.7	0.3	5.7	77.6337	-20.588	-26.7521	-30.8471	-2.12518	-14.4134
0.0645413	0.3	5.7	0.3	5.7	0.3	5.7	1.5994	29.4492	-13.0205	-44.0643	2.91251	16.8007
0.0646976	0.3	5.7	0.3	5.7	0.3	5.7	13.5651	9.48638	20.711	-1.28152	-5.0498	-8.98524
0.0648539	0.3	5.7	0.3	5.7	0.3	5.7	-25.4692	-15.4765	43.4426	-23.4987	-7.01212	9.22884
0.0650102	0.3	5.7	0.3	5.7	0.3	5.7	10.4965	-10.4393	-10.8259	-55.7159	0.0255728	-9.55708
0.0651664	0.3	5.7	0.3	5.7	0.3	5.7	9.46224	40.5979	-11.0943	-54.9331	-33.9367	24.657
0.0653227	0.3	5.7	0.3	5.7	0.3	5.7	-0.572056	4.63506	1.63724	1.8497	2.10095	4.87108
0.065479	0.3	5.7	0.3	5.7	0.3	5.7	-1.60635	8.67223	-39.6312	-14.3675	0.138638	-22.9148
0.0656353	0.3	5.7	0.3	5.7	0.3	5.7	29.3594	-11.2906	38.1004	-16.5847	20.1763	11.2992
0.0657915	0.3	5.7	0.3	5.7	0.3	5.7	-35.6749	3.74657	-17.1681	-38.8019	-5.78598	-3.48668
0.0659478	0.3	5.7	0.3	5.7	0.3	5.7	14.2908	33.7837	-28.4365	-46.0191	-0.748296	-9.2726
0.0661041	0.3	5.7	0.3	5.7	0.3	5.7	23.2565	-5.1791	11.295	-45.2363	7.28939	23.9415
0.0662604	0.3	5.7	0.3	5.7	0.3	5.7	39.2222	33.8581	-55.9734	-85.4535	17.3271	1.15556
0.0664166	0.3	5.7	0.3	5.7	0.3	5.7	29.1879	29.8952	19.7581	-34.6707	26.3648	35.3696
0.0665729	0.3	5.7	0.3	5.7	0.3	5.7	56.1536	-22.0676	4.48969	-40.8879	-21.5975	-15.4163
0.0667292	0.3	5.7	0.3	5.7	0.3	5.7	-109.412	-91.7066	-108.719	-42.467	-17.2734	9.38402
0.0668855	0.3	5.7	0.3	5.7	0.3	5.7	440.568	188.345	-59.9876	-14.6873	-10.2352	-1.39884
0.0670417	0.3	5.7	0.3	5.7	0.3	5.7	337.547	73.3974	-145.256	-11.9076	-22.197	-32.1817
0.067198	0.3	5.7	0.3	5.7	0.3	5.7	1471.53	597.449	-27.5245	-13.1279	-3.15874	-28.9646
0.0673543	0.3	5.7	0.3	5.7	0.3	5.7	1617.51	810.501	-86.793	20.6518	25.8795	-36.7474
0.0675105	0.3	5.7	0.3	5.7	0.3	5.7	1482.49	790.553	-72.0614	6.43153	32.9177	25.4697
0.0676668	0.3	5.7	0.3	5.7	0.3	5.7	1465.47	790.605	-55.3299	23.2112	41.9559	-22.3131
0.0678231	0.3	5.7	0.3	5.7	0.3	5.7	1403.44	756.657	-67.5983	-6.00906	-12.0058	40.904
0.0679794	0.3	5.7	0.3	5.7	0.3	5.7	1477.42	777.709	-45.8668	-15.2294	-11.9676	-3.87887
0.0681356	0.3	5.7	0.3	5.7	0.3	5.7	1526.4	799.761	-46.1352	34.5503	13.0706	4.33827
0.0682919	0.3	5.7	0.3	5.7	0.3	5.7	1489.38	839.813	-110.404	27.33	24.1088	-21.4446
0.0684482	0.3	5.7	0.3	5.7	0.3	5.7	1489.36	798.865	-38.6721	-11.8903	24.1471	-11.2275
0.0686045	0.3	5.7	0.3	5.7	0.3	5.7	1552.34	786.917	2.05947	16.8894	28.1853	-27.0103
0.0687607	0.3	5.7	0.3	5.7	0.3	5.7	1532.32	855.969	-27.209	29.6691	-3.77648	12.2068
0.068917	0.3	5.7	0.3	5.7	0.3	5.7	1501.3	795.021	-35.4774	13.4488	58.2618	-38.576
0.0690733	0.3	5.7	0.3	5.7	0.3	5.7	1495.28	780.073	-72.7459	14.2285	6.29998	-60.3589
0.0692296	0.3	5.7	0.3	5.7	0.3	5.7	1553.26	839.125	-78.0143	25.0083	13.3382	-38.1418
0.0693858	0.3	5.7	0.3	5.7	0.3	5.7	1525.24	832.177	-60.2828	43.788	14.3764	-21.9246
0.0695421	0.3	5.7	0.3	5.7	0.3	5.7	1574.22	818.229	-1.5512	50.5677	26.4147	-28.7075
0.0696984	0.3	5.7	0.3	5.7	0.3	5.7	1510.2	831.281	-27.8196	1.34736	39.4529	9.50966
0.0698547	0.3	5.7	0.3	5.7	0.3	5.7	1464.18	810.333	-50.0881	10.1271	21.4911	31.7268
0.0700109	0.3	5.7	0.3	5.7	0.3	5.7	1575.16	791.385	-63.3565	6.90676	42.5293	-4.05607
0.0701672	0.3	5.7	0.3	5.7	0.3	5.7	1570.14	816.437	-11.625	57.6865	28.5676	-62.8389
0.0703235	0.3	5.7	0.3	5.7	0.3	5.7	1562.12	839.489	-25.8934	8.46616	16.6058	-30.6218
0.0704798	0.3	5.7	0.3	5.7	0.3	5.7	1548.1	831.541	-39.1619	-21.7541	8.64402	-55.4047
0.070636	0.3	5.7	0.3	5.7	0.3	5.7	1550.08	854.593	-34.4303	20.0256	1.68225	51.8125
0.0707923	0.3	5.7	0.3	5.7	0.3	5.7	1540.06	844.645	-21.6988	30.8053	25.7205	-4.97038
0.0709486	0.3	5.7	0.3	5.7	0.3	5.7	1576.03	818.697	-39.9672	31.585	4.7587	9.24676
0.0711049	0.3	5.7	0.3	5.7	0.3	5.7	1548.01	838.749	-32.2356	-5.63533	-21.2031	15.4639
0.0712611	0.3	5.7	0.3	5.7	0.3	5.7	1604.99	825.801	-1.50409	16.1444	64.8352	13.681
0.0714174	0.3	5.7	0.3	5.7	0.3	5.7	1583.97	860.853	-35.7725	32.9241	-3.12662	-46.1018
0.0715737	0.3	5.7	0.3	5.7	0.3	5.7	1594.95	836.905	-33.041	-11.2962	21.9116	51.1153
0.07173	0.3	5.7	0.3	5.7	0.3	5.7	1565.93	817.957	-31.3094	-21.5165	37.9498	8.33246
0.0718862	0.3	5.7	0.3	5.7	0.3	5.7	1572.91	847.009	-66.5779	18.2632	31.9881	3.54959
0.0720425	0.3	5.7	0.3	5.7	0.3	5.7	1567.89	843.061	10.1537	-4.95712	74.0263	-9.23327
0.0721988	0.3	5.7	0.3	5.7	0.3	5.7	1598.87	841.113	23.8852	24.8226	7.06452	41.9839
0.0723551	0.3	5.7	0.3	5.7	0.3	5.7	1628.85	863.165	-35.3832	33.6023	27.1027	-22.799
0.0725113	0.3	5.7	0.3	5.7	0.3	5.7	1561.83	842.217	-0.651643	-5.61802	46.141	-17.5819
0.0726676	0.3	5.7	0.3	5.7	0.3	5.7	1611.81	846.269	2.07991	34.1617	1.1792	45.6353
0.0728239	0.3	5.7	0.3	5.7	0.3	5.7	1546.79	853.321	-67.1885	4.94139	21.2174	-0.147575
0.0729802	0.3	5.7	0.3	5.7	0.3	5.7	1583.77	854.373	29.543	36.7211	4.25565	35.0696
0.0731364	0.3	5.7	0.3	5.7	0.3	5.7	1666.75	881.425	-0.725421	-19.4992	50.2939	5.2867
0.0732927	0.3	5.7	0.3	5.7	0.3	5.7	1607.73	846.477	-6.99387	-3.71951	-5.6679	2.50384
0.073449	0.3	5.7	0.3	5.7	0.3	5.7	1636.71	870.529	-56.2623	3.06019	-22.6297	15.721
0.0736053	0.3	5.7	0.3	5.7	0.3	5.7	1599.69	865.581	1.46925	30.8399	17.4086	21.9381
0.0737615	0.3	5.7	0.3	5.7	0.3	5.7	1591.67	858.633	-18.7992	-14.3804	53.4468	-15.8447
0.0739178	0.3	5.7	0.3	5.7	0.3	5.7	1584.65	872.685	-22.0676	22.3993	23.485	18.3724
0.0740741	0.3	5.7	0.3	5.7	0.3	5.7	1584.63	901.737	15.6639	-2.821	44.5232	-8.41047
0.0742303	0.3	5.7	0.3	5.7	0.3	5.7	1577.6	858.789	-27.6045	29.9587	25.5615	-1.19333
0.0743866	0.3	5.7	0.3	5.7	0.3	5.7	1611.58	915.841	-46.873	19.7384	41.5997	8.02381
0.0745429	0.3	5.7	0.3	5.7	0.3	5.7	1578.56	895.893	10.8586	-9.4819	-17.3621	-16.7591
0.0746992	0.3	5.7	0.3	5.7	0.3	5.7	1619.54	839.945	-23.4099	-23.7022	19.6761	5.45809
0.0748554	0.3	5.7	0.3	5.7	0.3	5.7	1608.52	894.997	22.3217	-39.9225	38.7144	-18.3248
0.0750117	0.3	5.7	0.3	5.7	0.3	5.7	1635.5	881.049	-48.9468	7.85721	29.7526	25.8924
0.075168	0.3	5.7	0.3	5.7	0.3	5.7	1608.48	922.101	-32.2152	39.6369	39.7908	11.1095
0.0753243	0.3	5.7	0.3	5.7	0.3	5.7	1646.46	903.153	-45.4836	-16.5834	53.8291	-23.6734
0.0754805	0.3	5.7	0.3	5.7	0.3	5.7	1664.44	908.205	-14.7521	22.1963	64.8673	6.54378
0.0756368	0.3	5.7	0.3	5.7	0.3	5.7	1614.42	825.257	-6.02053	15.976	28.9055	-24.2391
0.0757931	0.3	5.7	0.3	5.7	0.3	5.7	1618.4	836.309	8.71102	2.75572	39.9437	-11.0219
0.0759494	0.3	5.7	0.3	5.7	0.3	5.7	1671.38	912.361	-7.55742	-1.46458	17.982	-26.8048
0.0761056	0.3	5.7	0.3	5.7	0.3	5.7	1661.36	861.413	-32.8259	-13.6849	34.0202	2.41233
0.0762619	0.3	5.7	0.3	5.7	0.3	5.7	1599.34	919.465	10.9057	18.0948	14.0584	29.6295
0.0764182	0.3	5.7	0.3	5.7	0.3	5.7	1610.32	870.517	25.6372	19.8745	28.0966	12.8466
0.0765745	0.3	5.7	0.3	5.7	0.3	5.7	1666.3	929.569	-59.6312	46.6542	-3.86513	10.0637
0.0767307	0.3	5.7	0.3	5.7	0.3	5.7	1617.28	898.62	14.1004	35.4339	-9.8269	20.2809
0.076887	0.3	5.7	0.3	5.7	0.3	5.7	1655.26	877.672	-19.1681	-38.7864	33.2113	4.49803
0.0770433	0.3	5.7	0.3	5.7	0.3	5.7	1672.24	885.724	-0.436534	-2.00667	41.2496	-6.28484
0.0771996	0.3	5.7	0.3	5.7	0.3	5.7	1642.22	914.776	-26.705	5.77303	23.2878	-12.0677
0.0773558	0.3	5.7	0.3	5.7	0.3	5.7	1667.19	916.828	53.0266	-37.4473	-19.674	-28.8506
0.0775121	0.3	5.7	0.3	5.7	0.3	5.7	1714.17	864.88	-10.2419	32.3324	31.3642	61.3666
0.0776684	0.3	5.7	0.3	5.7	0.3	5.7	1657.15	905.932	-7.51031	40.1121	43.4025	-11.4163
0.0778247	0.3	5.7	0.3	5.7	0.3	5.7	1611.28	832.551	92.0159	60.1613	49.9778	21.4701
0.0779809	0.3	5.7	0.3	5.7	0.3	5.7	1178.42	810.435	81.2519	83.4007	84.1569	24.3771
0.0781372	0.3	5.7	0.3	5.7	0.3	5.7	240.565	277.319	2.48803	39.6401	17.336	47.284
0.0782935	0.3	5.7	0.3	5.7	0.3	5.7	173.706	182.203	39.7241	16.8795	-3.48494	55.1909
0.0784498	0.3	5.7	0.3	5.7	0.3	5.7	211.848	161.087	133.96	28.119	4.69415	-21.9021
0.078606	0.3	5.7	0.3	5.7	0.3	5.7	21.9891	63.9711	78.1963	48.3584	20.8732	-14.9952
0.0787623	0.3	5.7	0.3	5.7	0.3	5.7	47.1305	15.8552	29.4323	-17.4022	22.0523	-26.0882
0.0789186	0.3	5.7	0.3	5.7	0.3	5.7	5.27181	29.7392	13.6684	-0.162771	6.23141	-3.18128
0.0790749	0.3	5.7	0.3	5.7	0.3	5.7	4.41316	22.6232	29.9045	-26.9234	-8.5895	37.7257
0.0792311	0.3	5.7	0.3	5.7	0.3	5.7	-6.44549	17.5072	-19.8594	-21.6839	7.58959	27.6326
0.0793874	0.3	5.7	0.3	5.7	0.3	5.7	16.6959	-3.60875	-27.6233	0.555488	-3.23132	34.5395
0.0795437	0.3	5.7	0.3	5.7	0.3	5.7	-1.1628	5.27527	-16.3872	-11.2051	18.9478	-10.5535
0.0797	0.3	5.7	0.3	5.7	0.3	5.7	35.9785	-12.8407	-8.15117	25.0343	-50.8731	26.3534
0.0798562	0.3	5.7	0.3	5.7	0.3	5.7	24.1199	12.0433	1.08491	19.2737	-5.69405	34.2604
0.0800125	0.3	5.7	0.3	5.7	0.3	5.7	-3.73876	-5.07266	-20.679	21.5132	-13.515	-39.8327
0.0801688	0.3	5.7	0.3	5.7	0.3	5.7	1.40258	-35.1886	-12.4429	0.752587	-18.3359	-32.9257
0.0803251	0.3	5.7	0.3	5.7	0.3	5.7	-5.45607	29.6954	-0.206844	-8.00799	-25.1568	-18.0188
0.0804813	0.3	5.7	0.3	5.7	0.3	5.7	-11.3147	30.5794	3.02924	28.2314	-1.9777	-18.1119
0.0806376	0.3	5.7	0.3	5.7	0.3	5.7	-6.17338	-5.53657	-6.73468	19.4708	2.20139	20.7951
0.0807939	0.3	5.7	0.3	5.7	0.3	5.7	14.968	-36.6525	-24.4986	-31.2897	22.3805	-19.298
0.0809501	0.3	5.7	0.3	5.7	0.3	5.7	-37.8907	-19.7685	-31.2625	36.9497	19.5596	24.609
0.0811064	0.3	5.7	0.3	5.7	0.3	5.7	10.2507	-22.8845	5.97356	-6.81089	48.7387	-26.4841
0.0812627	0.3	5.7	0.3	5.7	0.3	5.7	-37.608	-5.00048	21.2096	-3.57147	11.9177	11.4229
0.081419	0.3	5.7	0.3	5.7	0.3	5.7	-3.46665	-13.1165	10.4457	-26.3321	47.0968	7.3298
0.0815752	0.3	5.7	0.3	5.7	0.3	5.7	37.6747	-16.2324	-3.3182	22.9074	-9.72408	-46.7633
0.0817315	0.3	5.7	0.3	5.7	0.3	5.7	19.816	4.65158	14.9179	25.1468	-5.54499	-7.85631
0.0818878	0.3	5.7	0.3	5.7	0.3	5.7	21.9574	25.5356	-32.846	-14.6138	23.6341	20.0506
0.0820441	0.3	5.7	0.3	5.7	0.3	5.7	-26.9013	3.41963	3.39004	-22.3744	-18.1868	-9.04243
0.0822003	0.3	5.7	0.3	5.7	0.3	5.7	10.2401	7.30365	-11.3739	20.865	-4.00772	20.8645
0.0823566	0.3	5.7	0.3	5.7	0.3	5.7	0.381431	-14.8123	-1.1378	-2.89554	4.17137	17.7715
0.0825129	0.3	5.7	0.3	5.7	0.3	5.7	6.52278	-0.928307	-22.9017	-9.65612	-57.6495	-30.3216
0.0826692	0.3	5.7	0.3	5.7	0.3	5.7	-29.3359	-6.04428	13.3344	4.5833	-24.4705	5.58534
0.0828254	0.3	5.7	0.3	5.7	0.3	5.7	-20.1945	-2.16026	17.5704	-7.17728	-12.2914	2.49229
0.0829817	0.3	5.7	0.3	5.7	0.3	5.7	-14.0532	-18.2762	-29.1935	6.06214	11.8877	-19.6008
0.083138	0.3	5.7	0.3	5.7	0.3	5.7	-10.9118	-3.39222	42.0426	-18.6984	43.0668	-19.6938
0.0832943	0.3	5.7	0.3	5.7	0.3	5.7	27.2295	-22.5082	-19.7213	-28.459	-3.7541	7.21311
0.0834505	0.3	5.7	0.3	5.7	0.3	5.7	15.3709	7.37583	-8.48523	-26.2196	-38.575	-27.8799
0.0836068	0.3	5.7	0.3	5.7	0.3	5.7	0.512201	-12.7402	0.75085	7.01982	-29.3959	-34.973
0.0837631	0.3	5.7	0.3	5.7	0.3	5.7	-20.3465	-21.8561	6.98693	18.2592	-16.2168	1.93394
0.0839194	0.3	5.7	0.3	5.7	0.3	5.7	-16.2051	-0.972108	17.223	-14.5013	-26.0377	-5.15911
0.0840756	0.3	5.7	0.3	5.7	0.3	5.7	5.93624	12.9119	-15.5409	-15.2619	19.1413	8.74783
0.0842319	0.3	5.7	0.3	5.7	0.3	5.7	-32.9224	21.7959	96.6952	2.9775	-4.67956	0.654771
0.0843882	0.3	5.7	0.3	5.7	0.3	5.7	-40.7811	-35.32	56.9313	12.2169	17.4995	44.5617
0.0845445	0.3	5.7	0.3	5.7	0.3	5.7	20.3603	22.564	-58.8327	-33.5437	-27.3214	4.46866
0.0847007	0.3	5.7	0.3	5.7	0.3	5.7	30.5016	-13.552	10.4034	11.6958	12.8577	-24.6244
0.084857	0.3	5.7	0.3	5.7	0.3	5.7	-25.357	-21.668	-18.3605	-24.0648	17.0368	15.2825
0.0850133	0.3	5.7	0.3	5.7	0.3	5.7	17.7843	-41.784	36.8756	-1.8254	25.2159	21.1895
0.0851696	0.3	5.7	0.3	5.7	0.3	5.7	-10.0743	-20.8999	21.1117	-7.58598	7.39497	13.0964
0.0853258	0.3	5.7	0.3	5.7	0.3	5.7	-18.933	-21.0159	-16.6523	-11.3466	4.57406	20.0034
0.0854821	0.3	5.7	0.3	5.7	0.3	5.7	-10.7916	-6.13189	2.58382	-2.10714	-36.2469	10.9103
0.0856384	0.3	5.7	0.3	5.7	0.3	5.7	-21.6503	36.7521	8.8199	-4.86772	4.93224	-14.1827
0.0857947	0.3	5.7	0.3	5.7	0.3	5.7	-25.509	29.6362	27.056	31.3717	-22.8887	30.7242
0.0859509	0.3	5.7	0.3	5.7	0.3	5.7	-3.36761	7.52018	-13.7079	7.61112	21.2904	21.6311
0.0861072	0.3	5.7	0.3	5.7	0.3	5.7	40.7737	36.4042	12.5281	-2.14946	36.4695	5.53808
0.0862635	0.3	5.7	0.3	5.7	0.3	5.7	5.91509	19.2882	-11.2358	-39.91	-5.35141	-24.555
0.0864198	0.3	5.7	0.3	5.7	0.3	5.7	-9.94357	-16.8278	-28.9997	19.3294	-3.17232	18.352
0.086576	0.3	5.7	0.3	5.7	0.3	5.7	31.1978	28.0563	-15.7636	19.5688	26.0068	17.2589
0.0867323	0.3	5.7	0.3	5.7	0.3	5.7	-38.6609	-2.05971	45.4725	26.8082	-12.8141	-14.8341
0.0868886	0.3	5.7	0.3	5.7	0.3	5.7	-24.5195	-23.1757	-14.2915	-16.9524	-13.6351	14.0728
0.0870449	0.3	5.7	0.3	5.7	0.3	5.7	-7.37818	-13.2917	2.94462	0.287059	-36.456	20.9797
0.0872011	0.3	5.7	0.3	5.7	0.3	5.7	6.76316	4.59235	-61.8193	12.5265	46.7231	-5.11332
0.0873574	0.3	5.7	0.3	5.7	0.3	5.7	-22.0955	-1.52362	6.41679	-17.2341	15.9022	-13.2064
0.0875137	0.3	5.7	0.3	5.7	0.3	5.7	14.0459	-8.6396	-31.3471	22.0053	-23.9187	-55.2994
0.0876699	0.3	5.7	0.3	5.7	0.3	5.7	6.1872	3.24442	-25.1111	-22.7553	-20.7396	5.60751
0.0878262	0.3	5.7	0.3	5.7	0.3	5.7	38.3285	16.1284	-45.875	39.4842	-23.5605	-20.4855
0.0879825	0.3	5.7	0.3	5.7	0.3	5.7	3.46989	-8.98753	17.3611	-13.2764	38.6186	9.42139
0.0881388	0.3	5.7	0.3	5.7	0.3	5.7	3.61124	33.8965	-21.4028	-23.037	-24.2023	-26.6717
0.088295	0.3	5.7	0.3	5.7	0.3	5.7	3.75259	-2.21949	23.8333	2.20242	-1.02325	-0.76472
0.0884513	0.3	5.7	0.3	5.7	0.3	5.7	-7.10607	-32.3355	-17.9306	-5.55816	-17.8442	17.1422
0.0886076	0.3	5.7	0.3	5.7	0.3	5.7	-48.9647	23.5486	-29.6946	-38.3187	-2.66508	-16.9508
0.0887639	0.3	5.7	0.3	5.7	0.3	5.7	42.1766	10.4326	-4.45849	0.920677	-20.486	-23.0439
0.0889201	0.3	5.7	0.3	5.7	0.3	5.7	-127.718	-62.449	-77.9841	-59.8387	-29.0222	-5.52988
0.0890764	0.3	5.7	0.3	5.7	0.3	5.7	226.424	72.4351	-100.748	-51.5993	12.1569	-6.62294
0.0892327	0.3	5.7	0.3	5.7	0.3	5.7	84.5651	126.319	-98.512	8.64013	14.336	-6.71599
0.089389	0.3	5.7	0.3	5.7	0.3	5.7	1345.71	542.203	-53.2759	-8.12045	-27.4849	32.1909
0.0895452	0.3	5.7	0.3	5.7	0.3	5.7	1754.85	915.087	-5.03981	29.119	12.6941	34.0979
0.0897015	0.3	5.7	0.3	5.7	0.3	5.7	1652.99	888.971	-13.8037	16.3584	21.8732	-6.99517
0.0898578	0.3	5.7	0.3	5.7	0.3	5.7	1612.13	894.855	-8.56765	15.5978	4.05232	-20.0882
0.0900141	0.3	5.7	0.3	5.7	0.3	5.7	1606.27	912.739	30.6684	19.8372	6.23141	5.81872
0.0901703	0.3	5.7	0.3	5.7	0.3	5.7	1635.41	864.623	-20.0955	72.0766	21.4105	14.7257
0.0903266	0.3	5.7	0.3	5.7	0.3	5.7	1594.55	890.507	-6.85941	20.3161	9.58959	40.6326
0.0904829	0.3	5.7	0.3	5.7	0.3	5.7	1635.7	875.391	22.3767	19.5555	80.7687	12.5395
0.0906392	0.3	5.7	0.3	5.7	0.3	5.7	1618.84	901.275	21.6128	55.7949	28.9478	-16.5535
0.0907954	0.3	5.7	0.3	5.7	0.3	5.7	1639.98	911.159	-27.1512	59.0343	29.1269	8.35343
0.0909517	0.3	5.7	0.3	5.7	0.3	5.7	1643.12	914.043	4.08491	4.27375	27.3059	8.26038
0.091108	0.3	5.7	0.3	5.7	0.3	5.7	1650.26	884.927	33.321	31.5132	31.485	2.16732
0.0912643	0.3	5.7	0.3	5.7	0.3	5.7	1609.4	924.811	2.55707	49.7526	46.6641	-14.9257
0.0914205	0.3	5.7	0.3	5.7	0.3	5.7	1678.54	893.695	51.7932	43.992	35.8432	-0.0187958
0.0915768	0.3	5.7	0.3	5.7	0.3	5.7	1639.69	920.579	15.0292	35.2314	30.0223	-5.11185
0.0917331	0.3	5.7	0.3	5.7	0.3	5.7	1638.83	922.463	-12.7347	67.4708	51.2014	14.7951
0.0918894	0.3	5.7	0.3	5.7	0.3	5.7	1699.97	888.347	11.5014	64.7103	40.3805	-2.29797
0.0920456	0.3	5.7	0.3	5.7	0.3	5.7	1666.11	917.231	18.7375	55.9497	8.55957	-2.39103
0.0922019	0.3	5.7	0.3	5.7	0.3	5.7	1639.25	922.115	12.9736	58.1891	-12.2613	5.51592
0.0923582	0.3	5.7	0.3	5.7	0.3	5.7	1631.39	914	32.2096	46.4285	40.9177	4.42286
0.0925145	0.3	5.7	0.3	5.7	0.3	5.7	1688.53	882.884	5.44572	63.6679	71.0968	43.3298
0.0926707	0.3	5.7	0.3	5.7	0.3	5.7	1659.67	945.768	38.6818	36.9074	42.2759	-18.7633
0.092827	0.3	5.7	0.3	5.7	0.3	5.7	1625.82	939.652	42.9179	85.1468	39.455	-8.85631
0.0929833	0.3	5.7	0.3	5.7	0.3	5.7	1684.96	940.536	34.154	31.3862	-9.3659	11.0506
0.0931396	0.3	5.7	0.3	5.7	0.3	5.7	1641.1	899.42	23.39	75.6256	-20.1868	7.95757
0.0932958	0.3	5.7	0.3	5.7	0.3	5.7	1651.24	888.304	-15.3739	34.865	6.99228	16.8645
0.0934521	0.3	5.7	0.3	5.7	0.3	5.7	1755.38	940.188	24.8622	49.1045	8.17137	10.7715
0.0936084	0.3	5.7	0.3	5.7	0.3	5.7	1655.52	929.072	27.0983	18.3439	55.3505	47.6784
0.0937647	0.3	5.7	0.3	5.7	0.3	5.7	1682.66	946.956	2.33437	7.5833	40.5295	-11.4147
0.0939209	0.3	5.7	0.3	5.7	0.3	5.7	1697.81	937.84	2.57045	47.8227	38.7086	9.49229
0.0940772	0.3	5.7	0.3	5.7	0.3	5.7	1734.95	938.724	-6.19347	33.0621	82.8877	-12.6008
0.0942335	0.3	5.7	0.3	5.7	0.3	5.7	1676.09	953.608	27.0426	25.3016	20.0668	6.30617
0.0943897	0.3	5.7	0.3	5.7	0.3	5.7	1691.23	890.492	-30.7213	26.541	31.2459	30.2131
0.094546	0.3	5.7	0.3	5.7	0.3	5.7	1671.37	928.376	12.5148	6.7804	1.42499	-7.87994
0.0947023	0.3	5.7	0.3	5.7	0.3	5.7	1681.51	936.26	17.7508	5.01982	17.6041	-7.973
0.0948586	0.3	5.7	0.3	5.7	0.3	5.7	1685.65	952.144	3.98693	52.2592	54.7832	57.9339
0.0950148	0.6	5.4	0.6	5.4	0.6	5.4	1674.79	959.028	36.223	44.4987	18.9623	4.84089
0.0951711	0.6	5.4	0.6	5.4	0.6	5.4	1682.94	932.912	34.4591	24.7381	57.1413	11.7478
0.0953274	0.6	5.4	0.6	5.4	0.6	5.4	1695.08	947.796	-2.30483	23.9775	12.3204	6.65477
0.0954837	0.6	5.4	0.6	5.4	0.6	5.4	1762.22	964.68	48.9313	58.2169	32.4995	12.5617
0.0956399	0.6	5.4	0.6	5.4	0.6	5.4	1656.36	947.564	64.1673	39.4563	39.6786	46.4687
0.0957962	0.6	5.4	0.6	5.4	0.6	5.4	1786.5	933.448	46.4034	58.6958	30.8577	-10.6244
0.0959525	0.6	5.4	0.6	5.4	0.6	5.4	1714.64	982.332	83.6395	70.9352	27.0368	7.28254
0.0961088	0.6	5.4	0.6	5.4	0.6	5.4	1717.78	948.216	61.8756	40.1746	23.2159	34.1895
0.096265	0.6	5.4	0.6	5.4	0.6	5.4	1673.93	934.1	6.11166	30.414	7.39497	-0.903573
0.0964213	0.6	5.4	0.6	5.4	0.6	5.4	1775.07	939.984	56.3477	39.6534	88.5741	-14.9966
0.0965776	0.6	5.4	0.6	5.4	0.6	5.4	1788.21	995.868	50.5838	64.8929	29.7531	31.9103
0.0967339	0.6	5.4	0.6	5.4	0.6	5.4	1754.35	941.752	66.8199	50.1323	64.9322	-26.1827
0.0968901	0.6	5.4	0.6	5.4	0.6	5.4	1782.49	966.636	-6.94402	22.3717	22.1113	-6.2758
0.0970464	0.6	5.4	0.6	5.4	0.6	5.4	1713.63	978.52	49.2921	15.6111	51.2904	14.6311
0.0972027	0.6	5.4	0.6	5.4	0.6	5.4	1765.77	926.404	16.5281	55.8505	27.4695	14.5381
0.097359	0.6	5.4	0.6	5.4	0.6	5.4	1762.92	965.288	76.7642	43.09	29.6486	-0.554975
0.0975152	0.6	5.4	0.6	5.4	0.6	5.4	1717.06	984.172	43.0003	92.3294	38.8277	35.352
0.0976715	0.6	5.4	0.6	5.4	0.6	5.4	1759.2	953.056	23.2364	47.5688	78.0068	10.2589
0.0978278	0.6	5.4	0.6	5.4	0.6	5.4	1757.34	968.94	39.4725	64.8082	47.1859	9.16585
0.0979841	0.6	5.4	0.6	5.4	0.6	5.4	1781.48	959.824	11.7085	-3.95236	27.3649	-24.9272
0.0981403	0.6	5.4	0.6	5.4	0.6	5.4	1747.62	999.708	24.9446	59.2871	73.544	-3.02026
0.0982966	0.6	5.4	0.6	5.4	0.6	5.4	1806.76	935.592	54.1807	67.5265	23.7231	9.88668
0.0984529	0.6	5.4	0.6	5.4	0.6	5.4	1747.9	941.476	55.4168	54.7659	61.9022	-24.2064
0.0986092	0.6	5.4	0.6	5.4	0.6	5.4	1743.05	968.36	59.6529	31.0053	35.0813	39.7006
0.0987654	0.6	5.4	0.6	5.4	0.6	5.4	1767.19	945.244	44.8889	63.2447	11.2604	-5.39249
0.0989217	0.6	5.4	0.6	5.4	0.6	5.4	1789.33	982.128	16.125	31.4842	40.4395	-25.4855
0.099078	0.6	5.4	0.6	5.4	0.6	5.4	1799.47	1002.01	65.3611	18.7236	26.6186	-18.5786
0.0992343	0.6	5.4	0.6	5.4	0.6	5.4	1762.61	974.896	48.5972	84.963	63.7977	45.3283
0.0993905	0.6	5.4	0.6	5.4	0.6	5.4	1721.75	1001.78	31.8333	39.2024	70.9767	8.23528
0.0995468	0.6	5.4	0.6	5.4	0.6	5.4	1756.89	967.665	33.0694	54.4418	11.1558	19.1422
0.0997031	0.6	5.4	0.6	5.4	0.6	5.4	1784.04	976.549	90.3054	4.68126	44.3349	-15.9508
0.0998594	0.6	5.4	0.6	5.4	0.6	5.4	1783.18	971.433	34.5415	7.92068	-0.485986	-24.0439
0.100016	0.6	5.4	0.6	5.4	0.6	5.4	1714.64	915.391	63.0614	27.807	24.4262	31.3152
0.100172	0.6	5.4	0.6	5.4	0.6	5.4	1551.08	923.526	46.0915	1.84809	25.5991	23.2537
0.100328	0.6	5.4	0.6	5.4	0.6	5.4	407.516	391.661	79.1216	56.8892	21.7719	11.1922
0.100484	0.6	5.4	0.6	5.4	0.6	5.4	143.953	125.796	2.15166	14.9303	65.9447	26.1308
0.100641	0.6	5.4	0.6	5.4	0.6	5.4	177.39	144.931	64.1817	22.9714	37.1176	9.06932
0.100797	0.6	5.4	0.6	5.4	0.6	5.4	123.827	49.0661	50.2118	26.0125	21.2904	9.00786
0.100953	0.6	5.4	0.6	5.4	0.6	5.4	62.2635	42.2011	34.2419	-5.94635	13.4632	8.94639
0.10111	0.6	5.4	0.6	5.4	0.6	5.4	19.7005	26.336	-40.728	-21.9052	-44.3639	-43.1151
0.101266	0.6	5.4	0.6	5.4	0.6	5.4	26.1374	26.471	2.30203	-10.8641	0.808899	-6.17654
0.101422	0.6	5.4	0.6	5.4	0.6	5.4	-2.42567	-5.39408	7.3321	10.177	-26.0183	20.762
0.101578	0.6	5.4	0.6	5.4	0.6	5.4	12.0113	1.74088	47.3622	-8.7819	49.1546	12.7005
0.101735	0.6	5.4	0.6	5.4	0.6	5.4	-8.55182	7.87583	-16.6078	-22.7408	46.3274	-19.3609
0.101891	0.6	5.4	0.6	5.4	0.6	5.4	34.8851	21.0108	-22.5777	-34.6997	39.5002	14.5776
0.102047	0.6	5.4	0.6	5.4	0.6	5.4	33.322	13.1457	17.4524	12.3414	-37.3269	24.5161
0.102203	0.6	5.4	0.6	5.4	0.6	5.4	0.758964	13.2807	-5.51754	27.3825	-26.1541	9.45468
0.10236	0.6	5.4	0.6	5.4	0.6	5.4	-47.8041	-31.5843	-17.4875	35.4237	-4.98126	-31.6068
0.102516	0.6	5.4	0.6	5.4	0.6	5.4	-60.3672	-6.44939	24.5426	7.46477	18.1916	5.33175
0.102672	0.6	5.4	0.6	5.4	0.6	5.4	-2.93026	7.68556	-37.4273	5.50589	-24.6356	-0.729712
0.102829	0.6	5.4	0.6	5.4	0.6	5.4	-16.4933	-2.17948	24.6028	11.547	20.5372	-34.7912
0.102985	0.6	5.4	0.6	5.4	0.6	5.4	11.9436	5.95547	-5.36717	25.5881	-23.2899	33.1474
0.103141	0.6	5.4	0.6	5.4	0.6	5.4	13.3805	-20.9096	38.6629	-28.3708	15.8829	-4.9141
0.103297	0.6	5.4	0.6	5.4	0.6	5.4	7.81745	-2.77462	29.693	-11.3297	-3.94426	-16.9756
0.103454	0.6	5.4	0.6	5.4	0.6	5.4	1.25438	1.36034	-46.277	-19.2886	37.2286	-15.037
0.10361	0.6	5.4	0.6	5.4	0.6	5.4	17.6913	19.4953	-15.2469	-8.24744	11.4014	10.9015
0.103766	0.6	5.4	0.6	5.4	0.6	5.4	-37.8718	-7.36975	16.7832	-0.206331	-23.4258	-16.16
0.103922	0.6	5.4	0.6	5.4	0.6	5.4	-13.4348	-8.2348	19.8133	45.8348	1.74707	1.77858
0.104079	0.6	5.4	0.6	5.4	0.6	5.4	-1.99791	-30.0998	5.84334	12.8759	1.91991	2.71711
0.104235	0.6	5.4	0.6	5.4	0.6	5.4	20.439	14.0351	-0.126587	-6.08299	-25.9073	-2.34435
0.104391	0.6	5.4	0.6	5.4	0.6	5.4	17.8759	-48.8299	-6.09651	-21.0419	-9.73443	-0.405817
0.104548	0.6	5.4	0.6	5.4	0.6	5.4	-38.6871	-2.69498	7.93356	-18.0008	-3.56159	0.532719
0.104704	0.6	5.4	0.6	5.4	0.6	5.4	-34.2502	28.44	-2.03637	32.0403	25.6112	-6.52875
0.10486	0.6	5.4	0.6	5.4	0.6	5.4	-15.8133	-16.4251	21.9937	13.0815	-32.2159	-17.5902
0.105016	0.6	5.4	0.6	5.4	0.6	5.4	-26.3764	19.7099	-13.9762	-6.87743	1.95691	1.34833
0.105173	0.6	5.4	0.6	5.4	0.6	5.4	-47.9394	7.84484	-18.9462	21.1637	-20.8703	-7.71314
0.105329	0.6	5.4	0.6	5.4	0.6	5.4	-21.5025	8.9798	-3.91608	-26.7952	-24.6974	2.2254
0.105485	0.6	5.4	0.6	5.4	0.6	5.4	-22.0656	9.11475	-26.886	-3.7541	-28.5246	14.1639
0.105642	0.6	5.4	0.6	5.4	0.6	5.4	20.3714	-48.7503	-33.8559	-46.713	33.6482	22.1025
0.105798	0.6	5.4	0.6	5.4	0.6	5.4	-2.19172	-22.6153	-11.8259	29.3281	60.8211	-36.959
0.105954	0.6	5.4	0.6	5.4	0.6	5.4	19.2452	-15.4804	31.2042	-17.6308	8.99391	0.979542
0.10611	0.6	5.4	0.6	5.4	0.6	5.4	-25.3179	-22.3454	-2.76571	-45.5897	4.16674	21.9181
0.106267	0.6	5.4	0.6	5.4	0.6	5.4	-4.88094	-21.2105	22.2644	43.4515	-36.6604	-33.1434
0.106423	0.6	5.4	0.6	5.4	0.6	5.4	18.556	-28.0755	-1.70557	6.49257	-32.4876	-0.20485
0.106579	0.6	5.4	0.6	5.4	0.6	5.4	-0.0070862	-7.94056	-7.67549	-39.4663	-31.3148	40.7337
0.106735	0.6	5.4	0.6	5.4	0.6	5.4	-19.5702	-2.80561	-0.645421	11.5748	31.8581	6.67222
0.106892	0.6	5.4	0.6	5.4	0.6	5.4	-32.1332	17.3293	-17.6153	38.6159	-6.96909	34.6108
0.107048	0.6	5.4	0.6	5.4	0.6	5.4	9.30369	-0.535695	14.4147	11.657	5.20375	-16.4507
0.107204	0.6	5.4	0.6	5.4	0.6	5.4	-53.2594	-14.4007	-15.5552	0.698134	1.37658	64.4878
0.107361	0.6	5.4	0.6	5.4	0.6	5.4	0.177548	-19.2658	27.4749	-23.2608	1.54941	10.4264
0.107517	0.6	5.4	0.6	5.4	0.6	5.4	-0.385525	18.8692	-4.49506	-0.219642	10.7222	13.3649
0.107673	0.6	5.4	0.6	5.4	0.6	5.4	-15.9486	-14.9959	-17.465	-1.17853	-6.10492	-18.6966
0.107829	0.6	5.4	0.6	5.4	0.6	5.4	-17.5117	-18.8609	2.56509	-19.1374	41.0679	-11.758
0.107986	0.6	5.4	0.6	5.4	0.6	5.4	-32.0747	-8.72597	-33.4048	-16.0963	-6.75925	-3.81949
0.108142	0.6	5.4	0.6	5.4	0.6	5.4	2.36218	2.40899	0.625235	27.9448	-44.5864	18.119
0.108298	0.6	5.4	0.6	5.4	0.6	5.4	12.7991	23.5439	-0.344692	-13.0141	29.5864	4.05758
0.108454	0.6	5.4	0.6	5.4	0.6	5.4	-5.76396	-30.3211	-24.3146	11.027	3.75925	-21.0039
0.108611	0.6	5.4	0.6	5.4	0.6	5.4	11.673	-17.1861	-13.2845	18.0681	-27.0679	31.9347
0.108767	0.6	5.4	0.6	5.4	0.6	5.4	-0.890111	11.9488	-27.2545	-42.8907	-24.8951	14.8732
0.108923	0.6	5.4	0.6	5.4	0.6	5.4	24.5468	30.0838	30.7756	22.1504	10.2778	13.8117
0.10908	0.6	5.4	0.6	5.4	0.6	5.4	7.98374	4.21872	15.8057	11.1915	-7.54941	-34.2497
0.109236	0.6	5.4	0.6	5.4	0.6	5.4	27.4207	0.353675	-32.1643	14.2326	2.62342	-1.3112
0.109392	0.6	5.4	0.6	5.4	0.6	5.4	4.8576	-17.5114	-6.13418	-50.7263	-6.20375	-10.3727
0.109548	0.6	5.4	0.6	5.4	0.6	5.4	14.2945	34.6236	10.8959	19.3148	-37.0309	-77.4341
0.109705	0.6	5.4	0.6	5.4	0.6	5.4	31.7314	3.75854	-0.0740356	-8.64407	-11.8581	5.5044
0.109861	0.6	5.4	0.6	5.4	0.6	5.4	19.1684	29.8935	9.95604	31.397	17.3148	-12.5571
0.110017	0.6	5.4	0.6	5.4	0.6	5.4	-0.394697	15.0285	1.98611	16.4382	51.4876	11.3815
0.110173	0.6	5.4	0.6	5.4	0.6	5.4	-18.9578	-21.8366	42.0162	-20.5207	19.6604	14.32
0.11033	0.6	5.4	0.6	5.4	0.6	5.4	55.4792	21.2984	-28.9537	-0.479625	-2.16674	41.2585
0.110486	0.6	5.4	0.6	5.4	0.6	5.4	-4.08392	-13.5667	-30.9237	-26.4385	-0.993911	-26.8029
0.110642	0.6	5.4	0.6	5.4	0.6	5.4	-1.64699	0.568271	-16.8936	-15.3974	2.17892	-34.8644
0.110799	0.6	5.4	0.6	5.4	0.6	5.4	-2.21006	37.7032	-3.86353	12.6437	6.35176	-18.9258
0.110955	0.6	5.4	0.6	5.4	0.6	5.4	66.2269	22.8382	-16.8335	19.6848	11.5246	-31.9873
0.111111	0.6	5.4	0.6	5.4	0.6	5.4	-70.358	-49.6087	-5.80338	-5.19302	-63.5738	13.3152
0.111267	0.6	5.4	0.6	5.4	0.6	5.4	-13.9211	-48.4737	-44.9386	-28.1519	-13.4009	10.2537
0.111424	0.6	5.4	0.6	5.4	0.6	5.4	251.516	230.661	-38.8938	-43.1108	-25.2281	-38.8078
0.11158	0.6	5.4	0.6	5.4	0.6	5.4	1112.95	426.796	-20.849	14.9303	62.9447	9.13078
0.111736	0.6	5.4	0.6	5.4	0.6	5.4	1918.39	1004.93	25.1958	5.97143	1.11756	11.0693
0.111892	0.6	5.4	0.6	5.4	0.6	5.4	1909.83	1061.07	11.2406	40.0125	11.2904	-15.9921
0.112049	0.6	5.4	0.6	5.4	0.6	5.4	1826.26	1055.2	12.2854	38.0537	29.4632	9.94639
0.112205	0.6	5.4	0.6	5.4	0.6	5.4	1834.7	976.336	56.3302	35.0948	38.6361	-14.1151
0.112361	0.6	5.4	0.6	5.4	0.6	5.4	1811.14	982.471	60.375	55.1359	23.8089	23.8235
0.112518	0.6	5.4	0.6	5.4	0.6	5.4	1800.57	1034.61	46.4197	78.177	-8.01827	10.762
0.112674	0.6	5.4	0.6	5.4	0.6	5.4	1824.01	1026.74	58.4645	43.2181	40.1546	0.700536
0.11283	0.6	5.4	0.6	5.4	0.6	5.4	1833.45	968.876	42.5093	18.2592	26.3274	28.6391
0.112986	0.6	5.4	0.6	5.4	0.6	5.4	1888.89	1015.01	46.5541	102.3	37.5002	-4.42239
0.113143	0.6	5.4	0.6	5.4	0.6	5.4	1833.32	1035.15	16.5989	47.3414	14.6731	40.5161
0.113299	0.6	5.4	0.6	5.4	0.6	5.4	1859.76	1050.28	52.6437	64.3825	33.8459	-8.54532
0.113455	0.6	5.4	0.6	5.4	0.6	5.4	1872.2	1026.42	46.6885	36.4237	8.01874	12.3932
0.113612	0.6	5.4	0.6	5.4	0.6	5.4	1871.63	1028.55	70.7333	43.4648	71.1916	24.3318
0.113768	0.6	5.4	0.6	5.4	0.6	5.4	1847.07	1060.69	63.7781	18.5059	47.3644	23.2703
0.113924	0.6	5.4	0.6	5.4	0.6	5.4	1875.51	1065.82	75.8228	37.547	23.5372	22.2088
0.11408	0.6	5.4	0.6	5.4	0.6	5.4	1854.94	1033.96	60.8676	77.5881	28.7101	23.1474
0.114237	0.6	5.4	0.6	5.4	0.6	5.4	1856.38	1040.09	4.91242	62.6292	77.8829	-41.9141
0.114393	0.6	5.4	0.6	5.4	0.6	5.4	1909.82	1070.23	52.9572	-6.32967	8.05574	-11.9756
0.114549	0.6	5.4	0.6	5.4	0.6	5.4	1877.25	1040.36	22.002	79.7114	55.2286	7.96297
0.114705	0.6	5.4	0.6	5.4	0.6	5.4	1892.69	1034.5	52.0468	78.7526	41.4014	53.9015
0.114862	0.6	5.4	0.6	5.4	0.6	5.4	1875.13	1042.63	71.0916	77.7937	53.5742	7.84004
0.115018	0.6	5.4	0.6	5.4	0.6	5.4	1940.57	1065.77	35.1364	66.8348	43.7471	-30.2214
0.115174	0.6	5.4	0.6	5.4	0.6	5.4	1844	1086.9	63.1811	76.8759	15.9199	4.71711
0.115331	0.6	5.4	0.6	5.4	0.6	5.4	1894.44	1049.04	45.2259	95.917	52.0927	25.6556
0.115487	0.6	5.4	0.6	5.4	0.6	5.4	1873.88	1060.17	115.271	74.9581	0.265574	-16.4058
0.115643	0.6	5.4	0.6	5.4	0.6	5.4	1898.31	1091.31	86.3155	60.9992	17.4384	-12.4673
0.115799	0.6	5.4	0.6	5.4	0.6	5.4	1894.75	1099.44	111.36	53.0403	52.6112	39.4713
0.115956	0.6	5.4	0.6	5.4	0.6	5.4	1949.19	1003.57	91.4051	56.0815	-16.2159	2.40979
0.116112	0.6	5.4	0.6	5.4	0.6	5.4	1913.62	1056.71	39.4499	78.1226	25.9569	45.3483
0.116268	0.6	5.4	0.6	5.4	0.6	5.4	1921.06	1081.84	68.4947	71.1637	-26.8703	40.2869
0.116424	0.6	5.4	0.6	5.4	0.6	5.4	1878.5	1073.98	51.5395	34.2048	1.30258	11.2254
0.116581	0.6	5.4	0.6	5.4	0.6	5.4	1892.93	1068.11	86.5842	26.2459	3.47541	37.1639
0.116737	0.6	5.4	0.6	5.4	0.6	5.4	1944.37	1054.25	71.629	49.287	63.6482	32.1025
0.116893	0.6	5.4	0.6	5.4	0.6	5.4	1898.81	1102.38	27.6738	43.3281	33.8211	-20.959
0.11705	0.6	5.4	0.6	5.4	0.6	5.4	1984.25	1056.52	83.7186	12.3692	29.9939	13.9795
0.117206	0.6	5.4	0.6	5.4	0.6	5.4	1938.68	1059.65	59.7634	74.4103	20.1667	16.9181
0.117362	0.6	5.4	0.6	5.4	0.6	5.4	1950.12	1088.79	53.8082	59.4515	-1.66042	38.8566
0.117518	0.6	5.4	0.6	5.4	0.6	5.4	1943.56	1115.92	102.853	63.4926	45.5124	6.79515
0.117675	0.6	5.4	0.6	5.4	0.6	5.4	1971.99	1117.06	47.8978	27.5337	-10.3148	-11.2663
0.117831	0.6	5.4	0.6	5.4	0.6	5.4	1968.43	1049.19	30.9425	62.5748	2.85808	-7.32778
0.117987	0.6	5.4	0.6	5.4	0.6	5.4	1977.87	1049.33	86.9873	61.6159	61.0309	25.6108
0.118143	0.6	5.4	0.6	5.4	0.6	5.4	1913.3	1079.46	75.0321	10.657	27.2037	-13.4507
0.1183	0.6	5.4	0.6	5.4	0.6	5.4	1877.74	1109.6	99.0769	34.6981	35.3766	21.4878
0.118456	0.6	5.4	0.6	5.4	0.6	5.4	1962.18	1101.73	60.1217	35.7392	23.5494	50.4264
0.118612	0.6	5.4	0.6	5.4	0.6	5.4	1963.61	1107.87	72.1665	56.7804	33.7222	10.3649
0.118769	0.6	5.4	0.6	5.4	0.6	5.4	2012.05	1097	97.2113	55.8215	39.8951	43.3034
0.118925	0.6	5.4	0.6	5.4	0.6	5.4	1947.49	1082.14	81.2561	8.86258	31.0679	5.24197
0.119081	0.6	5.4	0.6	5.4	0.6	5.4	2026.93	1108.27	70.3009	83.9037	44.2407	11.1805
0.119237	0.6	5.4	0.6	5.4	0.6	5.4	1969.36	1103.41	106.346	12.9448	82.4136	-12.881
0.119394	0.6	5.4	0.6	5.4	0.6	5.4	1970.8	1125.54	74.3904	69.9859	36.5864	16.0576
0.11955	0.6	5.4	0.6	5.4	0.6	5.4	2036.24	1145.68	65.4352	30.027	63.7593	0.996117
0.119706	0.6	5.4	0.6	5.4	0.6	5.4	2031.67	1059.81	82.48	55.0681	36.9321	23.9347
0.119862	0.6	5.4	0.6	5.4	0.6	5.4	1983.11	1191.95	75.5248	66.1093	102.105	12.8732
0.120019	0.6	5.4	0.6	5.4	0.6	5.4	2018.55	1160.08	60.5696	102.15	20.2778	-3.18828
0.120175	0.6	5.4	0.6	5.4	0.6	5.4	1938.98	1102.22	65.6144	72.1915	13.4506	-1.24974
0.120331	0.6	5.4	0.6	5.4	0.6	5.4	1948.42	1118.35	55.6592	65.2326	63.6234	30.6888
0.120488	0.6	5.4	0.6	5.4	0.6	5.4	2002.86	1105.49	68.7039	58.2737	72.7963	0.627332
0.120644	0.6	5.4	0.6	5.4	0.6	5.4	2015.29	1152.62	72.7487	34.3148	30.9691	37.5659
0.1208	0.6	5.4	0.6	5.4	0.6	5.4	1966.73	1111.76	49.7935	67.3559	34.1419	57.5044
0.120956	0.6	5.4	0.6	5.4	0.6	5.4	1980.17	1162.89	116.838	92.397	3.31475	24.4429
0.121113	0.6	5.4	0.6	5.4	0.6	5.4	2003.61	1067.03	92.8831	48.4382	63.4876	0.381476
0.121269	0.6	5.4	0.6	5.4	0.6	5.4	1992.04	1162.16	65.9279	34.4793	8.66042	-17.68
0.121425	0.6	5.4	0.6	5.4	0.6	5.4	2016.48	1135.3	112.973	79.5204	10.8333	25.2585
0.121581	0.6	5.4	0.6	5.4	0.6	5.4	2008.92	1151.43	102.017	29.5615	76.0061	-9.80292
0.121738	0.6	5.4	0.6	5.4	0.6	5.4	2005.35	1125.57	60.0623	52.6026	4.17892	-6.86438
0.121894	0.6	5.4	0.6	5.4	0.6	5.4	1990.79	1151.7	133.107	54.6437	-1.64824	15.0742
0.12205	0.6	5.4	0.6	5.4	0.6	5.4	1970.23	1129.84	118.152	64.6848	14.5246	-14.9873
0.122207	0.6	5.4	0.6	5.4	0.6	5.4	1891.61	1048.4	45.1966	45.6589	44.2512	39.064
0.122363	0.6	5.4	0.6	5.4	0.6	5.4	1862.33	1095.49	92.8488	25.767	64.4623	41.0078
0.122519	0.6	5.4	0.6	5.4	0.6	5.4	802.045	676.583	107.824	68.8751	57.6734	-3.04833
0.122675	0.6	5.4	0.6	5.4	0.6	5.4	195.763	175.674	10.7984	63.9832	49.8845	-31.1045
0.122832	0.6	5.4	0.6	5.4	0.6	5.4	169.48	147.764	38.7732	-19.9087	13.0956	-36.1607
0.122988	0.6	5.4	0.6	5.4	0.6	5.4	115.198	112.855	90.748	26.1994	-72.6934	-4.21682
0.123144	0.6	5.4	0.6	5.4	0.6	5.4	48.915	56.9457	38.7228	26.3075	27.5177	13.727
0.123301	0.6	5.4	0.6	5.4	0.6	5.4	0.63247	-13.9637	15.6976	10.4157	-42.2712	23.6709
0.123457	0.6	5.4	0.6	5.4	0.6	5.4	28.3499	6.1269	3.67245	-10.4762	3.93991	0.614701
0.123613	0.6	5.4	0.6	5.4	0.6	5.4	41.0674	76.2175	-14.3527	-34.3681	20.151	-18.4415
0.123769	0.6	5.4	0.6	5.4	0.6	5.4	15.7848	3.30815	-21.3779	-3.26003	41.3621	25.5024
0.123926	0.6	5.4	0.6	5.4	0.6	5.4	15.5023	4.39878	17.5969	-23.1519	3.57318	17.4462
0.124082	0.6	5.4	0.6	5.4	0.6	5.4	14.2198	-11.5106	-14.4283	7.95618	10.7843	23.3901
0.124238	0.6	5.4	0.6	5.4	0.6	5.4	6.93722	-7.41997	-28.4535	-2.93571	-8.00464	-23.6661
0.124394	0.6	5.4	0.6	5.4	0.6	5.4	-60.3453	1.67065	30.5213	-10.8276	-23.7935	-9.72226
0.124551	0.6	5.4	0.6	5.4	0.6	5.4	5.37214	-33.2387	11.4961	-34.7195	3.41754	-26.7784
0.124707	0.6	5.4	0.6	5.4	0.6	5.4	1.0896	-10.1481	-25.529	15.3886	12.6286	-45.8346
0.124863	0.6	5.4	0.6	5.4	0.6	5.4	4.80706	-37.0575	-19.5542	10.4967	11.8397	23.1093
0.12502	0.6	5.4	0.6	5.4	0.6	5.4	32.5245	4.03315	11.4206	12.6048	14.0508	-36.9469
0.125176	0.6	5.4	0.6	5.4	0.6	5.4	-36.758	3.12377	5.39539	68.7129	14.2619	19.9969
0.125332	0.6	5.4	0.6	5.4	0.6	5.4	-39.0406	12.2144	-26.6298	-33.179	10.473	-18.0592
0.125488	0.6	5.4	0.6	5.4	0.6	5.4	-18.3231	13.305	-13.655	22.9291	12.6841	39.8846
0.125645	0.6	5.4	0.6	5.4	0.6	5.4	-5.60565	-17.6044	23.3198	6.03724	-7.10483	-25.1715
0.125801	0.6	5.4	0.6	5.4	0.6	5.4	-51.8882	-11.5137	41.2946	-13.8546	-9.89374	-6.22771
0.125957	0.6	5.4	0.6	5.4	0.6	5.4	3.82927	4.5769	26.2695	-21.7465	6.31735	1.71613
0.126113	0.6	5.4	0.6	5.4	0.6	5.4	2.54673	4.66752	8.24427	-36.6384	-36.4716	-16.34
0.12627	0.6	5.4	0.6	5.4	0.6	5.4	-59.7358	-16.2419	-8.78092	12.4697	-16.2605	8.60381
0.126426	0.6	5.4	0.6	5.4	0.6	5.4	13.9816	-15.1512	44.1939	9.57777	55.9506	4.54765
0.126582	0.6	5.4	0.6	5.4	0.6	5.4	-14.3009	-4.0606	16.1687	-1.31412	29.1617	4.49149
0.126739	0.6	5.4	0.6	5.4	0.6	5.4	-19.5834	-29.97	-17.8565	7.79399	-35.6272	-24.5647
0.126895	0.6	5.4	0.6	5.4	0.6	5.4	32.134	-9.87935	-15.8817	0.902093	38.5839	-8.62084
0.127051	0.6	5.4	0.6	5.4	0.6	5.4	-6.14852	2.21127	17.0931	11.0102	12.795	25.323
0.127207	0.6	5.4	0.6	5.4	0.6	5.4	17.5689	-37.6981	11.068	-0.881695	-44.9939	-5.73316
0.127364	0.6	5.4	0.6	5.4	0.6	5.4	-12.7136	-18.6075	-30.9572	9.22641	9.21716	-3.78932
0.12752	0.6	5.4	0.6	5.4	0.6	5.4	25.0039	50.4831	7.01759	27.3345	-8.57175	-0.845479
0.127676	0.6	5.4	0.6	5.4	0.6	5.4	36.7213	-29.4262	-17.0076	-10.5574	-58.3607	-23.9016
0.127832	0.6	5.4	0.6	5.4	0.6	5.4	-17.5612	-16.3356	7.96721	-22.4493	15.8504	29.0422
0.127989	0.6	5.4	0.6	5.4	0.6	5.4	-15.8438	-14.245	29.942	-20.3412	2.06152	5.98604
0.128145	0.6	5.4	0.6	5.4	0.6	5.4	-2.12631	-42.1544	-26.0832	20.7669	12.2726	23.9299
0.128301	0.6	5.4	0.6	5.4	0.6	5.4	9.59115	7.93627	25.8917	-47.125	63.4837	16.8737
0.128458	0.6	5.4	0.6	5.4	0.6	5.4	-45.6914	-17.9731	-40.1335	-29.0168	4.69479	6.81756
0.128614	0.6	5.4	0.6	5.4	0.6	5.4	25.0261	-4.88248	1.84128	22.0913	9.90589	15.7614
0.12877	0.6	5.4	0.6	5.4	0.6	5.4	-38.2565	-13.7919	10.8161	0.199365	-26.883	30.7052
0.128926	0.6	5.4	0.6	5.4	0.6	5.4	-14.539	13.2988	-17.2091	17.3075	-22.6719	-14.3509
0.129083	0.6	5.4	0.6	5.4	0.6	5.4	-18.8216	-27.6106	-19.2343	10.4156	-10.4608	-8.40709
0.129239	0.6	5.4	0.6	5.4	0.6	5.4	-13.1041	-0.519982	-22.2595	-30.4763	-5.24975	-8.46325
0.129395	0.6	5.4	0.6	5.4	0.6	5.4	-0.386643	-17.4294	23.7153	0.63179	2.96134	-37.5194
0.129551	0.6	5.4	0.6	5.4	0.6	5.4	-15.6692	6.66127	27.6902	28.7399	35.1724	16.4244
0.129708	0.6	5.4	0.6	5.4	0.6	5.4	13.0483	13.7519	-8.33503	13.848	18.3835	14.3683
0.129864	0.6	5.4	0.6	5.4	0.6	5.4	-15.2343	-1.15748	11.6398	13.9561	-17.4054	-16.6879
0.13002	0.6	5.4	0.6	5.4	0.6	5.4	-3.51681	-0.066858	12.6146	5.06421	-8.1943	11.2559
0.130177	0.6	5.4	0.6	5.4	0.6	5.4	-5.79935	-21.9762	-3.41059	-14.8277	1.01679	6.19979
0.130333	0.6	5.4	0.6	5.4	0.6	5.4	-7.08189	13.1144	-32.4358	-7.71957	-14.7721	21.1436
0.130489	0.6	5.4	0.6	5.4	0.6	5.4	31.6356	0.205016	-24.461	-20.6115	16.439	16.0875
0.130645	0.6	5.4	0.6	5.4	0.6	5.4	9.35303	24.2956	-20.4862	-3.50336	-12.3499	-38.9687
0.130802	0.6	5.4	0.6	5.4	0.6	5.4	-24.9295	-8.61373	-1.51134	19.6047	-35.1389	-22.0249
0.130958	0.6	5.4	0.6	5.4	0.6	5.4	-12.2121	-28.5231	18.4635	-25.2871	-35.9278	0.918985
0.131114	0.6	5.4	0.6	5.4	0.6	5.4	-6.4946	-11.4325	-7.56171	-8.17904	1.28333	-32.1372
0.131271	0.6	5.4	0.6	5.4	0.6	5.4	-1.77714	17.6581	-36.5869	-3.07094	17.4944	-35.1933
0.131427	0.6	5.4	0.6	5.4	0.6	5.4	-0.0596812	37.7488	-3.61209	1.03717	3.70551	10.7505
0.131583	0.6	5.4	0.6	5.4	0.6	5.4	-18.3422	5.83939	40.3627	16.1453	11.9166	9.69434
0.131739	0.6	5.4	0.6	5.4	0.6	5.4	4.37524	21.93	33.3375	13.2534	14.1277	31.6382
0.131896	0.6	5.4	0.6	5.4	0.6	5.4	0.0926947	1.02064	-0.687648	30.3615	5.33878	-14.418
0.132052	0.6	5.4	0.6	5.4	0.6	5.4	2.81015	4.11126	13.2872	-31.5304	-25.4501	-6.47414
0.132208	0.6	5.4	0.6	5.4	0.6	5.4	28.5276	-1.79811	-8.73802	16.5777	-16.239	3.4697
0.132364	0.6	5.4	0.6	5.4	0.6	5.4	15.2451	8.29251	-47.7632	-13.3142	19.972	30.4135
0.132521	0.6	5.4	0.6	5.4	0.6	5.4	38.9625	-2.61686	-11.7884	-9.20609	5.18314	-11.6426
0.132677	0.6	5.4	0.6	5.4	0.6	5.4	10.68	3.47376	-24.8136	-9.09798	2.39423	14.3012
0.132833	0.6	5.4	0.6	5.4	0.6	5.4	28.3974	1.56439	15.1612	6.01012	10.6053	-20.7549
0.13299	0.6	5.4	0.6	5.4	0.6	5.4	47.1149	-4.34499	-9.86396	-39.8818	9.81641	-52.8111
0.133146	0.6	5.4	0.6	5.4	0.6	5.4	-2.16764	2.74564	-11.8891	61.2263	0.0274987	-2.86727
0.133302	0.6	5.4	0.6	5.4	0.6	5.4	-96.3897	-68.5981	20.0857	-0.341089	11.2512	-7.93601
0.133458	0.6	5.4	0.6	5.4	0.6	5.4	-113.696	-72.5228	-29.1512	-31.2345	2.45931	-4.99138
0.133615	0.6	5.4	0.6	5.4	0.6	5.4	580.997	345.552	22.8236	-21.1279	21.6674	26.9532
0.133771	0.6	5.4	0.6	5.4	0.6	5.4	1240.69	453.628	-74.2016	-31.0213	-24.1245	6.89788
0.133927	0.6	5.4	0.6	5.4	0.6	5.4	2463.38	1313.7	50.7732	38.0852	-22.9163	-2.15749
0.134083	0.6	5.4	0.6	5.4	0.6	5.4	2493.08	1477.78	89.748	10.1918	1.29177	-7.21286
0.13424	0.6	5.4	0.6	5.4	0.6	5.4	2575.77	1426.85	92.7228	30.2984	32.4999	21.7318
0.134396	0.6	5.4	0.6	5.4	0.6	5.4	2496.46	1427.93	94.6976	34.405	7.70801	-11.3236
0.134552	0.6	5.4	0.6	5.4	0.6	5.4	2523.16	1386	96.6724	12.5116	47.9161	-9.37897
0.134709	0.6	5.4	0.6	5.4	0.6	5.4	2498.85	1462.08	145.647	50.6182	27.1242	38.5657
0.134865	0.6	5.4	0.6	5.4	0.6	5.4	2535.54	1450.15	53.6221	45.7247	26.3324	18.5103
0.135021	0.6	5.4	0.6	5.4	0.6	5.4	2554.24	1495.23	105.597	36.8313	41.5405	46.4549
0.135177	0.6	5.4	0.6	5.4	0.6	5.4	2557.93	1486.31	80.5717	63.9379	75.7486	-26.6004
0.135334	0.6	5.4	0.6	5.4	0.6	5.4	2601.62	1459.38	107.547	42.0445	13.9567	23.3442
0.13549	0.6	5.4	0.6	5.4	0.6	5.4	2553.32	1497.46	155.521	82.1511	25.1648	-14.7112
0.135646	0.6	5.4	0.6	5.4	0.6	5.4	2500.01	1447.53	85.4961	70.2577	2.37295	26.2334
0.135802	0.6	5.4	0.6	5.4	0.6	5.4	2540.7	1490.61	129.471	25.3642	11.5811	42.1781
0.135959	0.6	5.4	0.6	5.4	0.6	5.4	2572.4	1440.68	102.446	52.4708	26.7892	-16.8773
0.136115	0.6	5.4	0.6	5.4	0.6	5.4	2622.09	1464.76	124.421	97.5774	-22.0027	-6.93267
0.136271	0.6	5.4	0.6	5.4	0.6	5.4	2580.78	1521.83	87.3954	41.684	20.2054	-17.988
0.136428	0.6	5.4	0.6	5.4	0.6	5.4	2595.48	1436.91	154.37	49.7906	41.4135	42.9566
0.136584	0.6	5.4	0.6	5.4	0.6	5.4	2559.17	1499.98	104.345	100.897	-20.3784	23.9012
0.13674	0.6	5.4	0.6	5.4	0.6	5.4	2617.86	1474.06	107.32	92.0037	-2.17024	0.845852
0.136896	0.6	5.4	0.6	5.4	0.6	5.4	2592.56	1466.13	115.295	39.1103	66.0379	22.7905
0.137053	0.6	5.4	0.6	5.4	0.6	5.4	2594.25	1460.21	97.2695	59.2169	21.246	18.7351
0.137209	0.6	5.4	0.6	5.4	0.6	5.4	2630.94	1474.28	104.244	83.3235	50.4541	7.67974
0.137365	0.6	5.4	0.6	5.4	0.6	5.4	2599.64	1454.36	131.219	41.4301	-12.3378	-2.37563
0.137521	0.6	5.4	0.6	5.4	0.6	5.4	2586.33	1465.43	98.1939	59.5367	28.8703	9.569
0.137678	0.6	5.4	0.6	5.4	0.6	5.4	2621.02	1500.51	117.169	33.6432	70.0785	9.51363
0.137834	0.6	5.4	0.6	5.4	0.6	5.4	2601.72	1519.58	114.144	76.7498	40.2866	24.4583
0.13799	0.6	5.4	0.6	5.4	0.6	5.4	2584.41	1508.66	113.118	36.8564	63.4947	11.4029
0.138147	0.6	5.4	0.6	5.4	0.6	5.4	2637.1	1512.74	129.093	30.963	44.7028	2.34752
0.138303	0.6	5.4	0.6	5.4	0.6	5.4	2616.79	1493.81	121.068	54.0696	24.9109	4.29215
0.138459	0.6	5.4	0.6	5.4	0.6	5.4	2630.49	1499.89	146.043	69.1762	30.1191	-12.7632
0.138615	0.6	5.4	0.6	5.4	0.6	5.4	2601.18	1544.96	138.018	88.2827	57.3272	19.1814
0.138772	0.6	5.4	0.6	5.4	0.6	5.4	2607.87	1555.04	121.992	52.3893	45.5353	18.126
0.138928	0.6	5.4	0.6	5.4	0.6	5.4	2653.57	1513.11	139.967	93.4959	63.7434	59.0707
0.139084	0.6	5.4	0.6	5.4	0.6	5.4	2670.26	1547.19	132.942	59.6025	43.9515	77.0153
0.139241	0.6	5.4	0.6	5.4	0.6	5.4	2647.95	1483.26	117.917	95.7091	61.1596	18.9599
0.139397	0.6	5.4	0.6	5.4	0.6	5.4	2685.65	1519.34	119.892	37.8157	44.3678	-5.09543
0.139553	0.6	5.4	0.6	5.4	0.6	5.4	2633.34	1505.41	127.866	86.9222	36.5759	13.8492
0.139709	0.6	5.4	0.6	5.4	0.6	5.4	2679.03	1608.49	136.841	71.0288	52.784	47.7938
0.139866	0.6	5.4	0.6	5.4	0.6	5.4	2626.73	1530.56	90.8161	20.1354	24.9921	18.7385
0.140022	0.6	5.4	0.6	5.4	0.6	5.4	2641.42	1555.64	147.791	87.242	18.2002	11.6831
0.140178	0.6	5.4	0.6	5.4	0.6	5.4	2733.11	1493.71	85.7657	73.3486	42.4083	-2.37228
0.140334	0.6	5.4	0.6	5.4	0.6	5.4	2685.81	1521.79	139.741	80.4552	65.6165	16.5723
0.140491	0.6	5.4	0.6	5.4	0.6	5.4	2726.5	1513.86	174.715	66.5617	31.8246	53.517
0.140647	0.6	5.4	0.6	5.4	0.6	5.4	2685.19	1542.94	140.69	83.6683	26.0327	20.4616
0.140803	0.6	5.4	0.6	5.4	0.6	5.4	2651.89	1534.01	149.665	75.7749	34.2408	18.4062
0.14096	0.6	5.4	0.6	5.4	0.6	5.4	2674.58	1540.09	123.64	93.8815	21.4489	18.3509
0.141116	0.6	5.4	0.6	5.4	0.6	5.4	2694.27	1534.17	138.615	70.9881	53.657	29.2955
0.141272	0.6	5.4	0.6	5.4	0.6	5.4	2650.97	1533.24	156.589	62.0947	13.8652	43.2401
0.141428	0.6	5.4	0.6	5.4	0.6	5.4	2705.66	1552.32	177.564	124.201	46.0733	48.1848
0.141585	0.6	5.4	0.6	5.4	0.6	5.4	2707.35	1586.39	98.539	104.308	24.2814	21.1294
0.141741	0.6	5.4	0.6	5.4	0.6	5.4	2735.05	1574.47	100.514	38.4144	64.4895	12.074
0.141897	0.6	5.4	0.6	5.4	0.6	5.4	2670.74	1599.54	117.489	67.521	34.6976	4.01865
0.142053	0.6	5.4	0.6	5.4	0.6	5.4	2695.43	1534.62	121.463	74.6276	90.9057	62.9633
0.14221	0.6	5.4	0.6	5.4	0.6	5.4	2711.13	1547.69	114.438	56.7342	39.1139	25.9079
0.142366	0.6	5.4	0.6	5.4	0.6	5.4	2711.82	1582.77	140.413	40.8408	62.322	9.85254
0.142522	0.9	5.1	0.9	5.1	0.9	5.1	2707.51	1604.84	154.388	91.9473	65.5301	27.7972
0.142679	0.9	5.1	0.9	5.1	0.9	5.1	2680.21	1589.92	173.363	87.0539	29.7382	12.7418
0.142835	0.9	5.1	0.9	5.1	0.9	5.1	2696.9	1587.99	157.338	98.1605	70.9463	45.6864
0.142991	0.9	5.1	0.9	5.1	0.9	5.1	2674.59	1607.07	159.312	-3.73292	24.1544	12.6311
0.143147	0.9	5.1	0.9	5.1	0.9	5.1	2655.29	1596.14	118.287	62.3737	49.3626	15.5757
0.143304	0.9	5.1	0.9	5.1	0.9	5.1	2743.98	1566.22	168.262	70.4803	11.5707	20.5203
0.14346	0.9	5.1	0.9	5.1	0.9	5.1	2739.67	1600.29	132.237	44.5868	44.7788	0.464953
0.143616	0.9	5.1	0.9	5.1	0.9	5.1	2731.37	1576.37	130.212	26.6934	35.9869	-19.5904
0.143772	0.9	5.1	0.9	5.1	0.9	5.1	2747.06	1555.44	157.186	23.8	22.195	17.3542
0.143929	0.9	5.1	0.9	5.1	0.9	5.1	2702.75	1599.52	185.161	42.9066	6.40315	-2.70116
0.144085	0.9	5.1	0.9	5.1	0.9	5.1	2739.45	1592.6	174.136	51.0132	64.6113	50.2435
0.144241	0.9	5.1	0.9	5.1	0.9	5.1	2660.14	1557.67	180.111	38.1198	-14.1806	62.1881
0.144398	0.9	5.1	0.9	5.1	0.9	5.1	2725.83	1601.75	102.086	50.2263	31.0275	-2.86727
0.144554	0.9	5.1	0.9	5.1	0.9	5.1	2619.99	1458.4	110.824	86.0106	67.1259	-10.981
0.14471	0.9	5.1	0.9	5.1	0.9	5.1	1695.69	1242.65	137.876	31.3414	26.4712	18.9946
0.144866	0.9	5.1	0.9	5.1	0.9	5.1	324.384	305.892	22.9276	52.6723	20.8166	88.9702
0.145023	0.9	5.1	0.9	5.1	0.9	5.1	242.083	197.137	-18.0205	54.0031	17.1619	45.9457
0.145179	0.9	5.1	0.9	5.1	0.9	5.1	171.782	157.381	45.0314	1.33396	-4.49274	82.9213
0.145335	0.9	5.1	0.9	5.1	0.9	5.1	86.4805	109.625	47.0833	9.6648	16.8526	39.8969
0.145491	0.9	5.1	0.9	5.1	0.9	5.1	44.1792	40.8692	35.1351	-8.00435	11.198	-14.1276
0.145648	0.9	5.1	0.9	5.1	0.9	5.1	17.8779	24.1134	14.187	-14.6735	6.54331	22.848
0.145804	0.9	5.1	0.9	5.1	0.9	5.1	33.5767	27.3576	11.2389	-2.34266	11.8887	0.823585
0.14596	0.9	5.1	0.9	5.1	0.9	5.1	4.27542	-10.3982	3.29073	-23.0118	17.234	35.7992
0.146117	0.9	5.1	0.9	5.1	0.9	5.1	21.9742	-1.15404	-37.6574	-30.681	-19.4206	26.7747
0.146273	0.9	5.1	0.9	5.1	0.9	5.1	-13.3271	18.0902	13.3945	3.64988	19.9247	2.75029
0.146429	0.9	5.1	0.9	5.1	0.9	5.1	-28.6284	-4.66565	26.4463	-9.01928	-36.7299	23.7259
0.146585	0.9	5.1	0.9	5.1	0.9	5.1	54.0704	23.5785	-2.50179	71.3116	13.6154	-18.2986
0.146742	0.9	5.1	0.9	5.1	0.9	5.1	6.76912	2.82274	4.55008	1.64241	33.9608	-12.323
0.146898	0.9	5.1	0.9	5.1	0.9	5.1	33.4679	16.0669	24.6019	-30.0267	-22.6939	-41.3474
0.147054	0.9	5.1	0.9	5.1	0.9	5.1	5.16659	-36.6889	-13.3462	33.3041	-53.3485	-11.3719
0.147211	0.9	5.1	0.9	5.1	0.9	5.1	31.8653	-5.44468	-6.29431	18.6349	-0.00318803	25.6037
0.147367	0.9	5.1	0.9	5.1	0.9	5.1	-33.4359	-22.2005	-22.2424	-21.0342	0.342162	-28.4207
0.147523	0.9	5.1	0.9	5.1	0.9	5.1	-1.73719	-12.9563	29.8094	-0.703362	-4.31249	15.5548
0.147679	0.9	5.1	0.9	5.1	0.9	5.1	-1.03845	-28.7121	-38.1387	-12.3725	31.0329	16.5304
0.147836	0.9	5.1	0.9	5.1	0.9	5.1	-1.33971	11.5321	-22.0868	7.95833	-8.62179	-34.494
0.147992	0.9	5.1	0.9	5.1	0.9	5.1	-16.641	14.7763	-60.035	38.2892	20.7236	-20.5185
0.148148	0.9	5.1	0.9	5.1	0.9	5.1	-32.9422	-8.97951	46.0169	35.62	15.0689	-13.5429
0.148304	0.9	5.1	0.9	5.1	0.9	5.1	-15.2435	-26.7353	22.0688	0.950865	-22.5857	30.4327
0.148461	0.9	5.1	0.9	5.1	0.9	5.1	24.4552	13.5089	4.12065	-24.7183	4.75961	-32.5918
0.148617	0.9	5.1	0.9	5.1	0.9	5.1	12.154	-4.24693	-8.82748	-10.3874	-3.89504	-14.6162
0.148773	0.9	5.1	0.9	5.1	0.9	5.1	-5.14728	-28.0027	-9.77561	-4.0566	46.4503	3.35939
0.14893	0.9	5.1	0.9	5.1	0.9	5.1	4.55145	-19.7585	-3.72374	3.27425	18.7957	-26.665
0.149086	0.9	5.1	0.9	5.1	0.9	5.1	-14.7498	-32.5143	-7.67187	-35.3949	-17.859	-16.6895
0.149242	0.9	5.1	0.9	5.1	0.9	5.1	-21.0511	-44.2702	0.379995	-7.06406	22.4864	23.2861
0.149398	0.9	5.1	0.9	5.1	0.9	5.1	-16.3523	-14.026	7.43187	-6.73322	-33.1683	-9.73834
0.149555	0.9	5.1	0.9	5.1	0.9	5.1	-19.6536	10.2182	-0.516265	12.5976	-21.8229	11.2372
0.149711	0.9	5.1	0.9	5.1	0.9	5.1	-37.9549	9.46243	-34.4644	5.92847	-16.4776	-5.7872
0.149867	0.9	5.1	0.9	5.1	0.9	5.1	-26.2561	22.7066	-27.4125	-13.7407	5.86776	-1.81163
0.150023	0.9	5.1	0.9	5.1	0.9	5.1	-4.55738	22.9508	12.6393	9.59016	-6.78689	-6.83607
0.15018	0.9	5.1	0.9	5.1	0.9	5.1	13.1414	-18.805	-19.3088	7.92101	29.5585	-14.8605
0.150336	0.9	5.1	0.9	5.1	0.9	5.1	-31.1599	10.4392	1.74308	10.2519	-11.0962	3.11507
0.150492	0.9	5.1	0.9	5.1	0.9	5.1	-47.4612	-4.3166	50.795	-4.4173	-13.7508	-11.9094
0.150649	0.9	5.1	0.9	5.1	0.9	5.1	-8.76242	-34.0724	24.8468	-3.08645	-30.4055	6.06621
0.150805	0.9	5.1	0.9	5.1	0.9	5.1	-10.0637	-3.82821	11.8987	5.24439	0.939866	-7.95822
0.150961	0.9	5.1	0.9	5.1	0.9	5.1	-38.3649	-23.584	-21.0494	-14.4248	23.2852	18.0173
0.151117	0.9	5.1	0.9	5.1	0.9	5.1	-50.6662	-19.3398	4.00243	-5.09392	8.63057	7.99291
0.151274	0.9	5.1	0.9	5.1	0.9	5.1	40.0325	5.90437	-7.9457	57.2369	-23.0241	-20.0315
0.15143	0.9	5.1	0.9	5.1	0.9	5.1	6.73127	7.14857	2.10617	24.5678	-12.6787	13.9441
0.151586	0.9	5.1	0.9	5.1	0.9	5.1	2.43001	13.3928	5.15804	12.8986	10.6666	14.9196
0.151742	0.9	5.1	0.9	5.1	0.9	5.1	1.12875	0.636957	22.2099	-16.7705	-4.98803	-15.1048
0.151899	0.9	5.1	0.9	5.1	0.9	5.1	10.8275	26.8812	-16.7382	23.5603	2.35732	-2.12924
0.152055	0.9	5.1	0.9	5.1	0.9	5.1	-21.4738	-35.8747	-3.68635	1.89115	13.7027	3.84632
0.152211	0.9	5.1	0.9	5.1	0.9	5.1	9.22496	-8.63046	17.3655	-19.778	10.048	-30.1781
0.152368	0.9	5.1	0.9	5.1	0.9	5.1	34.9237	-3.38627	-26.5826	29.5528	-37.6066	-0.202538
0.152524	0.9	5.1	0.9	5.1	0.9	5.1	4.62244	-5.14207	27.4693	1.88369	-16.2613	-17.227
0.15268	0.9	5.1	0.9	5.1	0.9	5.1	-13.6788	-3.89788	-9.47887	-33.7855	-4.91593	2.7486
0.152836	0.9	5.1	0.9	5.1	0.9	5.1	-35.9801	7.34632	-10.427	-31.4546	-22.5706	-45.2758
0.152993	0.9	5.1	0.9	5.1	0.9	5.1	4.71865	25.5905	-12.3751	-4.12377	3.77477	32.6997
0.153149	0.9	5.1	0.9	5.1	0.9	5.1	-20.5826	-29.1653	-20.3233	-25.7929	1.12012	3.6753
0.153305	0.9	5.1	0.9	5.1	0.9	5.1	-20.8839	18.0789	-7.27139	10.5379	18.4655	18.6509
0.153461	0.9	5.1	0.9	5.1	0.9	5.1	15.8149	11.3231	-46.2195	9.86876	-23.1892	8.62644
0.153618	0.9	5.1	0.9	5.1	0.9	5.1	-5.48639	-22.4327	34.8323	12.1996	10.1562	43.602
0.153774	0.9	5.1	0.9	5.1	0.9	5.1	-6.78766	-63.1885	-26.1158	-24.4695	-30.4985	24.5776
0.15393	0.9	5.1	0.9	5.1	0.9	5.1	-3.08892	-0.944323	-1.06391	-19.1387	-11.1531	-3.44685
0.154087	0.9	5.1	0.9	5.1	0.9	5.1	16.6098	19.2999	12.988	-26.8079	46.1922	-22.4713
0.154243	0.9	5.1	0.9	5.1	0.9	5.1	-18.6914	3.54407	-15.9602	3.52299	13.5376	28.5043
0.154399	0.9	5.1	0.9	5.1	0.9	5.1	18.0073	-9.21174	-17.9083	18.8538	19.8829	-19.5201
0.154555	0.9	5.1	0.9	5.1	0.9	5.1	30.706	3.03245	23.1436	-30.8153	11.2283	14.4554
0.154712	0.9	5.1	0.9	5.1	0.9	5.1	33.4048	66.2766	16.1954	31.5155	-10.4264	-4.56901
0.154868	0.9	5.1	0.9	5.1	0.9	5.1	-33.8965	-26.4792	5.24731	19.8464	58.919	7.40656
0.155024	0.9	5.1	0.9	5.1	0.9	5.1	15.8023	-5.23496	43.2992	53.1772	29.2643	-12.6179
0.15518	0.9	5.1	0.9	5.1	0.9	5.1	15.501	60.0092	32.351	8.50806	-9.39033	-29.6423
0.155337	0.9	5.1	0.9	5.1	0.9	5.1	-9.80027	4.25343	-16.5971	38.8389	-17.045	-19.6667
0.155493	0.9	5.1	0.9	5.1	0.9	5.1	34.8985	13.4976	-10.5452	27.1698	48.3004	-12.6912
0.155649	0.9	5.1	0.9	5.1	0.9	5.1	-72.0132	-93.596	-62.1761	-41.9894	-10.8741	16.019
0.155806	0.9	5.1	0.9	5.1	0.9	5.1	434.686	129.648	-6.12423	-14.6586	-28.5288	-11.0054
0.155962	0.9	5.1	0.9	5.1	0.9	5.1	1256.38	556.892	-24.0724	-21.3277	-25.1834	5.97017
0.156118	0.9	5.1	0.9	5.1	0.9	5.1	3021.08	1529.14	106.98	17.0031	9.16191	-20.0543
0.156274	0.9	5.1	0.9	5.1	0.9	5.1	3286.78	1913.38	143.031	32.334	17.5073	39.9213
0.156431	0.9	5.1	0.9	5.1	0.9	5.1	3221.48	1942.62	135.083	40.6648	23.8526	10.8969
0.156587	0.9	5.1	0.9	5.1	0.9	5.1	3236.18	1894.87	151.135	47.9956	124.198	53.8724
0.156743	0.9	5.1	0.9	5.1	0.9	5.1	3222.88	2008.11	111.187	71.3265	20.5433	50.848
0.1569	0.9	5.1	0.9	5.1	0.9	5.1	3224.58	1950.36	188.239	45.6573	33.8887	39.8236
0.157056	0.9	5.1	0.9	5.1	0.9	5.1	3262.28	1979.6	161.291	75.9882	17.234	25.7992
0.157212	0.9	5.1	0.9	5.1	0.9	5.1	3271.97	1968.85	151.343	60.319	11.5794	-16.2253
0.157368	0.9	5.1	0.9	5.1	0.9	5.1	3298.67	1967.09	201.394	97.6499	13.9247	-4.24971
0.157525	0.9	5.1	0.9	5.1	0.9	5.1	3294.37	1962.33	206.446	80.9807	43.2701	20.7259
0.157681	0.9	5.1	0.9	5.1	0.9	5.1	3296.07	1981.58	179.498	76.3116	42.6154	11.7014
0.157837	0.9	5.1	0.9	5.1	0.9	5.1	3299.77	1953.82	157.55	33.6424	30.9608	8.677
0.157993	0.9	5.1	0.9	5.1	0.9	5.1	3301.47	2017.07	176.602	50.9733	67.3061	45.6526
0.15815	0.9	5.1	0.9	5.1	0.9	5.1	3311.17	1959.31	230.654	54.3041	28.6515	-8.37187
0.158306	0.9	5.1	0.9	5.1	0.9	5.1	3328.87	2035.56	218.706	67.6349	52.9968	-14.3963
0.158462	0.9	5.1	0.9	5.1	0.9	5.1	3299.56	1945.8	187.758	28.9658	35.3422	3.57927
0.158619	0.9	5.1	0.9	5.1	0.9	5.1	3313.26	2014.04	141.809	69.2966	106.688	61.5548
0.158775	0.9	5.1	0.9	5.1	0.9	5.1	3296.96	2022.29	174.861	33.6275	59.0329	38.5304
0.158931	0.9	5.1	0.9	5.1	0.9	5.1	3329.66	2037.53	136.913	85.9583	49.3782	26.506
0.159087	0.9	5.1	0.9	5.1	0.9	5.1	3303.36	1975.78	146.965	77.2892	48.7236	9.48154
0.159244	0.9	5.1	0.9	5.1	0.9	5.1	3310.06	2011.02	212.017	99.62	44.0689	-6.54289
0.1594	0.9	5.1	0.9	5.1	0.9	5.1	3357.76	2001.26	198.069	39.9509	57.4143	70.4327
0.159556	0.9	5.1	0.9	5.1	0.9	5.1	3356.46	2029.51	153.121	74.2817	75.7596	15.4082
0.159712	0.9	5.1	0.9	5.1	0.9	5.1	3337.15	2043.75	183.173	62.6126	36.105	58.3838
0.159869	0.9	5.1	0.9	5.1	0.9	5.1	3329.85	2052	189.224	64.9434	36.4503	3.35939
0.160025	0.9	5.1	0.9	5.1	0.9	5.1	3339.55	2018.24	195.276	93.2742	38.7957	69.335
0.160181	0.9	5.1	0.9	5.1	0.9	5.1	3314.25	2035.49	167.328	75.6051	60.141	66.3105
0.160338	0.9	5.1	0.9	5.1	0.9	5.1	3358.95	2021.73	197.38	42.9359	29.4864	28.2861
0.160494	0.9	5.1	0.9	5.1	0.9	5.1	3354.65	2064.97	218.432	56.2668	24.8317	-5.73834
0.16065	0.9	5.1	0.9	5.1	0.9	5.1	3393.35	2060.22	207.484	71.5976	73.1771	22.2372
0.160806	0.9	5.1	0.9	5.1	0.9	5.1	3387.05	2022.46	183.536	25.9285	35.5224	33.2128
0.160963	0.9	5.1	0.9	5.1	0.9	5.1	3332.74	2072.71	166.587	77.2593	60.8678	38.1884
0.161119	0.9	5.1	0.9	5.1	0.9	5.1	3404.44	2055.95	200.639	59.5902	6.21311	50.1639
0.161275	0.9	5.1	0.9	5.1	0.9	5.1	3426.14	2043.2	173.691	117.921	54.5585	-8.8605
0.161431	0.9	5.1	0.9	5.1	0.9	5.1	3365.84	2058.44	224.743	85.2519	63.9038	58.1151
0.161588	0.9	5.1	0.9	5.1	0.9	5.1	3380.54	2052.68	162.795	105.583	64.2492	-1.90936
0.161744	0.9	5.1	0.9	5.1	0.9	5.1	3379.24	2016.93	191.847	78.9135	27.5945	16.0662
0.1619	0.9	5.1	0.9	5.1	0.9	5.1	3433.94	2078.17	184.899	92.2444	45.9399	43.0418
0.162057	0.9	5.1	0.9	5.1	0.9	5.1	3385.64	2039.42	181.951	84.5752	35.2852	30.0173
0.162213	0.9	5.1	0.9	5.1	0.9	5.1	3328.33	2074.66	259.002	75.9061	48.6306	-24.0071
0.162369	0.9	5.1	0.9	5.1	0.9	5.1	3363.03	2047.9	167.054	132.237	74.9759	-6.03152
0.162525	0.9	5.1	0.9	5.1	0.9	5.1	3421.73	2037.15	195.106	120.568	34.3213	-7.05595
0.162682	0.9	5.1	0.9	5.1	0.9	5.1	3442.43	2076.39	221.158	74.8986	81.6666	-0.0803808
0.162838	0.9	5.1	0.9	5.1	0.9	5.1	3365.13	2078.64	213.21	108.229	78.012	4.89519
0.162994	0.9	5.1	0.9	5.1	0.9	5.1	3388.83	2022.88	211.262	91.5603	30.3573	11.8708
0.16315	0.9	5.1	0.9	5.1	0.9	5.1	3402.53	2071.13	199.314	103.891	68.7027	-10.1537
0.163307	0.9	5.1	0.9	5.1	0.9	5.1	3446.22	2091.37	168.366	53.222	48.048	22.8219
0.163463	0.9	5.1	0.9	5.1	0.9	5.1	3378.92	2100.61	216.417	86.5528	69.3934	62.7975
0.163619	0.9	5.1	0.9	5.1	0.9	5.1	3365.62	2059.86	166.469	75.8837	54.7387	54.773
0.163776	0.9	5.1	0.9	5.1	0.9	5.1	3446.32	2078.1	186.521	98.2145	50.0841	48.7486
0.163932	0.9	5.1	0.9	5.1	0.9	5.1	3448.02	2071.35	170.573	47.5454	35.4294	99.7242
0.164088	0.9	5.1	0.9	5.1	0.9	5.1	3442.72	2117.59	202.625	90.8762	73.7748	42.6997
0.164244	0.9	5.1	0.9	5.1	0.9	5.1	3439.42	2072.83	175.677	77.2071	48.1201	-12.3247
0.164401	0.9	5.1	0.9	5.1	0.9	5.1	3490.12	2068.08	184.729	53.5379	98.4655	34.6509
0.164557	0.9	5.1	0.9	5.1	0.9	5.1	3410.81	2044.32	181.78	116.869	57.8108	49.6264
0.164713	0.9	5.1	0.9	5.1	0.9	5.1	3436.51	2047.57	227.832	120.2	-13.8438	47.602
0.16487	0.9	5.1	0.9	5.1	0.9	5.1	3463.21	2095.81	162.884	102.53	23.5015	33.5776
0.165026	0.9	5.1	0.9	5.1	0.9	5.1	3439.91	2082.06	207.936	57.8613	94.8469	46.5531
0.165182	0.9	5.1	0.9	5.1	0.9	5.1	3437.61	2091.3	254.988	101.192	74.1922	32.5287
0.165338	0.9	5.1	0.9	5.1	0.9	5.1	3469.31	2079.54	219.04	73.523	111.538	54.5043
0.165495	0.9	5.1	0.9	5.1	0.9	5.1	3488.01	2121.79	169.092	101.854	87.8829	57.4799
0.165651	0.9	5.1	0.9	5.1	0.9	5.1	3440.71	2108.03	197.144	116.185	58.2283	59.4554
0.165807	0.9	5.1	0.9	5.1	0.9	5.1	3453.4	2120.28	219.195	85.5155	59.5736	-3.56901
0.165963	0.9	5.1	0.9	5.1	0.9	5.1	3503.1	2137.52	178.247	144.846	109.919	34.4066
0.16612	0.9	5.1	0.9	5.1	0.9	5.1	3500.8	2107.77	213.299	142.177	87.2643	24.3821
0.166276	0.9	5.1	0.9	5.1	0.9	5.1	3428.5	2138.01	231.351	93.5081	46.6097	8.35769
0.166432	0.9	5.1	0.9	5.1	0.9	5.1	3476.2	2189.25	180.403	124.839	82.955	30.3333
0.166589	0.9	5.1	0.9	5.1	0.9	5.1	3501.9	2114.5	254.455	62.1698	86.3004	4.30883
0.166745	0.9	5.1	0.9	5.1	0.9	5.1	3309.23	2025.07	212.112	133.255	46.6161	24.0106
0.166901	0.9	5.1	0.9	5.1	0.9	5.1	2915.42	1954.59	207.854	63.4987	80.7676	63.2641
0.167057	0.9	5.1	0.9	5.1	0.9	5.1	643.606	566.118	109.596	72.7424	64.919	23.5177
0.167214	0.9	5.1	0.9	5.1	0.9	5.1	237.796	175.644	64.3376	43.9862	27.0705	13.7713
0.16737	0.9	5.1	0.9	5.1	0.9	5.1	226.985	195.17	55.0796	15.23	9.22201	-12.9752
0.167526	0.9	5.1	0.9	5.1	0.9	5.1	127.174	86.6956	59.8216	-7.52625	36.3735	-19.7216
0.167682	0.9	5.1	0.9	5.1	0.9	5.1	76.3636	46.2215	43.5636	29.7175	1.52498	-18.4681
0.167839	0.9	5.1	0.9	5.1	0.9	5.1	33.5528	17.7475	-9.69434	-28.0387	1.67647	-2.21449
0.167995	0.9	5.1	0.9	5.1	0.9	5.1	14.7421	29.2735	3.04767	13.2051	-22.172	13.0391
0.168151	0.9	5.1	0.9	5.1	0.9	5.1	43.9314	31.7995	-0.21032	-19.5512	29.9794	-39.7074
0.168308	0.9	5.1	0.9	5.1	0.9	5.1	56.1206	-27.6745	13.5317	-4.3074	-4.86908	-19.4538
0.168464	0.9	5.1	0.9	5.1	0.9	5.1	44.3099	0.851522	-0.726297	0.936375	-16.7176	22.7998
0.16862	0.9	5.1	0.9	5.1	0.9	5.1	0.499192	9.37752	40.0157	-15.8199	31.4339	14.0533
0.168776	0.9	5.1	0.9	5.1	0.9	5.1	23.6885	-7.09649	-27.2423	11.4239	-61.4146	25.3069
0.168933	0.9	5.1	0.9	5.1	0.9	5.1	12.8777	-20.5705	3.49974	19.6677	38.7369	11.5604
0.169089	0.9	5.1	0.9	5.1	0.9	5.1	-3.93299	2.9555	-4.75825	9.91146	-49.1117	-38.186
0.169245	0.9	5.1	0.9	5.1	0.9	5.1	-9.74372	15.4815	10.9838	-11.8448	26.0398	6.06757
0.169401	0.9	5.1	0.9	5.1	0.9	5.1	-14.5544	17.0075	-14.2742	-2.601	5.19131	12.3211
0.169558	0.9	5.1	0.9	5.1	0.9	5.1	3.63483	15.5335	-28.5322	-16.3572	3.3428	43.5747
0.169714	0.9	5.1	0.9	5.1	0.9	5.1	-50.1759	25.0595	-18.7902	9.88655	-2.50572	-2.17175
0.16987	0.9	5.1	0.9	5.1	0.9	5.1	-15.9866	21.5855	2.9518	-16.8697	-30.3542	17.0818
0.170027	0.9	5.1	0.9	5.1	0.9	5.1	-37.7974	-8.88852	11.6938	36.3741	-7.20275	18.3354
0.170183	0.9	5.1	0.9	5.1	0.9	5.1	6.39192	-10.3625	14.4358	-21.3821	5.94873	-6.41106
0.170339	0.9	5.1	0.9	5.1	0.9	5.1	-30.4188	-10.8365	-9.82217	1.86163	-11.8998	9.8425
0.170495	0.9	5.1	0.9	5.1	0.9	5.1	-1.22954	-1.31054	-24.0802	-22.8946	8.2517	3.09606
0.170652	0.9	5.1	0.9	5.1	0.9	5.1	-15.0403	-50.7845	2.66186	49.3492	-30.5968	32.3496
0.170808	0.9	5.1	0.9	5.1	0.9	5.1	-34.851	5.74145	-19.5961	25.5929	7.55467	2.60319
0.170964	0.9	5.1	0.9	5.1	0.9	5.1	-3.66172	3.26745	3.14588	-20.1633	12.7062	57.8568
0.17112	0.9	5.1	0.9	5.1	0.9	5.1	-25.4724	-1.20656	37.8879	-18.9195	39.8576	-29.8897
0.171277	0.9	5.1	0.9	5.1	0.9	5.1	-12.2832	-14.6806	39.6299	28.3243	-9.99087	-34.6361
0.171433	0.9	5.1	0.9	5.1	0.9	5.1	46.9061	-46.1546	31.3719	53.568	-9.83939	28.6174
0.171589	0.9	5.1	0.9	5.1	0.9	5.1	-39.9046	-14.6286	-25.8861	28.8118	-6.68791	-33.129
0.171746	0.9	5.1	0.9	5.1	0.9	5.1	-56.7154	-10.1026	-68.1441	35.0556	-6.53642	3.12456
0.171902	0.9	5.1	0.9	5.1	0.9	5.1	-34.5261	-1.57658	-29.4021	-29.7007	-1.38494	9.37812
0.172058	0.9	5.1	0.9	5.1	0.9	5.1	-35.3368	-5.05059	8.33996	9.54311	15.7665	-27.3683
0.172214	0.9	5.1	0.9	5.1	0.9	5.1	-39.1475	-5.52459	1.08197	-14.2131	32.918	12.8852
0.172371	0.9	5.1	0.9	5.1	0.9	5.1	3.04173	-18.9986	-7.17602	-23.9693	-4.93048	-2.86119
0.172527	0.9	5.1	0.9	5.1	0.9	5.1	6.231	-17.4726	55.566	1.27443	42.221	-24.6076
0.172683	0.9	5.1	0.9	5.1	0.9	5.1	23.4203	-45.9466	-1.692	15.5182	2.37249	-22.3541
0.17284	0.9	5.1	0.9	5.1	0.9	5.1	-16.3905	7.57939	21.05	-5.23803	-28.476	15.8995
0.172996	0.9	5.1	0.9	5.1	0.9	5.1	-12.2012	-10.8946	-38.208	-28.9943	49.6755	-21.8469
0.173152	0.9	5.1	0.9	5.1	0.9	5.1	-72.0119	-20.3686	2.53403	-22.7505	9.82694	10.4066
0.173308	0.9	5.1	0.9	5.1	0.9	5.1	-3.82263	-1.84262	-5.72396	-1.50672	-47.0216	3.66018
0.173465	0.9	5.1	0.9	5.1	0.9	5.1	-17.6334	1.68337	-36.9819	-55.2629	-16.8701	-26.0863
0.173621	0.9	5.1	0.9	5.1	0.9	5.1	8.55591	-17.7906	19.7601	-13.0192	-6.71861	-21.8327
0.173777	0.9	5.1	0.9	5.1	0.9	5.1	-59.2548	8.73536	-3.49792	15.2246	9.43288	56.4209
0.173933	0.9	5.1	0.9	5.1	0.9	5.1	8.93446	-6.73864	-27.7559	-12.5316	9.58436	14.6744
0.17409	0.9	5.1	0.9	5.1	0.9	5.1	-4.87627	-12.2126	-56.0139	-7.28786	-37.2642	-50.072
0.174246	0.9	5.1	0.9	5.1	0.9	5.1	-13.687	16.3133	8.72811	60.9559	-15.1127	-2.81845
0.174402	0.9	5.1	0.9	5.1	0.9	5.1	6.50227	-6.16066	9.47012	21.1997	-10.9612	33.4351
0.174559	0.9	5.1	0.9	5.1	0.9	5.1	-24.3085	-23.6347	-15.7879	-34.5565	-3.8097	14.6887
0.174715	0.9	5.1	0.9	5.1	0.9	5.1	38.8808	11.8913	-14.0459	-19.3128	-9.65822	-26.0578
0.174871	0.9	5.1	0.9	5.1	0.9	5.1	-19.9299	7.41733	-53.3038	0.930996	10.4933	-33.8042
0.175027	0.9	5.1	0.9	5.1	0.9	5.1	5.25936	-2.05667	-14.5618	43.1748	-33.3552	-33.5506
0.175184	0.9	5.1	0.9	5.1	0.9	5.1	13.4486	-14.5307	-3.81982	-32.5815	39.7962	14.7029
0.17534	0.9	5.1	0.9	5.1	0.9	5.1	-8.36209	-6.00468	-2.07781	-23.3377	-28.0523	13.9565
0.175496	0.9	5.1	0.9	5.1	0.9	5.1	44.8272	3.52131	3.6642	-55.0939	25.0992	14.21
0.175652	0.9	5.1	0.9	5.1	0.9	5.1	-14.9835	7.04731	13.4062	28.1499	2.25069	-3.53639
0.175809	0.9	5.1	0.9	5.1	0.9	5.1	21.2057	6.5733	5.14822	5.39362	12.4022	-4.28283
0.175965	0.9	5.1	0.9	5.1	0.9	5.1	31.395	0.0992974	-8.10977	-38.3626	-20.4463	-14.0293
0.176121	0.9	5.1	0.9	5.1	0.9	5.1	-30.4157	17.6253	11.6322	2.88117	16.7051	-6.7757
0.176278	0.9	5.1	0.9	5.1	0.9	5.1	-9.22646	3.15129	13.3743	23.1249	-14.1434	5.47786
0.176434	0.9	5.1	0.9	5.1	0.9	5.1	13.9628	-24.3227	17.1163	-6.63129	31.0081	-16.2686
0.17659	0.9	5.1	0.9	5.1	0.9	5.1	41.1521	17.2033	8.85828	-31.3875	26.1596	26.985
0.176746	0.9	5.1	0.9	5.1	0.9	5.1	3.34136	0.729274	40.6003	18.8563	-16.6889	-35.7615
0.176903	0.9	5.1	0.9	5.1	0.9	5.1	7.53063	27.2553	11.3423	62.1	-19.5374	49.4921
0.177059	0.9	5.1	0.9	5.1	0.9	5.1	-16.2801	10.7813	8.08431	-45.6562	-21.3859	3.74567
0.177215	0.9	5.1	0.9	5.1	0.9	5.1	31.9092	36.3073	-15.1737	-26.4124	16.7655	20.9992
0.177371	0.9	5.1	0.9	5.1	0.9	5.1	8.09845	-23.1667	33.5683	39.8313	11.917	-19.7472
0.177528	0.9	5.1	0.9	5.1	0.9	5.1	29.2877	13.3593	17.3103	24.0751	-43.9315	-26.4936
0.177684	0.9	5.1	0.9	5.1	0.9	5.1	-59.523	29.8852	26.0524	37.3189	11.22	-36.2401
0.17784	0.9	5.1	0.9	5.1	0.9	5.1	-142.772	-98.9344	-8.88842	-9.74511	-18.3839	10.0106
0.177997	0.9	5.1	0.9	5.1	0.9	5.1	67.4172	-80.4084	-79.1569	-6.50134	-3.23244	48.2641
0.178153	0.9	5.1	0.9	5.1	0.9	5.1	1234.61	709.118	34.5747	1.74243	29.919	41.5177
0.178309	0.9	5.1	0.9	5.1	0.9	5.1	3268.8	1692.64	123.306	28.9862	32.0705	-26.2287
0.178465	0.9	5.1	0.9	5.1	0.9	5.1	3948.99	2504.17	179.038	33.23	38.222	-11.9752
0.178622	0.9	5.1	0.9	5.1	0.9	5.1	4040.17	2583.7	225.769	59.4737	62.3735	-19.7216
0.178778	0.9	5.1	0.9	5.1	0.9	5.1	4045.36	2620.22	205.501	73.7175	34.525	34.5319
0.178934	0.9	5.1	0.9	5.1	0.9	5.1	4006.55	2653.75	226.233	75.9613	92.6765	18.7855
0.17909	0.9	5.1	0.9	5.1	0.9	5.1	3985.74	2640.27	245.964	93.2051	46.828	37.0391
0.179247	0.9	5.1	0.9	5.1	0.9	5.1	4052.93	2641.8	239.696	78.4488	62.9794	-5.70737
0.179403	0.9	5.1	0.9	5.1	0.9	5.1	3982.12	2668.33	231.427	82.6926	62.1309	3.5462
0.179559	0.9	5.1	0.9	5.1	0.9	5.1	4007.31	2632.85	223.159	54.9364	3.28241	-6.20024
0.179716	0.9	5.1	0.9	5.1	0.9	5.1	3994.5	2594.38	236.89	74.1801	53.4339	26.0533
0.179872	0.9	5.1	0.9	5.1	0.9	5.1	4052.69	2650.9	237.622	58.4239	107.585	-13.6931
0.180028	0.9	5.1	0.9	5.1	0.9	5.1	4104.88	2619.43	241.353	90.6677	59.7369	25.5604
0.180184	0.9	5.1	0.9	5.1	0.9	5.1	4068.07	2648.96	292.085	90.9115	38.8883	81.814
0.180341	0.9	5.1	0.9	5.1	0.9	5.1	4114.26	2693.48	227.817	89.1552	44.0398	14.0676
0.180497	0.9	5.1	0.9	5.1	0.9	5.1	4128.45	2700.01	247.548	27.399	67.1913	37.3211
0.180653	0.9	5.1	0.9	5.1	0.9	5.1	4082.63	2690.53	217.28	102.643	61.3428	39.5747
0.18081	0.9	5.1	0.9	5.1	0.9	5.1	4121.82	2712.06	240.011	95.8865	51.4943	-4.17175
0.180966	0.9	5.1	0.9	5.1	0.9	5.1	4082.01	2725.59	227.743	65.1303	12.6458	39.0818
0.181122	0.9	5.1	0.9	5.1	0.9	5.1	4067.2	2688.11	258.474	54.3741	121.797	-20.6646
0.181278	0.9	5.1	0.9	5.1	0.9	5.1	4167.39	2660.64	207.206	88.6179	26.9487	48.5889
0.181435	0.9	5.1	0.9	5.1	0.9	5.1	4124.58	2725.16	240.937	80.8616	18.1002	43.8425
0.181591	0.9	5.1	0.9	5.1	0.9	5.1	4063.77	2683.69	263.669	53.1054	37.2517	-6.90394
0.181747	0.9	5.1	0.9	5.1	0.9	5.1	4108.96	2711.22	257.401	92.3492	35.4032	-11.6504
0.181903	0.9	5.1	0.9	5.1	0.9	5.1	4132.15	2743.74	245.132	59.5929	67.5547	28.6032
0.18206	0.9	5.1	0.9	5.1	0.9	5.1	4177.34	2757.27	247.864	89.8367	51.7062	28.8568
0.182216	0.9	5.1	0.9	5.1	0.9	5.1	4064.53	2739.79	231.595	108.08	56.8576	12.1103
0.182372	0.9	5.1	0.9	5.1	0.9	5.1	4110.72	2758.32	292.327	92.3243	25.0091	15.3639
0.182529	0.9	5.1	0.9	5.1	0.9	5.1	4082.91	2728.85	260.058	93.568	83.1606	30.6174
0.182685	0.9	5.1	0.9	5.1	0.9	5.1	4095.1	2748.37	242.79	77.8118	73.3121	8.871
0.182841	0.9	5.1	0.9	5.1	0.9	5.1	4133.28	2734.9	264.522	91.0556	71.4636	17.1246
0.182997	0.9	5.1	0.9	5.1	0.9	5.1	4185.47	2723.42	297.253	69.2993	41.6151	-20.6219
0.183154	0.9	5.1	0.9	5.1	0.9	5.1	4137.66	2740.95	290.985	98.5431	61.7665	-5.36832
0.18331	0.9	5.1	0.9	5.1	0.9	5.1	4154.85	2732.48	252.716	118.787	85.918	0.885246
0.183466	0.9	5.1	0.9	5.1	0.9	5.1	4198.04	2728	192.448	93.0307	66.0695	17.1388
0.183622	0.9	5.1	0.9	5.1	0.9	5.1	4168.23	2833.53	278.179	49.2744	62.221	-17.6076
0.183779	0.9	5.1	0.9	5.1	0.9	5.1	4213.42	2751.05	204.911	110.518	84.3725	19.6459
0.183935	0.9	5.1	0.9	5.1	0.9	5.1	4179.61	2796.58	246.642	107.762	22.524	20.8995
0.184091	0.9	5.1	0.9	5.1	0.9	5.1	4176.8	2749.11	295.374	98.0057	44.6755	18.1531
0.184248	0.9	5.1	0.9	5.1	0.9	5.1	4285.99	2751.63	243.106	96.2495	49.8269	-16.5934
0.184404	0.9	5.1	0.9	5.1	0.9	5.1	4238.18	2801.16	236.837	56.4933	31.9784	-1.33982
0.18456	0.9	5.1	0.9	5.1	0.9	5.1	4244.37	2814.68	249.569	93.7371	55.1299	34.9137
0.184716	0.9	5.1	0.9	5.1	0.9	5.1	4197.56	2813.21	253.3	50.9808	42.2814	28.1673
0.184873	0.9	5.1	0.9	5.1	0.9	5.1	4200.75	2787.74	271.032	74.2246	68.4329	19.4209
0.185029	0.9	5.1	0.9	5.1	0.9	5.1	4194.93	2804.26	249.763	99.4684	77.5844	27.6744
0.185185	0.9	5.1	0.9	5.1	0.9	5.1	4198.12	2756.79	230.495	96.7121	109.736	16.928
0.185341	0.9	5.1	0.9	5.1	0.9	5.1	4187.31	2776.31	280.226	66.9559	79.8873	52.1816
0.185498	0.9	5.1	0.9	5.1	0.9	5.1	4179.5	2767.84	248.958	47.1997	96.0388	13.4351
0.185654	0.9	5.1	0.9	5.1	0.9	5.1	4254.69	2808.37	243.69	79.4435	79.1903	39.6887
0.18581	0.9	5.1	0.9	5.1	0.9	5.1	4199.88	2865.89	254.421	57.6872	102.342	53.9422
0.185967	0.9	5.1	0.9	5.1	0.9	5.1	4211.07	2767.42	264.153	65.931	55.4933	52.1958
0.186123	0.9	5.1	0.9	5.1	0.9	5.1	4309.26	2866.94	268.884	96.1748	83.6448	28.4494
0.186279	0.9	5.1	0.9	5.1	0.9	5.1	4271.45	2789.47	237.616	51.4185	31.7962	16.7029
0.186435	0.9	5.1	0.9	5.1	0.9	5.1	4224.64	2816	272.347	144.662	25.9477	22.9565
0.186592	0.9	5.1	0.9	5.1	0.9	5.1	4230.83	2808.52	267.079	121.906	68.0992	83.21
0.186748	0.9	5.1	0.9	5.1	0.9	5.1	4228.02	2755.05	262.811	71.1499	20.2507	7.46361
0.186904	0.9	5.1	0.9	5.1	0.9	5.1	4299.21	2791.57	240.542	111.394	50.4022	-32.2828
0.18706	0.9	5.1	0.9	5.1	0.9	5.1	4271.39	2867.1	225.274	40.6374	22.5537	33.9707
0.187217	0.9	5.1	0.9	5.1	0.9	5.1	4270.58	2810.63	284.005	59.8812	66.7051	36.2243
0.187373	0.9	5.1	0.9	5.1	0.9	5.1	4308.77	2833.15	277.737	134.125	90.8566	88.4779
0.187529	0.9	5.1	0.9	5.1	0.9	5.1	4269.96	2886.68	236.468	58.3687	53.0081	83.7314
0.187686	0.9	5.1	0.9	5.1	0.9	5.1	4292.15	2843.2	262.2	94.6125	56.1596	46.985
0.187842	0.9	5.1	0.9	5.1	0.9	5.1	4232.34	2820.73	297.931	116.856	92.3111	8.23854
0.187998	0.9	5.1	0.9	5.1	0.9	5.1	4303.53	2810.26	272.663	92.1	32.4626	17.4921
0.188154	0.9	5.1	0.9	5.1	0.9	5.1	4242.72	2821.78	300.395	74.3438	53.6141	7.74567
0.188311	0.9	5.1	0.9	5.1	0.9	5.1	4296.91	2853.31	250.126	127.588	66.7655	11.9992
0.188467	0.9	5.1	0.9	5.1	0.9	5.1	4327.1	2836.83	276.858	92.8313	78.917	47.2528
0.188623	0.9	5.1	0.9	5.1	0.9	5.1	4253.29	2883.36	293.589	99.0751	117.069	53.5064
0.188779	0.9	5.1	0.9	5.1	0.9	5.1	4238.48	2828.89	260.321	138.319	68.22	15.7599
0.188936	0.9	5.1	0.9	5.1	0.9	5.1	4050.23	2736.96	253.052	52.6965	62.3247	51.2036
0.189092	0.9	5.1	0.9	5.1	0.9	5.1	4041.86	2720.9	266.97	71.9295	27.2784	31.3163
0.189248	0.9	5.1	0.9	5.1	0.9	5.1	1348.49	1343.83	190.697	94.1625	75.2321	18.429
0.189405	0.9	5.1	0.9	5.1	0.9	5.1	338.125	322.763	77.4245	-3.60446	74.1859	51.5416
0.189561	0.9	5.1	0.9	5.1	0.9	5.1	181.756	179.696	76.1518	24.6286	21.1396	22.6543
0.189717	0.9	5.1	0.9	5.1	0.9	5.1	90.3873	115.629	86.8792	1.8616	52.0933	2.76702
0.189873	0.9	5.1	0.9	5.1	0.9	5.1	81.0187	55.5623	45.6065	27.0946	5.04702	41.8797
0.19003	1.2	4.8	1.2	4.8	1.2	4.8	47.65	28.4954	21.3338	-25.6723	54.0007	1.99238
0.190186	1.2	4.8	1.2	4.8	1.2	4.8	36.2814	41.4285	23.0611	6.56069	-21.0455	18.1051
0.190342	1.2	4.8	1.2	4.8	1.2	4.8	28.9127	-21.6383	-22.2115	-0.206285	-4.09182	-16.7822
0.190499	1.2	4.8	1.2	4.8	1.2	4.8	39.5441	19.2948	-4.48422	-6.97326	-18.1381	-10.6696
0.190655	1.2	4.8	1.2	4.8	1.2	4.8	-37.8246	33.2279	5.24311	8.25977	-6.18438	-16.5569
0.190811	1.2	4.8	1.2	4.8	1.2	4.8	34.8068	8.16103	20.9704	-9.5072	-13.2307	58.5558
0.190967	1.2	4.8	1.2	4.8	1.2	4.8	20.4381	30.0942	-19.3022	28.7258	-36.2769	-45.3315
0.191124	1.2	4.8	1.2	4.8	1.2	4.8	72.0695	-2.97271	-18.5749	-21.0411	-19.3232	24.7812
0.19128	1.2	4.8	1.2	4.8	1.2	4.8	4.70084	-25.0396	-0.847594	-3.80811	-21.3695	-5.10614
0.191436	1.2	4.8	1.2	4.8	1.2	4.8	-29.6678	-11.1065	33.8797	2.42492	-19.4158	-4.99346
0.191592	1.2	4.8	1.2	4.8	1.2	4.8	6.96354	7.82667	2.60706	-1.34206	18.5379	-23.8808
0.191749	1.2	4.8	1.2	4.8	1.2	4.8	-42.4051	-31.2402	-5.66562	-9.10903	-46.5083	10.2319
0.191905	1.2	4.8	1.2	4.8	1.2	4.8	18.2262	22.6929	-29.9383	-45.876	5.44539	-3.65541
0.192061	1.2	4.8	1.2	4.8	1.2	4.8	-46.1424	-1.37395	4.78903	-9.64297	-4.60089	10.4573
0.192218	1.2	4.8	1.2	4.8	1.2	4.8	5.48895	-27.4408	1.51636	3.59006	14.3528	-15.43
0.192374	1.2	4.8	1.2	4.8	1.2	4.8	-6.8797	2.4923	-10.7563	42.8231	29.3065	-21.3174
0.19253	1.2	4.8	1.2	4.8	1.2	4.8	-43.2483	-19.5746	-10.029	26.0561	5.26027	-10.2047
0.192686	1.2	4.8	1.2	4.8	1.2	4.8	13.383	-28.6414	-6.30167	-23.7109	55.214	8.90802
0.192843	1.2	4.8	1.2	4.8	1.2	4.8	-13.9856	1.29168	1.42566	-1.47783	-22.8323	4.0207
0.192999	1.2	4.8	1.2	4.8	1.2	4.8	-11.3543	15.2248	7.15298	-23.2448	7.12143	-43.8666
0.193155	1.2	4.8	1.2	4.8	1.2	4.8	-19.7229	-1.84206	5.88031	-43.0118	-11.9248	-21.7539
0.193311	1.2	4.8	1.2	4.8	1.2	4.8	-38.0916	-2.90894	19.6076	30.2213	18.0289	5.35875
0.193468	1.2	4.8	1.2	4.8	1.2	4.8	-24.4602	-35.9758	37.335	25.4543	2.98259	-5.52856
0.193624	1.2	4.8	1.2	4.8	1.2	4.8	-20.8289	1.95732	-35.9377	32.6873	-20.0637	12.5841
0.19378	1.2	4.8	1.2	4.8	1.2	4.8	-15.1975	13.8904	30.7896	19.9203	-16.11	-32.3032
0.193937	1.2	4.8	1.2	4.8	1.2	4.8	-11.5662	-8.17643	-3.48307	-25.8466	18.8438	-15.1905
0.194093	1.2	4.8	1.2	4.8	1.2	4.8	-8.93483	-64.2433	10.2443	18.3864	19.7975	-18.0778
0.194249	1.2	4.8	1.2	4.8	1.2	4.8	-37.3035	-1.31018	-36.0284	0.61943	12.7512	4.03486
0.194405	1.2	4.8	1.2	4.8	1.2	4.8	-19.6721	-19.377	-16.3011	-13.1475	-5.29508	18.1475
0.194562	1.2	4.8	1.2	4.8	1.2	4.8	2.95922	3.55608	7.42623	16.0855	0.658639	5.26023
0.194718	1.2	4.8	1.2	4.8	1.2	4.8	-32.4094	-16.5108	-10.8464	24.3185	4.61236	-13.6271
0.194874	1.2	4.8	1.2	4.8	1.2	4.8	-16.7781	-21.5777	-19.1191	29.5515	39.5661	-6.51441
0.19503	1.2	4.8	1.2	4.8	1.2	4.8	-1.14673	-11.6445	31.6082	-28.2154	13.5198	17.5983
0.195187	1.2	4.8	1.2	4.8	1.2	4.8	40.4846	1.28859	4.33553	-32.9824	-4.52648	7.71096
0.195343	1.2	4.8	1.2	4.8	1.2	4.8	-11.884	-40.7783	-36.9371	3.25063	-6.57276	7.82365
0.195499	1.2	4.8	1.2	4.8	1.2	4.8	-44.2527	-25.8452	-0.209821	-7.51634	-25.619	12.9363
0.195656	1.2	4.8	1.2	4.8	1.2	4.8	-51.6213	-9.91203	-46.4825	-29.2833	-27.6653	38.049
0.195812	1.2	4.8	1.2	4.8	1.2	4.8	36.01	5.02109	18.2448	17.9497	-6.7116	11.1617
0.195968	1.2	4.8	1.2	4.8	1.2	4.8	-16.3586	-6.04578	11.9722	11.1827	-55.7579	21.2744
0.196124	1.2	4.8	1.2	4.8	1.2	4.8	5.27274	-5.11265	13.6995	0.415774	-11.8042	-24.6129
0.196281	1.2	4.8	1.2	4.8	1.2	4.8	11.9041	16.8205	-24.5732	29.6488	-22.8504	25.4998
0.196437	1.2	4.8	1.2	4.8	1.2	4.8	5.53544	8.7536	-18.8459	6.88183	-13.8967	15.6124
0.196593	1.2	4.8	1.2	4.8	1.2	4.8	-7.83321	-35.3133	-26.1185	-1.88514	3.05701	23.7251
0.196749	1.2	4.8	1.2	4.8	1.2	4.8	-23.2019	-16.3801	29.6088	9.34789	-0.989272	16.8378
0.196906	1.2	4.8	1.2	4.8	1.2	4.8	21.4295	-16.447	-11.6639	-29.4191	11.9644	10.9505
0.197062	1.2	4.8	1.2	4.8	1.2	4.8	-8.93916	6.48611	2.06343	-10.1861	11.9182	4.06317
0.197218	1.2	4.8	1.2	4.8	1.2	4.8	-20.3078	-0.580766	29.7908	3.04697	1.87189	4.17586
0.197375	1.2	4.8	1.2	4.8	1.2	4.8	40.3235	-5.64764	25.5181	18.28	18.8256	4.28854
0.197531	1.2	4.8	1.2	4.8	1.2	4.8	-3.0451	8.28549	-23.7546	4.51303	42.7793	20.4012
0.197687	1.2	4.8	1.2	4.8	1.2	4.8	4.58625	8.21861	-19.0273	-6.25394	-23.2669	-45.4861
0.197843	1.2	4.8	1.2	4.8	1.2	4.8	20.2176	-9.84826	7.70005	6.97909	-13.3132	-6.37341
0.198	1.2	4.8	1.2	4.8	1.2	4.8	5.84895	-2.91513	-24.5726	-18.7879	-30.3595	4.73928
0.198156	1.2	4.8	1.2	4.8	1.2	4.8	-16.5197	14.018	29.1547	19.4451	21.5942	-7.14804
0.198312	1.2	4.8	1.2	4.8	1.2	4.8	-9.88834	28.9511	14.882	-35.3218	1.54793	-34.0354
0.198469	1.2	4.8	1.2	4.8	1.2	4.8	4.74301	-12.1158	-20.3906	9.9112	7.50165	18.0773
0.198625	1.2	4.8	1.2	4.8	1.2	4.8	-13.6256	4.81738	31.3367	-2.85577	-36.5446	-18.81
0.198781	1.2	4.8	1.2	4.8	1.2	4.8	-3.99429	21.7505	-10.936	-15.6227	24.4091	-17.6973
0.198937	1.2	4.8	1.2	4.8	1.2	4.8	10.6371	4.68363	18.7913	-21.3897	37.3628	-15.5846
0.199094	1.2	4.8	1.2	4.8	1.2	4.8	-0.731586	9.61676	-1.48135	17.8433	6.31654	8.52807
0.19925	1.2	4.8	1.2	4.8	1.2	4.8	26.8998	7.54988	-32.754	25.0763	16.2703	-24.3593
0.199406	1.2	4.8	1.2	4.8	1.2	4.8	11.5311	-5.51699	-51.0267	11.3094	-16.776	1.75343
0.199562	1.2	4.8	1.2	4.8	1.2	4.8	42.1625	-13.5839	20.7006	5.5424	-6.8223	-11.1339
0.199719	1.2	4.8	1.2	4.8	1.2	4.8	22.7938	38.3493	-0.572048	14.7754	-14.8686	-19.0212
0.199875	1.2	4.8	1.2	4.8	1.2	4.8	20.4252	26.2824	-12.8447	21.0085	-54.9149	-8.90851
0.200031	1.2	4.8	1.2	4.8	1.2	4.8	-139.769	-98.0365	8.8826	-3.30354	-18.6753	11.2036
0.200188	1.2	4.8	1.2	4.8	1.2	4.8	-133.138	-136.103	-72.0301	16.9295	-8.72158	16.3163
0.200344	1.2	4.8	1.2	4.8	1.2	4.8	1308.49	828.83	293.697	-46.8375	-42.7679	6.42896
0.2005	1.2	4.8	1.2	4.8	1.2	4.8	3407.12	1675.76	114.425	3.39554	-9.81414	43.5416
0.200656	1.2	4.8	1.2	4.8	1.2	4.8	4533.76	3250.7	209.152	66.6286	86.1396	8.65433
0.200813	1.2	4.8	1.2	4.8	1.2	4.8	4531.39	3721.63	297.879	99.8616	48.0933	49.767
0.200969	1.2	4.8	1.2	4.8	1.2	4.8	4501.02	3772.56	330.606	111.095	41.047	18.8797
0.201125	1.2	4.8	1.2	4.8	1.2	4.8	4456.65	3824.5	269.334	114.328	-5.99926	65.9924
0.201281	1.2	4.8	1.2	4.8	1.2	4.8	4494.28	3860.43	295.061	92.5607	5.95446	-15.8949
0.201438	1.2	4.8	1.2	4.8	1.2	4.8	4536.91	3794.36	287.788	45.7937	0.908182	48.2178
0.201594	1.2	4.8	1.2	4.8	1.2	4.8	4475.54	3911.29	322.516	88.0267	20.8619	61.3304
0.20175	1.2	4.8	1.2	4.8	1.2	4.8	4512.18	3908.23	306.243	33.2598	9.81562	29.4431
0.201907	1.2	4.8	1.2	4.8	1.2	4.8	4489.81	3853.16	338.97	37.4928	35.7693	26.5558
0.202063	1.2	4.8	1.2	4.8	1.2	4.8	4534.44	3875.09	305.698	120.726	48.7231	4.66849
0.202219	1.2	4.8	1.2	4.8	1.2	4.8	4529.07	3936.03	324.425	40.9589	30.6768	-7.21883
0.202375	1.2	4.8	1.2	4.8	1.2	4.8	4544.7	3890.96	307.152	94.1919	73.6305	13.8939
0.202532	1.2	4.8	1.2	4.8	1.2	4.8	4499.33	3872.89	366.88	63.4249	66.5842	44.0065
0.202688	1.2	4.8	1.2	4.8	1.2	4.8	4611.96	3858.83	330.607	81.6579	77.5379	23.1192
0.202844	1.2	4.8	1.2	4.8	1.2	4.8	4566.59	3965.76	304.334	47.891	47.4917	40.2319
0.203	1.2	4.8	1.2	4.8	1.2	4.8	4585.23	3946.69	293.062	77.124	28.4454	13.3446
0.203157	1.2	4.8	1.2	4.8	1.2	4.8	4538.86	3882.63	280.789	120.357	80.3991	37.4573
0.203313	1.2	4.8	1.2	4.8	1.2	4.8	4522.49	3952.56	327.516	75.5901	45.3528	16.57
0.203469	1.2	4.8	1.2	4.8	1.2	4.8	4598.12	3867.49	351.244	64.8231	75.3065	62.6826
0.203626	1.2	4.8	1.2	4.8	1.2	4.8	4576.75	3911.43	315.971	136.056	50.2603	8.79533
0.203782	1.2	4.8	1.2	4.8	1.2	4.8	4576.38	3900.36	295.698	99.2891	47.214	55.908
0.203938	1.2	4.8	1.2	4.8	1.2	4.8	4613.01	3914.29	280.426	33.5222	34.1677	-36.9793
0.204094	1.2	4.8	1.2	4.8	1.2	4.8	4525.65	3922.22	355.153	87.7552	55.1214	24.1334
0.204251	1.2	4.8	1.2	4.8	1.2	4.8	4565.28	3903.16	296.88	101.988	71.0752	43.2461
0.204407	1.2	4.8	1.2	4.8	1.2	4.8	4551.91	3854.09	314.608	104.221	34.0289	38.3588
0.204563	1.2	4.8	1.2	4.8	1.2	4.8	4569.54	3925.02	296.335	66.4543	25.9826	38.4714
0.204719	1.2	4.8	1.2	4.8	1.2	4.8	4589.17	3920.96	366.062	111.687	67.9363	34.5841
0.204876	1.2	4.8	1.2	4.8	1.2	4.8	4602.8	3939.89	304.79	84.9203	82.89	11.6968
0.205032	1.2	4.8	1.2	4.8	1.2	4.8	4606.43	3968.82	265.517	90.1534	74.8438	69.8095
0.205188	1.2	4.8	1.2	4.8	1.2	4.8	4638.07	3966.76	320.244	93.3864	37.7975	6.92217
0.205345	1.2	4.8	1.2	4.8	1.2	4.8	4629.7	3987.69	330.972	100.619	82.7512	1.03486
0.205501	1.2	4.8	1.2	4.8	1.2	4.8	4598.33	3889.62	300.699	100.852	17.7049	100.148
0.205657	1.2	4.8	1.2	4.8	1.2	4.8	4598.96	3941.56	294.426	109.085	30.6586	30.2602
0.205813	1.2	4.8	1.2	4.8	1.2	4.8	4628.59	3891.49	311.154	85.3185	37.6124	71.3729
0.20597	1.2	4.8	1.2	4.8	1.2	4.8	4601.22	4025.42	355.881	103.552	64.5661	30.4856
0.206126	1.2	4.8	1.2	4.8	1.2	4.8	4587.85	3958.36	345.608	83.7846	50.5198	31.5983
0.206282	1.2	4.8	1.2	4.8	1.2	4.8	4669.48	3999.29	303.336	85.0176	67.4735	30.711
0.206439	1.2	4.8	1.2	4.8	1.2	4.8	4635.12	3951.22	307.063	110.251	78.4272	30.8236
0.206595	1.2	4.8	1.2	4.8	1.2	4.8	4648.75	3956.15	341.79	105.484	30.381	20.9363
0.206751	1.2	4.8	1.2	4.8	1.2	4.8	4623.38	3990.09	299.518	85.7167	71.3347	16.049
0.206907	1.2	4.8	1.2	4.8	1.2	4.8	4640.01	3981.02	326.245	72.9497	87.2884	47.1617
0.207064	1.2	4.8	1.2	4.8	1.2	4.8	4698.64	3889.95	305.972	116.183	16.2421	25.2744
0.20722	1.2	4.8	1.2	4.8	1.2	4.8	4636.27	3924.89	334.699	62.4158	14.1958	8.38707
0.207376	1.2	4.8	1.2	4.8	1.2	4.8	4611.9	4025.82	321.427	85.6488	49.1496	72.4998
0.207532	1.2	4.8	1.2	4.8	1.2	4.8	4675.54	3963.75	328.154	88.8818	56.1033	37.6124
0.207689	1.2	4.8	1.2	4.8	1.2	4.8	4634.17	4036.69	295.881	85.1149	93.057	59.7251
0.207845	1.2	4.8	1.2	4.8	1.2	4.8	4644.8	3927.62	262.609	138.348	67.0107	36.8378
0.208001	1.2	4.8	1.2	4.8	1.2	4.8	4656.43	4045.55	325.336	137.581	18.9644	66.9505
0.208158	1.2	4.8	1.2	4.8	1.2	4.8	4655.06	4009.49	321.063	82.8139	58.9182	26.0632
0.208314	1.2	4.8	1.2	4.8	1.2	4.8	4692.69	4007.42	341.791	85.047	51.8719	39.1759
0.20847	1.2	4.8	1.2	4.8	1.2	4.8	4645.32	3985.35	349.518	48.28	14.8256	37.2885
0.208626	1.2	4.8	1.2	4.8	1.2	4.8	4697.95	4037.29	321.245	80.513	-15.2207	22.4012
0.208783	1.2	4.8	1.2	4.8	1.2	4.8	4671.59	4014.22	351.973	93.7461	80.7331	12.5139
0.208939	1.2	4.8	1.2	4.8	1.2	4.8	4684.22	4030.15	352.7	90.9791	55.6868	37.6266
0.209095	1.2	4.8	1.2	4.8	1.2	4.8	4728.85	4014.08	363.427	83.2121	45.6405	12.7393
0.209251	1.2	4.8	1.2	4.8	1.2	4.8	4698.48	4033.02	349.155	127.445	59.5942	19.852
0.209408	1.2	4.8	1.2	4.8	1.2	4.8	4733.11	3992.95	350.882	79.6782	39.5479	-12.0354
0.209564	1.2	4.8	1.2	4.8	1.2	4.8	4732.74	3997.88	375.609	101.911	38.5017	41.0773
0.20972	1.2	4.8	1.2	4.8	1.2	4.8	4651.37	3997.82	384.337	77.1442	45.4554	25.19
0.209877	1.2	4.8	1.2	4.8	1.2	4.8	4744.01	4041.75	329.064	83.3773	21.4091	45.3027
0.210033	1.2	4.8	1.2	4.8	1.2	4.8	4783.64	4028.68	363.791	126.61	38.3628	73.4154
0.210189	1.2	4.8	1.2	4.8	1.2	4.8	4737.27	4080.62	383.519	122.843	55.3165	30.5281
0.210345	1.2	4.8	1.2	4.8	1.2	4.8	4656.9	4057.55	355.246	105.076	63.2703	64.6407
0.210502	1.2	4.8	1.2	4.8	1.2	4.8	4823.53	4114.48	383.973	66.3094	26.224	54.7534
0.210658	1.2	4.8	1.2	4.8	1.2	4.8	4739.16	4034.42	391.701	109.542	26.1777	36.8661
0.210814	1.2	4.8	1.2	4.8	1.2	4.8	4654.79	4090.35	342.428	115.775	64.1314	46.9788
0.21097	1.2	4.8	1.2	4.8	1.2	4.8	4693.43	4052.28	346.155	114.008	35.0851	29.0915
0.211127	1.2	4.8	1.2	4.8	1.2	4.8	4550.14	3882.77	350.883	112.398	48.404	58.4547
0.211283	1.2	4.8	1.2	4.8	1.2	4.8	4531.04	3847.5	333.539	53.4475	30.5062	-5.3723
0.211439	1.2	4.8	1.2	4.8	1.2	4.8	2601.93	2621.22	272.367	103.497	115.608	44.8007
0.211596	1.2	4.8	1.2	4.8	1.2	4.8	419.827	531.951	109.195	86.5469	85.7106	22.9737
0.211752	1.2	4.8	1.2	4.8	1.2	4.8	273.721	266.677	37.0224	22.5965	6.81281	-27.8532
0.211908	1.2	4.8	1.2	4.8	1.2	4.8	117.615	181.403	84.8501	32.6462	4.91502	25.3198
0.212064	1.2	4.8	1.2	4.8	1.2	4.8	63.5094	85.1291	59.6778	25.6959	9.01722	-16.5072
0.212221	1.2	4.8	1.2	4.8	1.2	4.8	47.4035	69.8552	21.5055	31.7456	18.1194	17.6658
0.212377	1.2	4.8	1.2	4.8	1.2	4.8	53.2977	9.58127	68.3332	12.7952	23.2216	11.8388
0.212533	1.2	4.8	1.2	4.8	1.2	4.8	59.1918	-5.69265	23.1608	-21.1551	-10.6762	-20.9882
0.212689	1.2	4.8	1.2	4.8	1.2	4.8	30.086	43.0334	1.98852	5.89459	-38.574	13.1849
0.212846	1.2	4.8	1.2	4.8	1.2	4.8	26.9802	27.7595	1.8162	-2.05573	-52.4718	-38.6421
0.213002	1.2	4.8	1.2	4.8	1.2	4.8	36.8743	-1.51442	3.64388	-4.00606	10.6304	4.53088
0.213158	1.2	4.8	1.2	4.8	1.2	4.8	31.7685	28.2117	4.47156	-26.9564	-26.2673	-13.2961
0.213315	1.2	4.8	1.2	4.8	1.2	4.8	21.6626	12.9377	-3.70076	47.0933	-0.165141	-26.1231
0.213471	1.2	4.8	1.2	4.8	1.2	4.8	-34.4432	-7.33619	-13.8731	-8.85703	-22.0629	7.04993
0.213627	1.2	4.8	1.2	4.8	1.2	4.8	-3.54904	24.3899	-3.0454	-48.8074	2.03927	0.222951
0.213783	1.2	4.8	1.2	4.8	1.2	4.8	4.34512	-12.884	23.7823	0.242314	10.1415	4.39597
0.21394	1.2	4.8	1.2	4.8	1.2	4.8	-4.76071	-4.15796	-9.39004	3.29199	4.24368	-4.43102
0.214096	1.2	4.8	1.2	4.8	1.2	4.8	-33.8666	-27.4319	-7.56236	-0.658337	6.34588	-5.258
0.214252	1.2	4.8	1.2	4.8	1.2	4.8	-6.97239	-11.7058	7.26532	39.3913	-3.55191	-19.085
0.214409	1.2	4.8	1.2	4.8	1.2	4.8	-10.0782	-29.9797	-16.907	16.441	-8.44971	-21.912
0.214565	1.2	4.8	1.2	4.8	1.2	4.8	-25.1841	-44.2537	-31.0793	-22.5093	7.6525	-0.73895
0.214721	1.2	4.8	1.2	4.8	1.2	4.8	-19.2899	-31.5276	-11.2516	6.54036	28.7547	26.4341
0.214877	1.2	4.8	1.2	4.8	1.2	4.8	-27.3958	-43.8015	-1.42396	-6.40997	-0.143095	8.60708
0.215034	1.2	4.8	1.2	4.8	1.2	4.8	2.49841	-9.07542	-17.5963	-56.3603	20.9591	33.7801
0.21519	1.2	4.8	1.2	4.8	1.2	4.8	-10.6074	4.65066	12.2314	-68.3106	-11.9387	-18.0469
0.215346	1.2	4.8	1.2	4.8	1.2	4.8	4.28673	-6.62327	-11.9409	-7.26094	37.1635	21.1261
0.215502	1.2	4.8	1.2	4.8	1.2	4.8	-13.8191	-7.89719	2.88676	18.7887	-37.7343	-25.7009
0.215659	1.2	4.8	1.2	4.8	1.2	4.8	9.07505	0.828887	12.7144	-7.16159	-6.63207	-28.5278
0.215815	1.2	4.8	1.2	4.8	1.2	4.8	-39.0308	-27.445	-24.4579	27.8881	-51.5299	10.6452
0.215971	1.2	4.8	1.2	4.8	1.2	4.8	-2.13663	-24.719	2.3698	5.93776	23.5723	-7.1818
0.216128	1.2	4.8	1.2	4.8	1.2	4.8	-11.2425	-40.9929	-0.802523	-11.0126	-5.32546	17.9912
0.216284	1.2	4.8	1.2	4.8	1.2	4.8	-3.3483	6.73319	-20.9748	18.0371	16.7767	9.16423
0.21644	1.2	4.8	1.2	4.8	1.2	4.8	-11.4541	-11.5407	-71.1472	-10.9132	21.879	-2.66275
0.216596	1.2	4.8	1.2	4.8	1.2	4.8	-45.56	2.18535	-30.3195	-12.8635	1.98116	35.5103
0.216753	1.2	4.8	1.2	4.8	1.2	4.8	-17.6658	-0.0885745	11.5082	-10.8139	-19.9166	-7.31672
0.216909	1.2	4.8	1.2	4.8	1.2	4.8	-51.7717	-11.3625	-7.66412	7.2358	9.18557	34.8563
0.217065	1.2	4.8	1.2	4.8	1.2	4.8	-35.8775	1.36358	37.1636	-4.71452	-2.71223	-18.9707
0.217221	1.2	4.8	1.2	4.8	1.2	4.8	-43.9833	-36.9103	5.99124	-22.6648	11.39	44.2023
0.217378	1.2	4.8	1.2	4.8	1.2	4.8	12.9108	-38.1843	-20.1811	12.3848	4.49218	-11.6247
0.217534	1.2	4.8	1.2	4.8	1.2	4.8	-33.195	-0.45819	7.6466	38.4345	17.5944	37.5484
0.21769	1.2	4.8	1.2	4.8	1.2	4.8	17.6991	-56.7321	9.47428	37.4842	22.6966	-4.27862
0.217847	1.2	4.8	1.2	4.8	1.2	4.8	-23.4067	-22.006	-10.698	-9.46615	-35.2012	-4.1056
0.218003	1.2	4.8	1.2	4.8	1.2	4.8	-54.5125	-19.28	-29.8704	-30.4165	13.901	42.0674
0.218159	1.2	4.8	1.2	4.8	1.2	4.8	23.3816	-16.5539	-6.04268	-27.3668	4.0032	-58.7596
0.218315	1.2	4.8	1.2	4.8	1.2	4.8	-25.7242	-8.82781	-1.215	10.6829	32.1054	1.41345
0.218472	1.2	4.8	1.2	4.8	1.2	4.8	-5.83006	-36.1017	-5.38732	-4.26745	33.2076	-4.41353
0.218628	1.2	4.8	1.2	4.8	1.2	4.8	-10.9359	-7.37565	-38.5596	9.78222	9.30982	55.7595
0.218784	1.2	4.8	1.2	4.8	1.2	4.8	-63.0417	8.35043	14.268	12.8319	30.412	10.9325
0.21894	1.2	4.8	1.2	4.8	1.2	4.8	-12.1476	-2.9235	4.09572	-16.1184	27.5142	-38.8945
0.219097	1.2	4.8	1.2	4.8	1.2	4.8	-12.2534	18.8026	4.9234	-31.0688	-34.3836	-2.72147
0.219253	1.2	4.8	1.2	4.8	1.2	4.8	8.64075	-19.4713	-6.24892	-20.0191	3.71863	0.451548
0.219409	1.2	4.8	1.2	4.8	1.2	4.8	-3.46509	12.2547	-25.4212	0.0305922	-3.17916	21.6246
0.219566	1.2	4.8	1.2	4.8	1.2	4.8	-40.5709	0.98081	-7.59356	-44.9197	23.923	-38.2024
0.219722	1.2	4.8	1.2	4.8	1.2	4.8	44.3232	-3.29311	26.2341	48.1299	-18.9748	3.9706
0.219878	1.2	4.8	1.2	4.8	1.2	4.8	-8.78261	-18.567	-9.9382	-11.8204	-12.8725	-0.856386
0.220034	1.2	4.8	1.2	4.8	1.2	4.8	-13.8884	11.159	6.88948	8.22929	-0.770342	-17.6834
0.220191	1.2	4.8	1.2	4.8	1.2	4.8	41.0057	8.88512	-8.28284	1.27896	6.33186	-8.51035
0.220347	1.2	4.8	1.2	4.8	1.2	4.8	17.8999	-6.38881	-2.45516	31.3286	-5.56593	-23.3373
0.220503	1.2	4.8	1.2	4.8	1.2	4.8	3.79403	36.3373	5.37252	6.37831	-18.4637	-27.1643
0.220659	1.2	4.8	1.2	4.8	1.2	4.8	1.68819	20.0633	25.2002	-0.572013	37.6385	38.0087
0.220816	1.2	4.8	1.2	4.8	1.2	4.8	3.58235	22.7894	38.0279	-1.52234	-13.2593	-9.81829
0.220972	1.2	4.8	1.2	4.8	1.2	4.8	15.4765	-15.4845	-6.14444	-7.47266	-46.1571	-48.6453
0.221128	1.2	4.8	1.2	4.8	1.2	4.8	45.3707	28.2416	-1.31676	1.57701	5.94509	26.5277
0.221285	1.2	4.8	1.2	4.8	1.2	4.8	14.2648	-1.03234	14.5109	-0.373315	-24.9527	13.7008
0.221441	1.2	4.8	1.2	4.8	1.2	4.8	1.159	3.69373	5.3386	40.6764	-28.8505	-4.12622
0.221597	1.2	4.8	1.2	4.8	1.2	4.8	39.0532	10.4198	-20.8337	13.726	-15.7483	-4.9532
0.221753	1.2	4.8	1.2	4.8	1.2	4.8	52.9473	18.1459	7.99396	-33.2243	40.3539	39.2198
0.22191	1.2	4.8	1.2	4.8	1.2	4.8	69.8415	40.872	-0.178364	25.8254	17.4561	2.39283
0.222066	1.2	4.8	1.2	4.8	1.2	4.8	9.73564	29.598	-1.35068	38.8751	24.5583	-40.4342
0.222222	1.2	4.8	1.2	4.8	1.2	4.8	23.6298	34.3241	0.476996	11.9247	-27.3395	-28.2611
0.222378	1.2	4.8	1.2	4.8	1.2	4.8	-203.856	-176.227	-45.4606	-2.60215	-9.59601	-26.5453
0.222535	1.2	4.8	1.2	4.8	1.2	4.8	978.08	223.538	146.367	-34.5518	-6.49234	-23.3698
0.222691	1.2	4.8	1.2	4.8	1.2	4.8	3374.02	1689.3	156.195	2.49862	-20.3887	0.805662
0.222847	1.2	4.8	1.2	4.8	1.2	4.8	4397.95	4029.07	325.022	68.549	15.715	39.9811
0.223004	1.2	4.8	1.2	4.8	1.2	4.8	4131.89	4328.83	368.85	67.5994	22.8187	30.1566
0.22316	1.2	4.8	1.2	4.8	1.2	4.8	4060.82	4356.6	437.678	89.6498	81.9223	6.33213
0.223316	1.2	4.8	1.2	4.8	1.2	4.8	4094.76	4389.36	440.505	84.7002	15.026	-9.49239
0.223472	1.2	4.8	1.2	4.8	1.2	4.8	4111.69	4368.13	389.333	56.7505	35.1296	14.6831
0.223629	1.2	4.8	1.2	4.8	1.2	4.8	4071.63	4386.89	407.161	75.8009	51.2333	18.8586
0.223785	1.2	4.8	1.2	4.8	1.2	4.8	4188.56	4447.66	378.989	82.8513	72.337	11.0341
0.223941	1.2	4.8	1.2	4.8	1.2	4.8	4170.5	4424.42	414.816	38.9017	27.4406	41.2096
0.224098	1.2	4.8	1.2	4.8	1.2	4.8	4127.43	4456.19	428.644	104.952	45.5443	61.3851
0.224254	1.2	4.8	1.2	4.8	1.2	4.8	4190.37	4400.95	417.472	58.0025	34.648	44.5605
0.22441	1.2	4.8	1.2	4.8	1.2	4.8	4180.31	4393.72	392.299	53.0528	91.7516	46.736
0.224566	1.2	4.8	1.2	4.8	1.2	4.8	4203.24	4494.48	411.127	54.1032	75.8553	33.9115
0.224723	1.2	4.8	1.2	4.8	1.2	4.8	4249.18	4372.25	420.955	42.1536	16.959	18.087
0.224879	1.2	4.8	1.2	4.8	1.2	4.8	4252.11	4389.01	404.782	41.204	70.0626	80.2625
0.225035	1.2	4.8	1.2	4.8	1.2	4.8	4177.05	4416.78	418.61	114.254	47.1663	45.438
0.225191	1.2	4.8	1.2	4.8	1.2	4.8	4237.98	4462.54	417.438	94.3048	77.27	39.6135
0.225348	1.2	4.8	1.2	4.8	1.2	4.8	4141.92	4410.31	427.265	89.3551	75.3736	73.789
0.225504	1.2	4.8	1.2	4.8	1.2	4.8	4217.85	4488.07	425.093	86.4055	85.4773	27.9645
0.22566	1.2	4.8	1.2	4.8	1.2	4.8	4241.79	4388.84	420.921	98.4559	55.581	63.1399
0.225817	1.2	4.8	1.2	4.8	1.2	4.8	4244.73	4421.6	396.748	152.506	32.6846	25.3154
0.225973	1.2	4.8	1.2	4.8	1.2	4.8	4227.66	4439.37	416.576	127.557	67.7883	13.4909
0.226129	1.2	4.8	1.2	4.8	1.2	4.8	4308.6	4428.13	390.404	95.6071	65.8919	45.6664
0.226285	1.2	4.8	1.2	4.8	1.2	4.8	4187.53	4474.9	418.231	78.6575	77.9956	24.8419
0.226442	1.2	4.8	1.2	4.8	1.2	4.8	4224.47	4454.66	411.059	71.7078	94.0993	11.0174
0.226598	1.2	4.8	1.2	4.8	1.2	4.8	4230.4	4485.43	398.887	71.7582	43.2029	51.1929
0.226754	1.2	4.8	1.2	4.8	1.2	4.8	4217.34	4488.19	371.714	68.8086	95.3066	52.3684
0.22691	1.2	4.8	1.2	4.8	1.2	4.8	4335.27	4517.96	437.542	44.859	98.4103	27.5438
0.227067	1.2	4.8	1.2	4.8	1.2	4.8	4271.21	4516.72	373.37	103.909	83.5139	35.7193
0.227223	1.2	4.8	1.2	4.8	1.2	4.8	4266.15	4428.49	413.197	131.96	53.6176	24.8948
0.227379	1.2	4.8	1.2	4.8	1.2	4.8	4275.08	4491.25	409.025	77.0101	87.7213	73.0703
0.227536	1.2	4.8	1.2	4.8	1.2	4.8	4275.02	4492.02	421.853	74.0605	35.8249	26.2458
0.227692	1.2	4.8	1.2	4.8	1.2	4.8	4349.95	4532.78	402.681	91.1109	47.9286	56.4213
0.227848	1.2	4.8	1.2	4.8	1.2	4.8	4319.89	4512.55	418.508	129.161	77.0323	59.5968
0.228004	1.2	4.8	1.2	4.8	1.2	4.8	4352.82	4554.31	431.336	81.2117	37.1359	38.7723
0.228161	1.2	4.8	1.2	4.8	1.2	4.8	4312.76	4523.08	400.164	83.2621	72.2396	24.9478
0.228317	1.2	4.8	1.2	4.8	1.2	4.8	4226.69	4555.84	489.991	104.312	79.3433	18.1232
0.228473	1.2	4.8	1.2	4.8	1.2	4.8	4332.63	4538.61	426.819	84.3628	100.447	40.2987
0.228629	1.2	4.8	1.2	4.8	1.2	4.8	4269.56	4522.37	397.647	76.4132	65.5506	1.47422
0.228786	1.2	4.8	1.2	4.8	1.2	4.8	4337.5	4594.14	420.474	65.4636	55.6542	-0.350296
0.228942	1.2	4.8	1.2	4.8	1.2	4.8	4349.44	4555.9	448.302	111.514	69.7579	64.8252
0.229098	1.2	4.8	1.2	4.8	1.2	4.8	4381.37	4530.67	452.13	126.564	82.8616	51.0007
0.229255	1.2	4.8	1.2	4.8	1.2	4.8	4263.31	4531.43	422.957	74.6147	49.9652	32.1762
0.229411	1.2	4.8	1.2	4.8	1.2	4.8	4318.24	4561.2	436.785	97.6651	95.0689	60.3517
0.229567	1.2	4.8	1.2	4.8	1.2	4.8	4298.18	4609.96	437.613	101.716	47.1726	50.5271
0.229723	1.2	4.8	1.2	4.8	1.2	4.8	4357.11	4532.73	425.44	88.7659	40.2762	60.7026
0.22988	1.2	4.8	1.2	4.8	1.2	4.8	4338.05	4625.49	418.268	114.816	50.3799	25.8781
0.230036	1.2	4.8	1.2	4.8	1.2	4.8	4351.98	4522.26	472.096	78.8667	63.4836	-11.9464
0.230192	1.2	4.8	1.2	4.8	1.2	4.8	4357.92	4544.02	441.923	149.917	61.5872	43.2291
0.230348	1.2	4.8	1.2	4.8	1.2	4.8	4334.86	4630.79	426.751	82.9674	88.6909	17.4046
0.230505	1.2	4.8	1.2	4.8	1.2	4.8	4385.79	4533.55	459.579	93.0178	89.7946	109.58
0.230661	1.2	4.8	1.2	4.8	1.2	4.8	4396.73	4568.32	463.406	96.0682	105.898	37.7556
0.230817	1.2	4.8	1.2	4.8	1.2	4.8	4379.66	4595.08	388.234	83.1186	52.0019	51.9311
0.230974	1.2	4.8	1.2	4.8	1.2	4.8	4437.6	4649.85	489.062	54.169	69.1056	8.10654
0.23113	1.2	4.8	1.2	4.8	1.2	4.8	4357.53	4580.61	451.889	78.2194	71.2092	57.282
0.231286	1.2	4.8	1.2	4.8	1.2	4.8	4397.47	4619.38	429.717	103.27	84.3129	57.4575
0.231442	1.2	4.8	1.2	4.8	1.2	4.8	4417.4	4623.14	435.545	106.32	26.4165	25.633
0.231599	1.2	4.8	1.2	4.8	1.2	4.8	4436.34	4599.91	459.373	98.3705	51.5202	43.8085
0.231755	1.2	4.8	1.2	4.8	1.2	4.8	4442.27	4630.67	479.2	84.4209	95.6239	72.984
0.231911	1.2	4.8	1.2	4.8	1.2	4.8	4455.21	4623.44	402.028	108.471	75.7275	29.1595
0.232068	1.2	4.8	1.2	4.8	1.2	4.8	4394.15	4530.2	450.856	118.522	69.8312	83.335
0.232224	1.2	4.8	1.2	4.8	1.2	4.8	4394.08	4573.97	422.683	87.572	55.9349	40.5104
0.23238	1.2	4.8	1.2	4.8	1.2	4.8	4453.02	4589.73	440.511	100.622	58.0385	38.6859
0.232536	1.2	4.8	1.2	4.8	1.2	4.8	4462.95	4603.5	510.339	113.673	60.1422	65.8614
0.232693	1.2	4.8	1.2	4.8	1.2	4.8	4391.89	4628.26	444.166	95.7232	50.2459	82.0369
0.232849	1.2	4.8	1.2	4.8	1.2	4.8	4481.82	4601.03	409.994	100.774	104.35	34.2124
0.233005	1.2	4.8	1.2	4.8	1.2	4.8	4408.76	4595.79	445.822	119.824	100.453	93.3879
0.233161	1.2	4.8	1.2	4.8	1.2	4.8	4456.69	4653.56	426.649	33.8743	99.5569	22.5634
0.233318	1.2	4.8	1.2	4.8	1.2	4.8	4451.63	4581.32	454.477	59.9247	45.6605	4.73886
0.233474	1.2	4.8	1.2	4.8	1.2	4.8	4272.1	4469.37	417.125	121.63	89.0682	48.3622
0.23363	1.2	4.8	1.2	4.8	1.2	4.8	3699.9	4077.06	425.926	80.5823	59.9623	49.4704
0.233787	1.2	4.8	1.2	4.8	1.2	4.8	832.703	959.755	193.727	37.5348	94.8564	37.5785
0.233943	1.2	4.8	1.2	4.8	1.2	4.8	294.507	320.45	94.5282	22.4873	81.7504	19.6867
0.234099	1.2	4.8	1.2	4.8	1.2	4.8	162.311	205.145	49.3293	22.4398	13.6445	41.7948
0.234255	1.2	4.8	1.2	4.8	1.2	4.8	115.115	157.84	41.1304	8.39231	13.5386	3.903
0.234412	1.2	4.8	1.2	4.8	1.2	4.8	64.9187	62.5351	1.93151	-9.65519	-10.5674	26.0112
0.234568	1.2	4.8	1.2	4.8	1.2	4.8	81.7225	33.23	18.7326	-29.7027	-25.6733	-52.8807
0.234724	1.2	4.8	1.2	4.8	1.2	4.8	76.5263	49.925	29.5337	-4.7502	54.2208	-33.7725
0.23488	1.2	4.8	1.2	4.8	1.2	4.8	17.3301	45.6199	-8.66514	-9.7977	3.11484	-11.6644
0.235037	1.2	4.8	1.2	4.8	1.2	4.8	33.1339	42.3149	5.13598	8.15479	18.0089	50.4438
0.235193	1.2	4.8	1.2	4.8	1.2	4.8	5.93777	26.0098	26.9371	-56.8927	-34.097	2.55191
0.235349	1.2	4.8	1.2	4.8	1.2	4.8	33.7416	14.7048	37.7382	-11.9402	-22.2029	-54.3399
0.235506	1.2	4.8	1.2	4.8	1.2	4.8	12.5454	24.3997	-4.46066	18.0123	5.69112	-12.2318
0.235662	1.2	4.8	1.2	4.8	1.2	4.8	9.34923	20.0947	5.34045	6.96478	0.585193	34.8764
0.235818	1.2	4.8	1.2	4.8	1.2	4.8	-34.8469	16.7896	-15.8584	25.9173	-15.5207	-9.01549
0.235974	1.2	4.8	1.2	4.8	1.2	4.8	9.95688	-75.5154	9.94269	42.8698	-22.6267	-22.9073
0.236131	1.2	4.8	1.2	4.8	1.2	4.8	8.7607	15.1795	-30.2562	-2.17773	-2.7326	28.2008
0.236287	1.2	4.8	1.2	4.8	1.2	4.8	-0.435476	-34.1256	-15.4551	-0.225232	-56.8385	3.30897
0.236443	1.2	4.8	1.2	4.8	1.2	4.8	-7.63165	-31.4306	40.346	-37.2727	14.0555	15.4171
0.236599	1.2	4.8	1.2	4.8	1.2	4.8	-48.8278	-36.7357	-5.85284	-5.32024	-6.05039	33.5253
0.236756	1.2	4.8	1.2	4.8	1.2	4.8	-11.024	-22.0407	-19.0517	3.63226	28.8437	51.6334
0.236912	1.2	4.8	1.2	4.8	1.2	4.8	-53.2202	-4.34577	-1.2506	20.5848	9.73775	21.7416
0.237068	1.2	4.8	1.2	4.8	1.2	4.8	-54.4164	-25.6508	-44.4495	9.53725	3.63182	26.8497
0.237225	1.2	4.8	1.2	4.8	1.2	4.8	-16.6125	-3.95588	46.3516	-2.51025	19.5259	-10.0421
0.237381	1.2	4.8	1.2	4.8	1.2	4.8	3.19128	-31.2609	-18.8472	-13.5578	9.41996	-13.934
0.237537	1.5	4.5	1.5	4.5	1.5	4.5	-55.0049	-26.566	31.9539	9.39474	5.31403	-10.8258
0.237693	1.5	4.5	1.5	4.5	1.5	4.5	0.798927	-37.871	8.75499	31.3472	-23.7919	-2.71767
0.23785	1.5	4.5	1.5	4.5	1.5	4.5	-26.3973	0.823903	-2.44389	11.2997	-13.8978	-16.6095
0.238006	1.5	4.5	1.5	4.5	1.5	4.5	1.40657	-30.4812	-28.6428	27.2522	22.9962	-24.5014
0.238162	1.5	4.5	1.5	4.5	1.5	4.5	-11.7896	-27.7862	-4.84166	4.20473	11.8903	-14.3932
0.238318	1.5	4.5	1.5	4.5	1.5	4.5	-62.9858	-14.0913	-24.0405	-20.8428	3.78438	-34.2851
0.238475	1.5	4.5	1.5	4.5	1.5	4.5	-55.182	7.60369	-25.2394	7.10972	12.6784	28.8231
0.238631	1.5	4.5	1.5	4.5	1.5	4.5	6.62186	-20.7014	-30.4383	46.0622	-0.427484	15.9312
0.238787	1.5	4.5	1.5	4.5	1.5	4.5	54.4257	0.993579	27.3628	-8.98528	-34.5334	9.03939
0.238944	1.5	4.5	1.5	4.5	1.5	4.5	2.22951	-33.3115	-26.8361	19.9672	0.360656	-25.8525
0.2391	1.5	4.5	1.5	4.5	1.5	4.5	-28.9667	-21.6165	10.9651	-34.0803	-28.7453	28.2557
0.239256	1.5	4.5	1.5	4.5	1.5	4.5	24.8372	42.0784	-26.2338	-43.1278	-0.851205	-24.6362
0.239412	1.5	4.5	1.5	4.5	1.5	4.5	3.64098	1.77336	1.56729	32.8247	10.0429	11.472
0.239569	1.5	4.5	1.5	4.5	1.5	4.5	7.4448	-1.53169	-24.6316	-11.2228	12.9369	9.58015
0.239725	1.5	4.5	1.5	4.5	1.5	4.5	-3.75138	-30.8367	7.16952	16.7297	-5.169	18.6883
0.239881	1.5	4.5	1.5	4.5	1.5	4.5	-7.94756	-2.1418	-21.0294	-9.31781	-0.274926	-28.2036
0.240038	1.5	4.5	1.5	4.5	1.5	4.5	-28.1437	-40.4469	5.77176	-33.3653	37.6191	-4.0954
0.240194	1.5	4.5	1.5	4.5	1.5	4.5	11.6601	35.2481	36.5729	49.5872	-10.4868	-19.9872
0.24035	1.5	4.5	1.5	4.5	1.5	4.5	-36.5361	-2.05696	-11.626	-1.46032	19.4073	20.1209
0.240506	1.5	4.5	1.5	4.5	1.5	4.5	-18.7323	-4.36202	3.17512	-33.5078	5.30135	17.2291
0.240663	1.5	4.5	1.5	4.5	1.5	4.5	6.07156	-34.6671	-13.0238	-23.5553	39.1954	10.3372
0.240819	1.5	4.5	1.5	4.5	1.5	4.5	-4.12462	-3.97212	-8.22265	45.3972	8.08949	-22.5546
0.240975	1.5	4.5	1.5	4.5	1.5	4.5	-0.320798	-9.27718	0.578469	-18.6503	-13.0164	-30.4465
0.241131	1.5	4.5	1.5	4.5	1.5	4.5	-10.517	27.4178	-13.6204	6.30217	-27.1224	20.6617
0.241288	1.5	4.5	1.5	4.5	1.5	4.5	10.2868	18.1127	-7.81929	-63.7453	8.7717	7.76981
0.241444	1.5	4.5	1.5	4.5	1.5	4.5	-37.9093	-14.1923	-6.01818	31.2072	1.66577	7.87796
0.2416	1.5	4.5	1.5	4.5	1.5	4.5	-7.10551	-49.4974	-9.21706	-0.840341	-12.4402	-12.0139
0.241757	1.5	4.5	1.5	4.5	1.5	4.5	-43.3017	-29.8024	18.5841	5.11216	-12.5461	29.0943
0.241913	1.5	4.5	1.5	4.5	1.5	4.5	0.502138	-28.1075	25.3852	11.0647	32.348	-28.7976
0.242069	1.5	4.5	1.5	4.5	1.5	4.5	-8.69404	-15.4126	-3.8137	-12.9829	27.242	3.31057
0.242225	1.5	4.5	1.5	4.5	1.5	4.5	-30.8902	-27.7176	-3.01259	-19.0304	-26.8639	-13.5813
0.242382	1.5	4.5	1.5	4.5	1.5	4.5	1.91361	52.9773	-4.21147	42.9221	-22.9698	8.52687
0.242538	1.5	4.5	1.5	4.5	1.5	4.5	44.7174	-5.32772	-16.4103	-1.12536	-2.07574	-11.365
0.242694	1.5	4.5	1.5	4.5	1.5	4.5	7.52125	30.3672	-25.6092	-9.17286	16.8183	-3.25683
0.24285	1.5	4.5	1.5	4.5	1.5	4.5	14.3251	18.0622	-15.8081	-28.2204	14.7124	-0.148674
0.243007	1.5	4.5	1.5	4.5	1.5	4.5	18.1289	-3.24288	15.993	-6.26787	-10.3935	-31.0405
0.243163	1.5	4.5	1.5	4.5	1.5	4.5	30.9327	21.4521	2.79412	10.6846	5.50054	-11.9324
0.243319	1.5	4.5	1.5	4.5	1.5	4.5	-11.2635	-7.85299	23.5952	-2.36288	7.39461	52.1758
0.243476	1.5	4.5	1.5	4.5	1.5	4.5	-5.45964	-0.158042	11.3964	8.58962	-0.711324	7.28393
0.243632	1.5	4.5	1.5	4.5	1.5	4.5	2.34419	22.5369	22.1975	4.54212	-41.8173	-12.6079
0.243788	1.5	4.5	1.5	4.5	1.5	4.5	-14.852	-2.76815	6.99859	-31.5054	-8.92319	-10.4998
0.243944	1.5	4.5	1.5	4.5	1.5	4.5	52.9518	-5.0732	8.79971	-53.5529	13.9709	19.6084
0.244101	1.5	4.5	1.5	4.5	1.5	4.5	16.7557	15.6217	-15.3992	-5.60039	-20.135	-10.2835
0.244257	1.5	4.5	1.5	4.5	1.5	4.5	24.5595	12.3167	32.4019	17.3521	-17.241	-2.17531
0.244413	1.5	4.5	1.5	4.5	1.5	4.5	25.3633	13.0116	-21.7969	-7.6954	-3.34691	14.9328
0.244569	1.5	4.5	1.5	4.5	1.5	4.5	-173.904	-165.635	-49.8752	11.6298	-5.93178	-5.63776
0.244726	1.5	4.5	1.5	4.5	1.5	4.5	49.8995	-147.94	-61.0741	15.5823	-21.0377	-34.5296
0.244882	1.5	4.5	1.5	4.5	1.5	4.5	3057.7	1841.76	401.727	-1.46518	-17.1436	-44.4215
0.245038	1.5	4.5	1.5	4.5	1.5	4.5	4204.51	4244.45	393.528	68.4873	19.7504	-11.3133
0.245195	1.5	4.5	1.5	4.5	1.5	4.5	3851.31	4177.15	565.329	103.44	75.6445	17.7948
0.245351	1.5	4.5	1.5	4.5	1.5	4.5	3789.11	4141.84	557.13	116.392	111.539	35.903
0.245507	1.5	4.5	1.5	4.5	1.5	4.5	3826.92	4102.54	569.932	94.3448	95.4326	10.0112
0.245663	1.5	4.5	1.5	4.5	1.5	4.5	3819.72	4090.23	550.733	63.2973	93.3267	12.1193
0.24582	1.5	4.5	1.5	4.5	1.5	4.5	3729.53	4087.92	587.534	64.2498	84.2208	46.2275
0.245976	1.5	4.5	1.5	4.5	1.5	4.5	3761.33	4072.62	564.335	30.2023	78.1148	25.3356
0.246132	1.5	4.5	1.5	4.5	1.5	4.5	3797.13	4078.31	587.136	69.1548	35.0089	8.44376
0.246288	1.5	4.5	1.5	4.5	1.5	4.5	3782.94	4099.01	529.937	68.1073	47.903	46.5519
0.246445	1.5	4.5	1.5	4.5	1.5	4.5	3832.74	4146.7	555.738	92.0598	59.7971	35.6601
0.246601	1.5	4.5	1.5	4.5	1.5	4.5	3819.55	4158.4	570.539	93.0123	75.6911	18.7682
0.246757	1.5	4.5	1.5	4.5	1.5	4.5	3777.35	4130.09	597.34	85.9648	57.5852	16.8764
0.246914	1.5	4.5	1.5	4.5	1.5	4.5	3874.15	4144.79	582.142	97.9173	62.4793	45.9845
0.24707	1.5	4.5	1.5	4.5	1.5	4.5	3852.96	4120.48	574.943	83.8698	62.3733	60.0927
0.247226	1.5	4.5	1.5	4.5	1.5	4.5	3821.76	4177.18	573.744	114.822	32.2674	69.2008
0.247382	1.5	4.5	1.5	4.5	1.5	4.5	3918.56	4098.87	543.545	47.7748	59.1615	-2.69103
0.247539	1.5	4.5	1.5	4.5	1.5	4.5	3906.37	4146.57	574.346	81.7273	42.0555	84.4171
0.247695	1.5	4.5	1.5	4.5	1.5	4.5	3837.17	4138.26	596.147	84.6798	57.9496	6.52527
0.247851	1.5	4.5	1.5	4.5	1.5	4.5	3818.98	4145.96	579.948	79.6323	67.8437	8.63342
0.248008	1.5	4.5	1.5	4.5	1.5	4.5	3915.78	4180.65	564.749	125.585	53.7378	35.7416
0.248164	1.5	4.5	1.5	4.5	1.5	4.5	3923.58	4236.35	559.551	160.537	69.6318	-4.15028
0.24832	1.5	4.5	1.5	4.5	1.5	4.5	3911.39	4156.04	548.352	70.4897	61.5259	37.9579
0.248476	1.5	4.5	1.5	4.5	1.5	4.5	3861.19	4213.74	560.153	90.4422	45.42	41.066
0.248633	1.5	4.5	1.5	4.5	1.5	4.5	3904	4216.43	605.954	74.3947	58.314	33.1742
0.248789	1.5	4.5	1.5	4.5	1.5	4.5	3858.8	4149.13	548.755	81.3472	89.2081	49.2823
0.248945	1.5	4.5	1.5	4.5	1.5	4.5	3888.6	4229.82	564.556	117.3	98.1022	52.3905
0.249101	1.5	4.5	1.5	4.5	1.5	4.5	3933.41	4249.52	539.357	69.2522	85.9962	15.4986
0.249258	1.5	4.5	1.5	4.5	1.5	4.5	3964.21	4201.21	579.158	55.2047	78.8903	25.6068
0.249414	1.5	4.5	1.5	4.5	1.5	4.5	3952.01	4182.91	586.959	77.1572	82.7844	47.7149
0.24957	1.5	4.5	1.5	4.5	1.5	4.5	3921.82	4260.6	570.761	79.1097	72.6784	20.8231
0.249727	1.5	4.5	1.5	4.5	1.5	4.5	3958.62	4209.3	570.562	87.0622	90.5725	60.9312
0.249883	1.5	4.5	1.5	4.5	1.5	4.5	3938.43	4237.99	592.363	117.015	52.4666	39.0394
0.250039	1.5	4.5	1.5	4.5	1.5	4.5	3958.23	4209.69	556.164	103.967	44.3607	65.1475
0.250195	1.5	4.5	1.5	4.5	1.5	4.5	3966.03	4139.38	562.965	64.9197	100.255	36.2557
0.250352	1.5	4.5	1.5	4.5	1.5	4.5	3845.84	4252.08	591.766	103.872	51.1488	88.3638
0.250508	1.5	4.5	1.5	4.5	1.5	4.5	3924.64	4273.77	565.567	91.8247	50.0429	65.472
0.250664	1.5	4.5	1.5	4.5	1.5	4.5	3992.44	4201.47	552.368	76.7772	54.9369	17.5801
0.25082	1.5	4.5	1.5	4.5	1.5	4.5	3990.25	4233.16	569.17	78.7297	61.831	36.6883
0.250977	1.5	4.5	1.5	4.5	1.5	4.5	3987.05	4361.86	606.971	116.682	93.7251	70.7964
0.251133	1.5	4.5	1.5	4.5	1.5	4.5	3902.86	4240.55	573.772	91.6347	62.6191	53.9046
0.251289	1.5	4.5	1.5	4.5	1.5	4.5	3953.66	4245.25	616.573	109.587	141.513	16.0128
0.251446	1.5	4.5	1.5	4.5	1.5	4.5	3945.46	4279.94	590.374	114.54	86.4073	26.1209
0.251602	1.5	4.5	1.5	4.5	1.5	4.5	3983.27	4267.64	571.175	113.492	94.3014	19.2291
0.251758	1.5	4.5	1.5	4.5	1.5	4.5	3934.07	4312.33	587.976	87.4447	69.1954	47.3372
0.251914	1.5	4.5	1.5	4.5	1.5	4.5	4001.88	4290.03	605.777	75.3972	80.0895	41.4454
0.252071	1.5	4.5	1.5	4.5	1.5	4.5	4036.68	4273.72	548.578	87.3497	58.9836	40.5535
0.252227	1.5	4.5	1.5	4.5	1.5	4.5	3999.48	4296.42	561.38	123.302	60.8776	27.6617
0.252383	1.5	4.5	1.5	4.5	1.5	4.5	4015.29	4253.11	591.181	67.2547	95.7717	48.7698
0.252539	1.5	4.5	1.5	4.5	1.5	4.5	4008.09	4304.81	553.982	101.207	88.6658	11.878
0.252696	1.5	4.5	1.5	4.5	1.5	4.5	4035.89	4296.5	585.783	133.16	55.5598	70.9861
0.252852	1.5	4.5	1.5	4.5	1.5	4.5	4009.7	4269.2	608.584	78.1122	88.4539	60.0943
0.253008	1.5	4.5	1.5	4.5	1.5	4.5	4005.5	4367.89	584.385	96.0647	75.348	37.2024
0.253165	1.5	4.5	1.5	4.5	1.5	4.5	4070.31	4389.59	556.186	77.0171	58.242	28.3106
0.253321	1.5	4.5	1.5	4.5	1.5	4.5	4054.11	4304.28	586.987	90.9696	101.136	24.4187
0.253477	1.5	4.5	1.5	4.5	1.5	4.5	4043.91	4353.98	630.789	102.922	42.0302	18.5269
0.253633	1.5	4.5	1.5	4.5	1.5	4.5	4065.72	4311.67	624.59	125.875	93.9243	70.635
0.25379	1.5	4.5	1.5	4.5	1.5	4.5	4062.52	4262.37	599.391	126.827	67.8183	32.7432
0.253946	1.5	4.5	1.5	4.5	1.5	4.5	3984.33	4349.06	591.192	106.78	77.7124	68.8513
0.254102	1.5	4.5	1.5	4.5	1.5	4.5	3966.13	4365.76	595.993	95.7321	69.6065	63.9595
0.254258	1.5	4.5	1.5	4.5	1.5	4.5	4080.93	4343.45	573.794	71.6846	107.501	60.0676
0.254415	1.5	4.5	1.5	4.5	1.5	4.5	4051.74	4369.15	604.595	92.6371	22.3946	44.1758
0.254571	1.5	4.5	1.5	4.5	1.5	4.5	4070.54	4391.84	606.396	94.5896	27.2887	34.2839
0.254727	1.5	4.5	1.5	4.5	1.5	4.5	4022.34	4369.54	563.197	70.5421	98.1827	79.3921
0.254884	1.5	4.5	1.5	4.5	1.5	4.5	4067.15	4344.23	605.999	93.4946	64.0768	98.5002
0.25504	1.5	4.5	1.5	4.5	1.5	4.5	4129.95	4329.93	540.8	112.447	67.9709	54.6084
0.255196	1.5	4.5	1.5	4.5	1.5	4.5	4067.76	4332.62	591.601	82.3996	95.865	60.7165
0.255352	1.5	4.5	1.5	4.5	1.5	4.5	4026.56	4399.32	635.402	72.3521	44.759	21.8247
0.255509	1.5	4.5	1.5	4.5	1.5	4.5	4066.36	4301.01	616.203	108.305	87.6531	57.9328
0.255665	1.5	4.5	1.5	4.5	1.5	4.5	3923.57	4172.38	546.37	56.6415	74.8117	33.431
0.255821	1.5	4.5	1.5	4.5	1.5	4.5	3860.04	4214.92	551.253	86.7683	109.902	21.688
0.255977	1.5	4.5	1.5	4.5	1.5	4.5	1537.51	2025.46	364.136	76.8952	81.9921	11.945
0.256134	1.5	4.5	1.5	4.5	1.5	4.5	339.974	374.999	110.019	40.0221	16.0822	-59.798
0.25629	1.5	4.5	1.5	4.5	1.5	4.5	199.443	257.539	77.9014	40.1489	-5.82763	34.459
0.256446	1.5	4.5	1.5	4.5	1.5	4.5	115.911	135.078	54.7842	0.275818	55.2625	27.716
0.256603	1.5	4.5	1.5	4.5	1.5	4.5	19.3797	53.6176	22.667	41.4027	1.35268	46.973
0.256759	1.5	4.5	1.5	4.5	1.5	4.5	40.8482	60.1571	27.5498	8.52956	28.4428	1.23004
0.256915	1.5	4.5	1.5	4.5	1.5	4.5	3.31676	74.6965	26.4326	-11.3436	-0.467009	-17.513
0.257071	1.5	4.5	1.5	4.5	1.5	4.5	34.7853	-20.764	-26.6846	-45.2167	7.62315	-16.2559
0.257228	1.5	4.5	1.5	4.5	1.5	4.5	57.2538	52.7755	-0.801778	-19.0898	-10.2867	11.0011
0.257384	1.5	4.5	1.5	4.5	1.5	4.5	6.72237	28.315	-30.919	27.037	-26.1965	4.25806
0.25754	1.5	4.5	1.5	4.5	1.5	4.5	11.1909	24.8544	39.9638	-15.8361	18.8936	-40.4849
0.257697	1.5	4.5	1.5	4.5	1.5	4.5	14.6594	35.3939	-21.1534	-18.7092	6.98377	2.77208
0.257853	1.5	4.5	1.5	4.5	1.5	4.5	24.128	13.9334	-0.27057	20.4177	-22.9261	-7.97091
0.258009	1.5	4.5	1.5	4.5	1.5	4.5	-35.4035	19.4728	53.6122	14.5445	22.1641	2.28609
0.258165	1.5	4.5	1.5	4.5	1.5	4.5	10.065	22.0123	4.49503	-8.32859	25.2542	-50.4569
0.258322	1.5	4.5	1.5	4.5	1.5	4.5	19.5336	-24.4482	-6.62216	25.7983	-53.6556	-0.199894
0.258478	1.5	4.5	1.5	4.5	1.5	4.5	25.0021	-13.9087	6.26064	-9.07485	-55.5654	21.0571
0.258634	1.5	4.5	1.5	4.5	1.5	4.5	-38.5293	-7.36927	49.1434	0.0520209	9.52471	25.3141
0.25879	1.5	4.5	1.5	4.5	1.5	4.5	39.9392	-19.8298	-1.97376	7.17889	6.61487	-58.4289
0.258947	1.5	4.5	1.5	4.5	1.5	4.5	-42.5923	-16.2903	3.90905	25.3058	6.70502	-4.17187
0.259103	1.5	4.5	1.5	4.5	1.5	4.5	1.87626	-27.7508	-13.2082	27.4326	-5.20482	31.0851
0.259259	1.5	4.5	1.5	4.5	1.5	4.5	3.34479	-24.2114	-3.32535	-17.4405	-2.11466	-2.65785
0.259416	1.5	4.5	1.5	4.5	1.5	4.5	-18.1867	-20.6719	-18.4425	-16.3136	21.9755	40.5992
0.259572	1.5	4.5	1.5	4.5	1.5	4.5	19.2819	-22.1324	-47.5597	-12.1867	-17.9344	-0.143839
0.259728	1.5	4.5	1.5	4.5	1.5	4.5	6.7504	-6.59296	37.3231	-41.0599	5.15581	16.1132
0.259884	1.5	4.5	1.5	4.5	1.5	4.5	-22.7811	-35.0535	-26.7941	36.067	-9.75404	-1.62983
0.260041	1.5	4.5	1.5	4.5	1.5	4.5	-9.31253	-27.514	-16.9113	8.19387	-12.6639	17.6272
0.260197	1.5	4.5	1.5	4.5	1.5	4.5	-50.844	-31.9745	-3.02854	24.3207	-10.5737	29.8842
0.260353	1.5	4.5	1.5	4.5	1.5	4.5	-38.3755	-15.4351	-2.14573	5.44761	-44.4836	-15.8588
0.260509	1.5	4.5	1.5	4.5	1.5	4.5	-0.906928	6.1044	-28.2629	-26.4255	8.60659	-20.6018
0.260666	1.5	4.5	1.5	4.5	1.5	4.5	-50.4384	-25.3561	-5.38013	35.7014	10.6967	11.6552
0.260822	1.5	4.5	1.5	4.5	1.5	4.5	-19.9699	-32.8167	-6.49733	24.8282	-0.2131	-43.0878
0.260978	1.5	4.5	1.5	4.5	1.5	4.5	-48.5013	0.722822	-54.6145	7.9551	-15.1229	-6.83078
0.261135	1.5	4.5	1.5	4.5	1.5	4.5	-21.0328	1.2623	-45.7317	-1.91803	-25.0328	50.4262
0.261291	1.5	4.5	1.5	4.5	1.5	4.5	8.43575	-18.1982	-0.848921	-35.7912	-9.94263	55.6832
0.261447	1.5	4.5	1.5	4.5	1.5	4.5	-22.0957	-39.6588	3.03388	-20.6643	12.1475	-31.0598
0.261603	1.5	4.5	1.5	4.5	1.5	4.5	-10.6272	-61.1193	-2.08332	-12.5374	5.23768	-0.80275
0.26176	1.5	4.5	1.5	4.5	1.5	4.5	-18.1586	-5.57981	8.79949	-22.4105	11.3278	-27.5457
0.261916	1.5	4.5	1.5	4.5	1.5	4.5	-23.6901	-4.04034	0.682287	24.7163	22.418	10.7113
0.262072	1.5	4.5	1.5	4.5	1.5	4.5	-1.22158	9.49913	-51.4349	-14.1568	18.5082	19.9683
0.262228	1.5	4.5	1.5	4.5	1.5	4.5	20.247	0.0386039	-7.55211	-2.02993	-1.40169	-21.7747
0.262385	1.5	4.5	1.5	4.5	1.5	4.5	20.7155	-17.4219	8.33069	-4.90306	18.6885	37.4823
0.262541	1.5	4.5	1.5	4.5	1.5	4.5	0.18403	-45.8825	16.2135	6.22381	-16.2214	22.7393
0.262697	1.5	4.5	1.5	4.5	1.5	4.5	7.65256	8.65702	-37.9037	-12.6493	34.8688	-59.0037
0.262854	1.5	4.5	1.5	4.5	1.5	4.5	-17.8789	1.19649	-15.0209	-44.5224	10.9589	1.25331
0.26301	1.5	4.5	1.5	4.5	1.5	4.5	-24.4104	-39.264	25.8619	33.6044	-7.95091	-14.4897
0.263166	1.5	4.5	1.5	4.5	1.5	4.5	-16.9418	0.27544	-19.2553	19.7313	-27.8608	-60.2327
0.263322	1.5	4.5	1.5	4.5	1.5	4.5	14.5267	-31.1851	49.6275	-9.14183	-4.7706	-15.9757
0.263479	1.5	4.5	1.5	4.5	1.5	4.5	27.9952	-26.6456	33.5103	-22.015	-41.6804	-63.7187
0.263635	1.5	4.5	1.5	4.5	1.5	4.5	-9.53622	-19.1061	10.3931	-37.8881	13.4097	58.5383
0.263791	1.5	4.5	1.5	4.5	1.5	4.5	-8.06769	-50.5667	-12.7241	-17.7612	-3.50013	-21.2047
0.263947	1.5	4.5	1.5	4.5	1.5	4.5	-4.59915	-11.0272	9.15872	-5.63434	13.59	20.0524
0.264104	1.5	4.5	1.5	4.5	1.5	4.5	-7.13062	-29.4877	-4.95848	16.4925	23.6802	-43.6906
0.26426	1.5	4.5	1.5	4.5	1.5	4.5	-14.6621	-7.94825	37.9243	-20.3806	-24.2297	41.5664
0.264416	1.5	4.5	1.5	4.5	1.5	4.5	10.8065	10.5912	-25.1929	-8.25373	1.8605	-46.1766
0.264573	1.5	4.5	1.5	4.5	1.5	4.5	10.275	10.1307	-11.3101	36.8731	9.95065	-1.91962
0.264729	1.5	4.5	1.5	4.5	1.5	4.5	12.7435	41.6702	31.5727	4.00002	8.04081	11.3374
0.264885	1.5	4.5	1.5	4.5	1.5	4.5	24.2121	2.20964	-2.54447	13.1269	18.131	19.5944
0.265041	1.5	4.5	1.5	4.5	1.5	4.5	-62.3194	13.7491	15.3383	26.2538	-22.7789	16.8514
0.265198	1.5	4.5	1.5	4.5	1.5	4.5	-36.8509	52.2886	8.22113	0.38063	28.3113	11.1084
0.265354	1.5	4.5	1.5	4.5	1.5	4.5	14.6177	17.8281	15.1039	29.5075	10.4014	20.3654
0.26551	1.5	4.5	1.5	4.5	1.5	4.5	36.0862	64.3675	20.9867	-34.3656	-3.50841	15.6224
0.265667	1.5	4.5	1.5	4.5	1.5	4.5	-27.4453	11.907	-6.13046	12.7612	-6.41825	-27.1206
0.265823	1.5	4.5	1.5	4.5	1.5	4.5	40.0233	6.44648	-37.2477	3.88812	-14.3281	18.1364
0.265979	1.5	4.5	1.5	4.5	1.5	4.5	22.4918	-0.0140515	-26.3649	-38.985	-4.23794	-21.6066
0.266135	1.5	4.5	1.5	4.5	1.5	4.5	-3.03966	17.5254	24.5179	-15.8581	-22.1478	-31.3496
0.266292	1.5	4.5	1.5	4.5	1.5	4.5	38.4289	-12.9351	-34.5993	17.2687	-9.05763	15.9075
0.266448	1.5	4.5	1.5	4.5	1.5	4.5	-15.1026	18.6044	-3.71645	-21.6044	-14.9675	-12.8355
0.266604	1.5	4.5	1.5	4.5	1.5	4.5	45.3659	-21.8562	33.1664	20.5225	-6.87731	-5.57853
0.26676	1.5	4.5	1.5	4.5	1.5	4.5	-189.432	-138.619	-37.9508	-20.3585	7.81174	-25.569
0.266917	1.5	4.5	1.5	4.5	1.5	4.5	-144.963	-199.08	-72.6298	10.7683	-51.0981	-15.312
0.267073	1.5	4.5	1.5	4.5	1.5	4.5	2755.51	1647.46	704.266	-2.1048	-12.0079	-18.055
0.267229	1.5	4.5	1.5	4.5	1.5	4.5	3980.97	4132	605.161	0.0220745	47.0822	34.202
0.267386	1.5	4.5	1.5	4.5	1.5	4.5	3523.44	3908.54	640.056	41.1489	69.1724	22.459
0.267542	1.5	4.5	1.5	4.5	1.5	4.5	3459.91	3751.08	708.952	63.2758	88.2625	5.71602
0.267698	1.5	4.5	1.5	4.5	1.5	4.5	3391.38	3696.62	735.847	62.4027	28.3527	14.973
0.267854	1.5	4.5	1.5	4.5	1.5	4.5	3430.85	3685.16	756.743	73.5296	44.4428	-23.77
0.268011	1.5	4.5	1.5	4.5	1.5	4.5	3397.32	3711.7	768.638	85.6564	36.533	64.487
0.268167	1.5	4.5	1.5	4.5	1.5	4.5	3447.79	3714.24	715.534	78.7833	68.6231	32.7441
0.268323	1.5	4.5	1.5	4.5	1.5	4.5	3422.25	3672.78	767.429	95.9102	44.7133	-13.9989
0.268479	1.5	4.5	1.5	4.5	1.5	4.5	3444.72	3733.31	724.324	73.037	61.8035	29.2581
0.268636	1.5	4.5	1.5	4.5	1.5	4.5	3411.19	3689.85	750.22	34.1639	33.8936	-2.48493
0.268792	1.5	4.5	1.5	4.5	1.5	4.5	3421.66	3797.39	724.115	90.2908	77.9838	71.7721
0.268948	1.5	4.5	1.5	4.5	1.5	4.5	3538.13	3694.93	810.011	152.418	73.0739	43.0291
0.269105	1.5	4.5	1.5	4.5	1.5	4.5	3479.6	3730.47	764.906	69.5445	57.1641	37.2861
0.269261	1.5	4.5	1.5	4.5	1.5	4.5	3464.07	3699.01	705.801	95.6714	63.2542	38.5431
0.269417	1.5	4.5	1.5	4.5	1.5	4.5	3523.53	3762.55	741.697	81.7983	33.3444	14.8001
0.269573	1.5	4.5	1.5	4.5	1.5	4.5	3516	3740.09	722.592	69.9251	44.4346	16.0571
0.26973	1.5	4.5	1.5	4.5	1.5	4.5	3486.47	3770.63	732.488	105.052	64.5247	13.3141
0.269886	1.5	4.5	1.5	4.5	1.5	4.5	3534.94	3717.17	727.383	55.1789	41.6149	39.5711
0.270042	1.5	4.5	1.5	4.5	1.5	4.5	3566.41	3785.71	762.278	63.3058	65.705	44.8281
0.270198	1.5	4.5	1.5	4.5	1.5	4.5	3571.88	3715.25	759.174	83.4326	96.7952	15.0851
0.270355	1.5	4.5	1.5	4.5	1.5	4.5	3531.34	3759.79	712.069	94.5595	105.885	60.3421
0.270511	1.5	4.5	1.5	4.5	1.5	4.5	3646.81	3808.33	735.965	97.6864	78.9755	1.59915
0.270667	1.5	4.5	1.5	4.5	1.5	4.5	3543.28	3755.87	726.86	117.813	64.0656	22.8562
0.270824	1.5	4.5	1.5	4.5	1.5	4.5	3590.75	3720.41	727.756	41.9401	98.1558	0.113168
0.27098	1.5	4.5	1.5	4.5	1.5	4.5	3541.22	3840.95	720.651	35.067	75.246	-31.6298
0.271136	1.5	4.5	1.5	4.5	1.5	4.5	3595.69	3823.49	715.546	136.194	110.336	15.6272
0.271292	1.5	4.5	1.5	4.5	1.5	4.5	3620.16	3770.03	735.442	77.3207	55.4263	25.8842
0.271449	1.5	4.5	1.5	4.5	1.5	4.5	3513.62	3842.56	735.337	68.4476	77.5164	47.1412
0.271605	1.5	4.5	1.5	4.5	1.5	4.5	3606.09	3844.1	727.233	98.5745	80.6066	45.3982
0.271761	1.5	4.5	1.5	4.5	1.5	4.5	3625.56	3791.64	715.128	98.7014	62.6967	40.6552
0.271917	1.5	4.5	1.5	4.5	1.5	4.5	3556.03	3818.18	750.023	86.8282	49.7869	62.9122
0.272074	1.5	4.5	1.5	4.5	1.5	4.5	3567.5	3795.72	736.919	79.9551	44.8771	48.1692
0.27223	1.5	4.5	1.5	4.5	1.5	4.5	3568.97	3859.26	725.814	48.082	78.9672	19.4262
0.272386	1.5	4.5	1.5	4.5	1.5	4.5	3626.44	3855.8	761.71	52.2088	62.0574	36.6832
0.272543	1.5	4.5	1.5	4.5	1.5	4.5	3548.9	3837.34	719.605	84.3357	46.1475	48.9402
0.272699	1.5	4.5	1.5	4.5	1.5	4.5	3617.37	3853.88	747.501	76.4626	63.2377	64.1973
0.272855	1.5	4.5	1.5	4.5	1.5	4.5	3604.84	3838.42	724.396	94.5895	69.3278	44.4543
0.273011	1.5	4.5	1.5	4.5	1.5	4.5	3549.31	3844.96	754.291	91.7163	83.418	5.71126
0.273168	1.5	4.5	1.5	4.5	1.5	4.5	3644.78	3928.5	728.187	142.843	77.5082	24.9683
0.273324	1.5	4.5	1.5	4.5	1.5	4.5	3632.25	3884.04	741.082	109.97	102.598	25.2253
0.27348	1.5	4.5	1.5	4.5	1.5	4.5	3623.72	3932.58	731.978	60.0969	90.6885	-21.5177
0.273637	1.5	4.5	1.5	4.5	1.5	4.5	3560.18	3915.12	735.873	118.224	59.7786	42.7393
0.273793	1.5	4.5	1.5	4.5	1.5	4.5	3595.65	3860.66	724.768	110.351	11.8688	64.9963
0.273949	1.5	4.5	1.5	4.5	1.5	4.5	3647.12	3892.2	721.664	122.478	90.9589	46.2533
0.274105	1.5	4.5	1.5	4.5	1.5	4.5	3673.59	3850.74	728.559	46.6044	56.0491	31.5103
0.274262	1.5	4.5	1.5	4.5	1.5	4.5	3643.06	3886.28	703.455	130.731	52.1392	30.7673
0.274418	1.5	4.5	1.5	4.5	1.5	4.5	3655.53	3908.81	726.35	105.858	68.2294	32.0243
0.274574	1.5	4.5	1.5	4.5	1.5	4.5	3652	3869.35	716.245	83.985	63.3196	23.2813
0.27473	1.5	4.5	1.5	4.5	1.5	4.5	3603.46	3953.89	725.141	79.1119	29.4097	34.5383
0.274887	1.5	4.5	1.5	4.5	1.5	4.5	3697.93	3865.43	748.036	100.239	87.4999	57.7953
0.275043	1.5	4.5	1.5	4.5	1.5	4.5	3716.4	3883.97	746.932	39.3657	49.59	36.0524
0.275199	1.5	4.5	1.5	4.5	1.5	4.5	3715.87	3965.51	724.827	117.493	117.68	50.3094
0.275356	1.5	4.5	1.5	4.5	1.5	4.5	3668.34	4000.05	751.723	112.619	82.7703	29.5664
0.275512	1.5	4.5	1.5	4.5	1.5	4.5	3618.81	3932.59	771.618	71.7463	74.8605	11.8234
0.275668	1.5	4.5	1.5	4.5	1.5	4.5	3644.27	3915.13	738.513	88.8731	112.951	25.0804
0.275824	1.5	4.5	1.5	4.5	1.5	4.5	3695.74	3909.67	736.409	100	68.0408	41.3374
0.275981	1.5	4.5	1.5	4.5	1.5	4.5	3670.21	3918.21	757.304	80.1269	95.131	36.5944
0.276137	1.5	4.5	1.5	4.5	1.5	4.5	3679.68	3999.75	760.2	112.254	17.2211	47.8514
0.276293	1.5	4.5	1.5	4.5	1.5	4.5	3664.15	3952.29	741.095	65.3806	25.3113	40.1084
0.276449	1.5	4.5	1.5	4.5	1.5	4.5	3634.62	3969.83	732.99	122.508	53.4014	24.3654
0.276606	1.5	4.5	1.5	4.5	1.5	4.5	3702.09	3929.37	752.886	98.6344	83.4916	25.6224
0.276762	1.5	4.5	1.5	4.5	1.5	4.5	3722.55	3897.91	735.781	57.7612	55.5817	39.8794
0.276918	1.5	4.5	1.5	4.5	1.5	4.5	3729.02	4017.45	737.677	72.8881	45.6719	57.1364
0.277075	1.5	4.5	1.5	4.5	1.5	4.5	3685.49	4046.99	725.572	128.015	73.7621	61.3934
0.277231	1.5	4.5	1.5	4.5	1.5	4.5	3756.96	4035.53	736.468	120.142	61.8522	18.6504
0.277387	1.5	4.5	1.5	4.5	1.5	4.5	3682.43	3974.06	722.363	82.2687	65.9424	60.9075
0.277543	1.5	4.5	1.5	4.5	1.5	4.5	3726.9	4036.6	709.258	77.3956	45.0325	29.1645
0.2777	1.5	4.5	1.5	4.5	1.5	4.5	3692.37	4012.14	701.154	113.522	94.1227	12.4215
0.277856	1.5	4.5	1.5	4.5	1.5	4.5	3539.8	3904.91	675.049	99.6272	46.8139	37.4447
0.278012	1.5	4.5	1.5	4.5	1.5	4.5	3539.37	3806.32	698.206	74.7643	56.104	-2.45228
0.278168	1.5	4.5	1.5	4.5	1.5	4.5	2236.95	2854.73	586.003	75.9014	18.394	34.6507
0.278325	1.5	4.5	1.5	4.5	1.5	4.5	549.528	642.136	224.799	-5.96147	69.6841	58.7537
0.278481	1.5	4.5	1.5	4.5	1.5	4.5	250.105	268.546	131.596	23.1756	-20.0258	-1.14333
0.278637	1.5	4.5	1.5	4.5	1.5	4.5	141.682	87.9563	119.392	6.31276	3.26433	16.9597
0.278794	1.5	4.5	1.5	4.5	1.5	4.5	80.2584	81.3665	41.1885	19.4499	-8.44557	9.06264
0.27895	1.5	4.5	1.5	4.5	1.5	4.5	11.8351	53.7767	30.9849	13.587	16.8445	-13.8344
0.279106	1.5	4.5	1.5	4.5	1.5	4.5	18.4118	71.1869	-1.21861	-11.2759	-20.8654	-4.73139
0.279262	1.5	4.5	1.5	4.5	1.5	4.5	12.9886	51.5971	17.5778	22.8612	13.4247	-3.62841
0.279419	1.5	4.5	1.5	4.5	1.5	4.5	1.56531	21.0073	48.3743	-16.0017	0.714815	-1.52542
0.279575	1.5	4.5	1.5	4.5	1.5	4.5	0.142041	55.4175	-20.8293	6.13545	-30.9951	19.5776
0.279731	1.5	4.5	1.5	4.5	1.5	4.5	56.7188	-17.1723	19.9672	-8.72743	17.295	21.6805
0.279887	1.5	4.5	1.5	4.5	1.5	4.5	17.2955	3.23792	16.7636	-2.59032	-4.4149	-23.2165
0.280044	1.5	4.5	1.5	4.5	1.5	4.5	2.87224	-1.35188	1.56008	-30.4532	-6.1248	-8.11348
0.2802	1.5	4.5	1.5	4.5	1.5	4.5	-6.55103	6.05832	-35.6435	32.6839	7.16529	-10.0105
0.280356	1.5	4.5	1.5	4.5	1.5	4.5	30.0257	-32.5315	-26.847	7.82103	4.45539	21.0925
0.280513	1.5	4.5	1.5	4.5	1.5	4.5	2.60243	-15.1213	-42.0506	6.95815	32.7455	3.19547
0.280669	1.5	4.5	1.5	4.5	1.5	4.5	-7.82084	-14.7111	2.74588	-33.9047	32.0356	17.2985
0.280825	1.5	4.5	1.5	4.5	1.5	4.5	2.7559	-14.3009	-14.4577	15.2324	18.3257	-12.5986
0.280981	1.5	4.5	1.5	4.5	1.5	4.5	19.3326	-6.89069	24.3388	-37.6305	0.615774	-7.49558
0.281138	1.5	4.5	1.5	4.5	1.5	4.5	-25.0906	-45.4805	22.1352	-22.4934	-20.0941	-34.3926
0.281294	1.5	4.5	1.5	4.5	1.5	4.5	-54.5139	-5.07029	2.93168	38.6437	27.196	9.71039
0.28145	1.5	4.5	1.5	4.5	1.5	4.5	-28.9372	14.3399	-31.2719	31.7808	6.48606	40.8134
0.281607	1.5	4.5	1.5	4.5	1.5	4.5	-46.3604	-1.24989	-0.475425	-27.082	-6.22384	-5.08364
0.281763	1.5	4.5	1.5	4.5	1.5	4.5	-7.78371	32.1603	-7.67898	39.0551	-4.93375	30.0193
0.281919	1.5	4.5	1.5	4.5	1.5	4.5	-6.20698	-23.4295	27.1175	-5.80781	41.3563	-41.8777
0.282075	1.5	4.5	1.5	4.5	1.5	4.5	7.36975	-47.0193	-31.0861	17.3293	-9.35355	-0.774692
0.282232	1.5	4.5	1.5	4.5	1.5	4.5	6.94648	29.3909	-3.28963	-29.5336	2.93654	22.3283
0.282388	1.5	4.5	1.5	4.5	1.5	4.5	9.52322	-56.1989	-39.4932	3.60354	-18.7734	1.43128
0.282544	1.5	4.5	1.5	4.5	1.5	4.5	2.09995	-52.7887	15.3033	-21.2593	20.5167	-13.4657
0.2827	1.5	4.5	1.5	4.5	1.5	4.5	-44.3233	-24.3785	36.0997	21.8778	-43.1932	-31.3628
0.282857	1.5	4.5	1.5	4.5	1.5	4.5	-0.746589	-33.9683	-45.1038	4.01488	-0.903075	9.74023
0.283013	1.5	4.5	1.5	4.5	1.5	4.5	-17.1699	1.4419	10.6926	7.152	4.38702	8.84321
0.283169	1.5	4.5	1.5	4.5	1.5	4.5	-11.5931	-51.1479	22.4891	-6.71089	-7.32288	-24.0538
0.283326	1.5	4.5	1.5	4.5	1.5	4.5	-11.0164	13.2623	13.2855	19.4262	-20.0328	-2.95082
0.283482	1.5	4.5	1.5	4.5	1.5	4.5	-37.4397	-41.3275	-15.918	-7.43665	25.2573	-2.84784
0.283638	1.5	4.5	1.5	4.5	1.5	4.5	-17.8629	3.08269	-32.1216	-5.29954	23.5474	10.2551
0.283794	1.5	4.5	1.5	4.5	1.5	4.5	-20.2862	8.49289	2.67487	15.8376	-63.1625	10.3581
0.283951	1.5	4.5	1.5	4.5	1.5	4.5	-0.709466	-39.0969	11.4713	-0.0253078	9.1276	-56.5389
0.284107	1.5	4.5	1.5	4.5	1.5	4.5	-22.1327	3.31329	34.2678	22.1118	-31.5823	14.5641
0.284263	1.5	4.5	1.5	4.5	1.5	4.5	-34.556	12.7235	17.0642	17.2489	-10.2922	-19.3329
0.284419	1.5	4.5	1.5	4.5	1.5	4.5	-41.9793	9.13369	-20.1393	-12.614	18.9979	29.7701
0.284576	1.5	4.5	1.5	4.5	1.5	4.5	-5.40254	-17.4561	-28.3429	-41.4768	-0.712019	1.87305
0.284732	1.5	4.5	1.5	4.5	1.5	4.5	23.1742	-57.0459	-12.5464	-34.3397	32.5781	-31.024
0.284888	1.5	4.5	1.5	4.5	1.5	4.5	-19.2491	8.36428	8.25001	-36.2026	0.868173	10.079
0.285045	1.8	4.2	1.8	4.2	1.8	4.2	-7.67234	-32.2255	-17.9535	-1.0655	-19.8417	-16.818
0.285201	1.8	4.2	1.8	4.2	1.8	4.2	4.90439	-0.815321	-24.1571	17.0716	6.44836	-12.715
0.285357	1.8	4.2	1.8	4.2	1.8	4.2	-9.51888	16.5949	10.6394	16.2087	-21.2615	-14.612
0.285513	1.8	4.2	1.8	4.2	1.8	4.2	23.0579	-9.99492	36.4358	-32.6542	-26.9714	15.491
0.28567	1.8	4.2	1.8	4.2	1.8	4.2	-12.3654	-26.5847	17.2323	-8.51704	-35.6813	52.5939
0.285826	1.8	4.2	1.8	4.2	1.8	4.2	-26.7887	1.82547	29.0287	-40.3799	21.6087	-14.3031
0.285982	1.8	4.2	1.8	4.2	1.8	4.2	0.788049	-2.76433	-52.1748	-24.2428	-1.10116	22.7999
0.286138	1.8	4.2	1.8	4.2	1.8	4.2	3.36478	-29.3541	12.6216	27.8943	-8.81106	13.9029
0.286295	1.8	4.2	1.8	4.2	1.8	4.2	-5.05849	-0.94393	3.41806	-42.9686	-16.521	16.0059
0.286451	1.8	4.2	1.8	4.2	1.8	4.2	-9.48176	31.4663	-23.7855	-5.83146	-24.2309	-10.8911
0.286607	1.8	4.2	1.8	4.2	1.8	4.2	31.095	16.8765	-20.989	0.305658	-15.9408	-4.78815
0.286764	1.8	4.2	1.8	4.2	1.8	4.2	6.67171	16.2867	13.8074	54.4428	4.34932	-7.68517
0.28692	1.8	4.2	1.8	4.2	1.8	4.2	34.2484	-15.3031	-15.3961	-1.42011	31.6394	51.4178
0.287076	1.8	4.2	1.8	4.2	1.8	4.2	-10.1748	53.1071	32.4003	22.717	-35.0705	-7.4792
0.287232	1.8	4.2	1.8	4.2	1.8	4.2	-9.5981	-20.4827	-14.8032	6.85412	15.2196	-0.376218
0.287389	1.8	4.2	1.8	4.2	1.8	4.2	-25.0214	-1.07254	-20.0068	-45.0088	-27.4903	23.7268
0.287545	1.8	4.2	1.8	4.2	1.8	4.2	-19.4446	4.33766	-8.21035	16.1284	-20.2002	-32.1703
0.287701	1.8	4.2	1.8	4.2	1.8	4.2	18.1321	8.74786	7.5861	21.2655	22.0899	-17.0673
0.287857	1.8	4.2	1.8	4.2	1.8	4.2	-0.291169	8.15806	-8.61745	23.4026	53.38	-27.9643
0.288014	1.8	4.2	1.8	4.2	1.8	4.2	33.2856	12.5683	46.179	17.5397	45.6701	11.1387
0.28817	1.8	4.2	1.8	4.2	1.8	4.2	20.8623	-2.02155	-22.0246	18.6768	33.9602	-13.7583
0.288326	1.8	4.2	1.8	4.2	1.8	4.2	8.43903	10.3887	18.7719	37.8139	6.25028	-28.6553
0.288483	1.8	4.2	1.8	4.2	1.8	4.2	33.0158	27.7989	-5.43165	17.951	39.5404	-5.55235
0.288639	1.8	4.2	1.8	4.2	1.8	4.2	49.5925	20.2091	6.3648	-25.9118	3.83048	-22.4494
0.288795	1.8	4.2	1.8	4.2	1.8	4.2	47.1692	40.6192	43.1612	-17.7747	0.120571	-14.3464
0.288951	1.8	4.2	1.8	4.2	1.8	4.2	-160.202	-181.095	-0.0423057	-7.37282	-73.1861	-8.55526
0.289108	1.8	4.2	1.8	4.2	1.8	4.2	-186.662	-152.718	-34.7938	-26.2376	-66.9001	21.5463
0.289264	1.8	4.2	1.8	4.2	1.8	4.2	1452.88	457.658	242.003	12.8976	-47.6141	-56.3522
0.28942	1.8	4.2	1.8	4.2	1.8	4.2	3944.42	3813.03	832.799	36.0327	45.6719	-20.2507
0.289576	1.8	4.2	1.8	4.2	1.8	4.2	3284.96	3543.41	925.596	63.1679	38.9579	4.85087
0.289733	1.8	4.2	1.8	4.2	1.8	4.2	3102.5	3345.79	969.392	101.303	6.24391	35.9524
0.289889	1.8	4.2	1.8	4.2	1.8	4.2	3063.04	3352.16	997.188	94.4383	56.5299	4.05394
0.290045	1.8	4.2	1.8	4.2	1.8	4.2	3079.58	3342.54	940.985	83.5735	31.8159	69.1555
0.290202	1.8	4.2	1.8	4.2	1.8	4.2	3052.12	3312.92	966.781	95.7087	102.102	26.257
0.290358	1.8	4.2	1.8	4.2	1.8	4.2	3122.66	3313.29	952.578	23.8438	20.3879	64.3585
0.290514	1.8	4.2	1.8	4.2	1.8	4.2	3101.2	3411.67	965.374	62.979	25.674	48.4601
0.29067	1.8	4.2	1.8	4.2	1.8	4.2	3080.74	3358.04	933.171	111.114	39.96	14.5616
0.290827	1.8	4.2	1.8	4.2	1.8	4.2	3105.28	3331.42	923.967	78.2494	-2.75402	34.6631
0.290983	1.8	4.2	1.8	4.2	1.8	4.2	3058.82	3375.8	914.764	19.3846	13.532	51.7647
0.291139	1.8	4.2	1.8	4.2	1.8	4.2	3094.36	3316.17	972.56	54.5198	93.818	19.8662
0.291296	1.8	4.2	1.8	4.2	1.8	4.2	3025.9	3383.55	962.357	37.6549	59.104	-5.03226
0.291452	1.8	4.2	1.8	4.2	1.8	4.2	3149.45	3346.93	977.153	85.7901	88.39	36.0693
0.291608	1.8	4.2	1.8	4.2	1.8	4.2	3149.99	3330.3	985.949	18.9253	57.676	57.1708
0.291764	1.8	4.2	1.8	4.2	1.8	4.2	3196.53	3368.68	944.746	125.061	60.962	34.2723
0.291921	1.8	4.2	1.8	4.2	1.8	4.2	3162.07	3357.05	983.542	86.1957	48.248	-10.6261
0.292077	1.8	4.2	1.8	4.2	1.8	4.2	3152.61	3405.43	971.339	43.3309	102.534	-2.52459
0.292233	1.8	4.2	1.8	4.2	1.8	4.2	3173.15	3369.81	939.135	110.466	53.8201	19.5769
0.292389	1.8	4.2	1.8	4.2	1.8	4.2	3169.69	3382.18	986.932	95.6012	55.1061	0.678477
0.292546	1.8	4.2	1.8	4.2	1.8	4.2	3132.23	3394.56	938.728	64.7364	101.392	51.78
0.292702	1.8	4.2	1.8	4.2	1.8	4.2	3171.77	3407.94	976.525	102.872	95.6781	63.8815
0.292858	1.8	4.2	1.8	4.2	1.8	4.2	3198.31	3393.31	884.321	90.0068	76.9641	17.9831
0.293015	1.8	4.2	1.8	4.2	1.8	4.2	3161.85	3422.69	961.117	92.142	41.2501	46.0846
0.293171	1.8	4.2	1.8	4.2	1.8	4.2	3170.39	3369.06	948.914	67.2772	39.5361	53.1861
0.293327	1.8	4.2	1.8	4.2	1.8	4.2	3179.93	3393.44	957.71	72.4123	60.8221	41.2877
0.293483	1.8	4.2	1.8	4.2	1.8	4.2	3165.47	3402.82	946.507	30.5475	115.108	33.3892
0.29364	1.8	4.2	1.8	4.2	1.8	4.2	3178.01	3383.19	919.303	131.683	46.3942	45.4907
0.293796	1.8	4.2	1.8	4.2	1.8	4.2	3215.55	3454.57	925.1	101.818	76.6802	41.5923
0.293952	1.8	4.2	1.8	4.2	1.8	4.2	3165.09	3415.95	915.896	63.9531	88.9662	61.6938
0.294108	1.8	4.2	1.8	4.2	1.8	4.2	3223.63	3462.32	922.693	129.088	54.2522	37.7953
0.294265	1.8	4.2	1.8	4.2	1.8	4.2	3213.17	3441.7	925.489	93.2235	72.5382	13.8969
0.294421	1.8	4.2	1.8	4.2	1.8	4.2	3214.71	3427.07	920.286	52.3586	76.8242	33.9984
0.294577	1.8	4.2	1.8	4.2	1.8	4.2	3285.25	3463.45	924.082	89.4938	79.1102	0.0999471
0.294734	1.8	4.2	1.8	4.2	1.8	4.2	3263.79	3511.83	858.878	62.629	58.3962	58.2015
0.29489	1.8	4.2	1.8	4.2	1.8	4.2	3240.33	3480.2	925.675	101.764	74.6822	32.303
0.295046	1.8	4.2	1.8	4.2	1.8	4.2	3242.88	3396.58	913.471	119.899	48.9682	42.4045
0.295202	1.8	4.2	1.8	4.2	1.8	4.2	3266.42	3433.96	900.268	68.0346	45.2543	14.5061
0.295359	1.8	4.2	1.8	4.2	1.8	4.2	3258.96	3442.33	843.064	77.1697	56.5403	12.6076
0.295515	1.8	4.2	1.8	4.2	1.8	4.2	3291.5	3485.71	897.861	75.3049	76.8263	49.7091
0.295671	1.8	4.2	1.8	4.2	1.8	4.2	3271.04	3523.08	904.657	69.4401	46.1123	16.8107
0.295827	1.8	4.2	1.8	4.2	1.8	4.2	3261.58	3480.46	914.454	108.575	131.398	47.9122
0.295984	1.8	4.2	1.8	4.2	1.8	4.2	3266.12	3479.84	920.25	61.7105	37.6843	20.0137
0.29614	1.8	4.2	1.8	4.2	1.8	4.2	3307.66	3527.21	875.046	49.8457	36.9703	-9.88472
0.296296	1.8	4.2	1.8	4.2	1.8	4.2	3234.2	3474.59	884.843	102.981	67.2563	17.2168
0.296453	1.8	4.2	1.8	4.2	1.8	4.2	3201.74	3428.97	910.639	124.116	94.5423	79.3184
0.296609	1.8	4.2	1.8	4.2	1.8	4.2	3214.28	3520.34	873.436	107.251	103.828	43.4199
0.296765	1.8	4.2	1.8	4.2	1.8	4.2	3293.82	3557.72	863.232	76.3864	49.1144	42.5214
0.296921	1.8	4.2	1.8	4.2	1.8	4.2	3265.36	3492.09	881.029	64.5216	62.4004	73.623
0.297078	1.8	4.2	1.8	4.2	1.8	4.2	3276.9	3490.47	878.825	96.6568	72.6864	-2.27552
0.297234	1.8	4.2	1.8	4.2	1.8	4.2	3241.44	3524.85	908.622	77.792	52.9724	40.826
0.29739	1.8	4.2	1.8	4.2	1.8	4.2	3273.98	3447.22	848.418	71.9271	60.2584	92.9276
0.297546	1.8	4.2	1.8	4.2	1.8	4.2	3256.52	3508.6	894.215	107.062	13.5444	62.0291
0.297703	1.8	4.2	1.8	4.2	1.8	4.2	3272.06	3567.98	916.011	80.1975	87.8304	15.1306
0.297859	1.8	4.2	1.8	4.2	1.8	4.2	3285.6	3519.35	883.807	115.333	111.116	24.2322
0.298015	1.8	4.2	1.8	4.2	1.8	4.2	3359.14	3539.73	855.604	127.468	63.4024	6.33369
0.298172	1.8	4.2	1.8	4.2	1.8	4.2	3365.68	3537.1	875.4	76.6031	92.6885	12.4352
0.298328	1.8	4.2	1.8	4.2	1.8	4.2	3286.22	3569.48	888.197	116.738	91.9745	41.5368
0.298484	1.8	4.2	1.8	4.2	1.8	4.2	3269.76	3549.86	840.993	80.8734	79.2605	41.6383
0.29864	1.8	4.2	1.8	4.2	1.8	4.2	3264.31	3514.23	844.79	67.0086	65.5465	73.7398
0.298797	1.8	4.2	1.8	4.2	1.8	4.2	3324.85	3553.61	902.586	126.144	116.832	66.8414
0.298953	1.8	4.2	1.8	4.2	1.8	4.2	3355.39	3525.99	899.383	98.279	36.1185	37.9429
0.299109	1.8	4.2	1.8	4.2	1.8	4.2	3304.93	3528.36	830.179	111.414	118.405	81.0444
0.299266	1.8	4.2	1.8	4.2	1.8	4.2	3298.47	3552.74	854.975	132.549	90.6905	43.146
0.299422	1.8	4.2	1.8	4.2	1.8	4.2	3361.01	3580.11	858.772	80.6845	96.9765	30.2475
0.299578	1.8	4.2	1.8	4.2	1.8	4.2	3259.55	3505.49	865.568	68.8197	54.2625	20.349
0.299734	1.8	4.2	1.8	4.2	1.8	4.2	3354.09	3590.87	811.365	82.9549	74.5486	15.4506
0.299891	1.8	4.2	1.8	4.2	1.8	4.2	3352.63	3590.24	859.161	99.0901	4.83456	10.5521
0.300047	1.8	4.2	1.8	4.2	1.8	4.2	3324.17	3604.62	918.958	103.225	75.1206	46.6536
0.300203	1.8	4.2	1.8	4.2	1.8	4.2	3208.37	3459.48	859.749	73.2787	92.9418	84.5442
0.300359	1.8	4.2	1.8	4.2	1.8	4.2	2700.59	3240.63	841.327	62.3208	8.1449	71.4036
0.300516	1.8	4.2	1.8	4.2	1.8	4.2	785.805	1115.78	398.905	61.363	89.348	42.2629
0.300672	1.8	4.2	1.8	4.2	1.8	4.2	245.025	270.93	141.482	27.4052	40.551	35.1223
0.300828	1.8	4.2	1.8	4.2	1.8	4.2	177.244	151.08	148.06	57.4473	57.7541	39.9817
0.300985	1.8	4.2	1.8	4.2	1.8	4.2	84.464	120.23	66.6376	35.4895	51.9572	-6.15887
0.301141	1.8	4.2	1.8	4.2	1.8	4.2	47.6835	90.3806	44.2153	0.531616	-14.8398	-8.29948
0.301297	1.8	4.2	1.8	4.2	1.8	4.2	36.903	4.53083	4.79291	-4.42623	2.3633	9.55992
0.301453	1.8	4.2	1.8	4.2	1.8	4.2	19.1225	15.6811	-1.62943	0.615925	-39.4336	-3.58069
0.30161	1.8	4.2	1.8	4.2	1.8	4.2	38.342	-11.1687	-12.0518	40.6581	36.7694	41.2787
0.301766	1.8	4.2	1.8	4.2	1.8	4.2	63.5615	-16.0184	43.5259	17.7002	47.9725	-28.8619
0.301922	1.8	4.2	1.8	4.2	1.8	4.2	12.781	32.1318	-8.89647	-16.2576	-53.8244	30.9975
0.302078	1.8	4.2	1.8	4.2	1.8	4.2	-11.9995	1.28206	-9.31882	9.78454	19.3786	-14.1431
0.302235	1.8	4.2	1.8	4.2	1.8	4.2	23.22	-0.567697	-30.7412	11.8267	-17.4183	13.7163
0.302391	1.8	4.2	1.8	4.2	1.8	4.2	7.43956	21.5825	-21.1635	30.8689	33.7848	9.57567
0.302547	1.8	4.2	1.8	4.2	1.8	4.2	20.6591	-16.2672	-5.58586	-47.089	-21.0122	4.43507
0.302704	1.8	4.2	1.8	4.2	1.8	4.2	-41.1214	40.883	-2.0082	-22.0468	-23.8091	-13.7055
0.30286	1.8	4.2	1.8	4.2	1.8	4.2	0.0980736	26.0333	-33.4306	-54.0047	26.394	-49.8461
0.303016	1.8	4.2	1.8	4.2	1.8	4.2	-21.6824	3.18353	10.1471	-38.9625	5.59704	-50.9867
0.303172	1.8	4.2	1.8	4.2	1.8	4.2	-24.4629	12.3338	-14.2752	6.07963	31.8001	-0.127355
0.303329	1.8	4.2	1.8	4.2	1.8	4.2	21.7566	-45.516	15.3024	21.1218	17.0032	-1.26796
0.303485	1.8	4.2	1.8	4.2	1.8	4.2	-11.0239	-20.3657	-36.1199	-21.8361	-2.79376	11.5914
0.303641	1.8	4.2	1.8	4.2	1.8	4.2	35.1956	-3.21549	25.4577	-12.7939	-12.5907	-9.54917
0.303797	1.8	4.2	1.8	4.2	1.8	4.2	34.4151	-10.0652	-2.96463	40.2482	1.61237	-2.68978
0.303954	1.8	4.2	1.8	4.2	1.8	4.2	-13.3654	-30.915	15.613	-33.7096	-5.18456	-22.8304
0.30411	1.8	4.2	1.8	4.2	1.8	4.2	-18.1459	-3.76475	34.1907	40.3326	-26.9815	-28.971
0.304266	1.8	4.2	1.8	4.2	1.8	4.2	-57.9264	-17.6145	33.7683	-21.6253	-40.7784	22.8884
0.304423	1.8	4.2	1.8	4.2	1.8	4.2	-21.7069	-23.4643	-36.654	-38.5831	-13.5754	-3.2522
0.304579	1.8	4.2	1.8	4.2	1.8	4.2	-21.4874	16.686	-0.0763617	18.459	-17.3723	-1.39281
0.304735	1.8	4.2	1.8	4.2	1.8	4.2	-9.26786	-16.1638	-11.4987	-24.4988	-21.1692	2.46659
0.304891	1.8	4.2	1.8	4.2	1.8	4.2	-26.0483	-5.01352	9.07895	21.5433	22.0338	10.326
0.305048	1.8	4.2	1.8	4.2	1.8	4.2	-29.8288	-3.86328	-15.3434	-16.4145	-5.76309	-9.81463
0.305204	1.8	4.2	1.8	4.2	1.8	4.2	2.39066	-56.713	-7.76575	-0.372365	-20.56	21.0448
0.30536	1.8	4.2	1.8	4.2	1.8	4.2	24.6102	0.437214	-3.18809	3.66979	-0.356954	20.9042
0.305516	1.8	4.2	1.8	4.2	1.8	4.2	-11.1703	-40.4125	0.38956	-1.28806	-18.1539	-1.23644
0.305673	1.8	4.2	1.8	4.2	1.8	4.2	-19.9508	-34.2623	-31.0328	33.7541	3.04918	13.623
0.305829	1.8	4.2	1.8	4.2	1.8	4.2	16.2687	-8.11205	16.5449	6.79625	5.25225	-4.51766
0.305985	1.8	4.2	1.8	4.2	1.8	4.2	-20.5118	19.0382	-11.8775	-37.1616	34.4553	-8.65826
0.306142	1.8	4.2	1.8	4.2	1.8	4.2	-11.2923	-32.8116	5.70017	-24.1194	-32.3416	15.2011
0.306298	1.8	4.2	1.8	4.2	1.8	4.2	-19.0728	13.3387	-6.72217	34.9227	8.86145	47.0605
0.306454	1.8	4.2	1.8	4.2	1.8	4.2	-15.8533	-1.51107	-36.1445	32.9649	1.06452	24.9199
0.30661	1.8	4.2	1.8	4.2	1.8	4.2	-29.6338	-8.36082	1.43313	-9.99297	14.2676	16.7793
0.306767	1.8	4.2	1.8	4.2	1.8	4.2	-3.41428	4.78942	12.0108	-13.9508	16.4707	47.6387
0.306923	1.8	4.2	1.8	4.2	1.8	4.2	-44.1948	0.939669	-20.4116	26.0913	37.6737	-2.5019
0.307079	1.8	4.2	1.8	4.2	1.8	4.2	-36.9753	-5.91009	27.1661	13.1335	18.8768	-16.6425
0.307236	1.8	4.2	1.8	4.2	1.8	4.2	-5.75576	26.2402	11.7437	-5.82436	-27.9201	29.2169
0.307392	1.8	4.2	1.8	4.2	1.8	4.2	-21.5363	-3.60959	21.3214	12.2178	17.2829	25.0763
0.307548	1.8	4.2	1.8	4.2	1.8	4.2	-1.31675	-7.45935	-12.1009	10.26	-24.514	-0.0643197
0.307704	1.8	4.2	1.8	4.2	1.8	4.2	21.9028	-2.3091	-36.5233	-6.69789	4.68905	-5.20493
0.307861	1.8	4.2	1.8	4.2	1.8	4.2	5.12226	18.8411	16.0544	-15.6557	-4.10788	-24.3455
0.308017	1.8	4.2	1.8	4.2	1.8	4.2	-17.6582	-15.0086	-74.368	9.38642	-10.9048	-25.4861
0.308173	1.8	4.2	1.8	4.2	1.8	4.2	4.56128	11.1416	-11.7903	-16.5714	10.2983	-36.6267
0.308329	1.8	4.2	1.8	4.2	1.8	4.2	-18.2192	-18.7081	9.78732	-10.5293	-25.4987	13.2327
0.308486	1.8	4.2	1.8	4.2	1.8	4.2	10.0003	-14.5579	58.365	3.51288	1.70439	-16.908
0.308642	1.8	4.2	1.8	4.2	1.8	4.2	-11.7802	7.59237	-0.0573695	9.55504	11.9075	-49.0486
0.308798	1.8	4.2	1.8	4.2	1.8	4.2	2.4393	26.7426	-18.4797	-24.4028	-32.8895	17.8108
0.308955	1.8	4.2	1.8	4.2	1.8	4.2	28.6588	-5.10714	-11.9021	9.63934	-2.68641	-30.3298
0.309111	1.8	4.2	1.8	4.2	1.8	4.2	2.87831	-7.95689	-14.3244	35.6815	-24.4833	2.52962
0.309267	1.8	4.2	1.8	4.2	1.8	4.2	-21.9022	-43.8066	5.25324	2.72365	7.71973	6.38902
0.309423	1.8	4.2	1.8	4.2	1.8	4.2	-14.6827	-6.6564	-0.169102	6.76581	-10.0772	-38.7516
0.30958	1.8	4.2	1.8	4.2	1.8	4.2	-18.4632	13.4938	-18.5914	2.80796	35.1259	11.1078
0.309736	1.8	4.2	1.8	4.2	1.8	4.2	-3.24367	-22.3559	18.9862	4.85012	23.3289	14.9672
0.309892	1.8	4.2	1.8	4.2	1.8	4.2	20.9758	-35.2057	51.5639	-11.1077	-1.46801	35.8266
0.310048	1.8	4.2	1.8	4.2	1.8	4.2	44.1953	29.9446	0.141512	10.9344	8.73506	-13.314
0.310205	1.8	4.2	1.8	4.2	1.8	4.2	28.4149	10.0948	-6.28083	-26.0234	0.938128	30.5454
0.310361	1.8	4.2	1.8	4.2	1.8	4.2	-3.36564	27.2451	4.29682	-8.98126	-5.8588	-21.5952
0.310517	1.8	4.2	1.8	4.2	1.8	4.2	-10.1461	-5.60468	-19.1255	-19.9391	36.3443	-38.7358
0.310674	1.8	4.2	1.8	4.2	1.8	4.2	35.0734	48.5456	14.4521	6.10304	0.547329	12.1236
0.31083	1.8	4.2	1.8	4.2	1.8	4.2	8.29288	38.6958	-16.9702	27.1452	-9.2496	-6.01704
0.310986	1.8	4.2	1.8	4.2	1.8	4.2	16.5124	14.8461	-31.3926	-48.8126	-17.0465	-40.1576
0.311142	1.8	4.2	1.8	4.2	1.8	4.2	28.7319	19.9963	9.18509	9.22951	-9.84347	-2.29825
0.311299	1.8	4.2	1.8	4.2	1.8	4.2	-156.634	-130.521	-21.2507	2.27869	-60.0582	26.5442
0.311455	1.8	4.2	1.8	4.2	1.8	4.2	226.586	-100.371	-25.673	3.32084	-33.8551	11.4036
0.311611	1.8	4.2	1.8	4.2	1.8	4.2	3619.81	3123.78	1213.9	13.363	-45.652	50.2629
0.311767	1.8	4.2	1.8	4.2	1.8	4.2	3155.02	3412.93	1217.48	83.4052	43.551	70.1223
0.311924	1.8	4.2	1.8	4.2	1.8	4.2	2850.24	3069.08	1263.06	70.4473	14.7541	21.9817
0.31208	1.8	4.2	1.8	4.2	1.8	4.2	2718.46	3040.23	1299.64	62.4895	49.9572	51.8411
0.312236	1.8	4.2	1.8	4.2	1.8	4.2	2691.68	2946.38	1292.22	56.5316	74.1602	11.7005
[truncated: 4,401 more rows]

## Sheet: Figure4
Time_normalized	Panel_a_1000Pd_450C_raw_QMS	Panel_b_10Pd_450C_raw_QMS	Panel_c_10Pd_450C_DAE_QMS	Panel_d_1000Pd_280C_raw_QMS	Panel_e_10Pd_280C_raw_QMS	Panel_f_10Pd_280C_DAE_QMS	alpha_CO	Panel_g_1000Pd_280C_standard	Panel_h_10Pd_280C_standard	Panel_i_10Pd_280C_DAE	Panel_g_1000Pd_290C_standard	Panel_h_10Pd_290C_standard	Panel_i_10Pd_290C_DAE	Panel_g_1000Pd_300C_standard	Panel_h_10Pd_300C_standard	Panel_i_10Pd_300C_DAE	Panel_g_1000Pd_310C_standard	Panel_h_10Pd_310C_standard	Panel_i_10Pd_310C_DAE	Panel_g_1000Pd_320C_standard	Panel_h_10Pd_320C_standard	Panel_i_10Pd_320C_DAE	Panel_g_1000Pd_330C_standard	Panel_h_10Pd_330C_standard	Panel_i_10Pd_330C_DAE	Panel_g_1000Pd_340C_standard	Panel_h_10Pd_340C_standard	Panel_i_10Pd_340C_DAE	Panel_g_1000Pd_350C_standard	Panel_h_10Pd_350C_standard	Panel_i_10Pd_350C_DAE	Panel_g_1000Pd_360C_standard	Panel_h_10Pd_360C_standard	Panel_i_10Pd_360C_DAE	Panel_g_1000Pd_370C_standard	Panel_h_10Pd_370C_standard	Panel_i_10Pd_370C_DAE	Panel_g_1000Pd_380C_standard	Panel_h_10Pd_380C_standard	Panel_i_10Pd_380C_DAE	Panel_g_1000Pd_390C_standard	Panel_h_10Pd_390C_standard	Panel_i_10Pd_390C_DAE	Panel_g_1000Pd_400C_standard	Panel_h_10Pd_400C_standard	Panel_i_10Pd_400C_DAE	Panel_g_1000Pd_410C_standard	Panel_h_10Pd_410C_standard	Panel_i_10Pd_410C_DAE
0	1745.95	0	-0.0390179	288.693	0	-0.0644451	0	0	0	0	0	0	0	0	0	0	0	0	0	0	0	0	0	0	0	0	0	0	0	0	0	0	0	0	0	0	0	0	0	0	0	0	0	0	0	0	0	0	0
0.000156274	1293.54	0	0.0978844	288.693	0	0.169587	0.05	-1.13541	-0.31156	-0.281553	-1.38679	-0.503952	-0.33142	-1.69383	-0.505092	-0.363306	-2.06885	-0.50177	-0.507564	-2.5269	-0.483349	-0.634192	-3.08636	-0.545092	-0.763437	-3.76969	-0.981972	-0.88016	-4.60431	-1.12417	-1.05039	-5.62371	-1.48129	-1.35862	-6.86882	-1.54251	-1.57454	-8.3896	-2.00026	-2.13996	-10.2471	-3.27147	-2.56235	-12.5158	-3.04153	-3.2485	-15.2868	-4.22493	-3.74395
0.000312549	1011.13	0	0.0461937	288.693	0	-0.109664	0.1	35.2325	0.119481	0.211307	43.0331	0.266965	0.27756	52.5608	0.343791	0.319549	64.1979	0.114416	0.393399	78.4115	0.386355	0.484693	95.772	0.527446	0.579045	116.976	0.589934	0.65828	142.875	0.90146	0.905359	174.508	1.38393	1.01681	213.144	1.55742	1.27803	260.335	1.24946	1.45786	317.974	1.4448	1.82377	388.375	2.07707	2.34626	474.362	2.20846	3.34339
0.000468823	792.727	0	-0.0954537	288.693	0	-0.0543077	0.15	37.9566	1.06906	0.919741	46.3603	1.17711	1.03297	56.6246	1.03593	1.33018	69.1614	1.60306	1.58494	84.474	2.84656	2.00144	103.177	1.49566	2.54722	126.02	3.90233	3.05858	153.922	4.17486	3.16853	188	4.57795	4.25634	229.624	6.26993	5.30817	280.463	7.14904	7.20457	342.559	7.59811	8.09121	418.402	11.1727	9.17347	511.038	11.6186	12.0454
0.000625098	660.32	0	0.033207	288.693	0	0.122163	0.2	42.9794	0.950102	1.10703	52.4951	1.5122	1.44229	64.1177	1.42577	1.52965	78.3135	1.97287	2.11666	95.6524	2.54885	2.61236	116.83	2.87483	2.83364	142.697	4.18921	3.4962	174.29	3.35302	4.72315	212.878	5.00974	4.87309	260.01	5.52805	7.1236	317.577	7.99499	7.36207	387.89	8.16991	10.1002	473.769	11.3165	13.4358	578.663	17.021	14.2384
0.000781372	540.913	0	-0.205406	2607.71	0	-0.101251	0.25	58.8819	1.19314	1.30273	71.9186	1.38597	1.45965	87.8415	1.85296	1.88061	107.29	3.06681	2.15316	131.044	2.86341	2.683	160.058	4.97731	3.11089	195.495	4.63188	4.43673	238.778	4.49513	4.7855	291.644	5.82144	6.7568	356.215	8.54437	7.86451	435.082	6.61891	9.25668	531.41	9.8382	10.7495	649.066	11.8908	13.4609	792.771	13.1317	17.7582
0.000937647	460.506	0	-0.028012	2123.58	0	-0.00913692	0.3	75.2791	1.52709	1.74035	91.9461	2.15674	2.05205	112.303	2.19225	2.38998	137.167	3.37544	3.02504	167.537	3.59546	3.71434	204.63	6.56515	4.85449	249.935	4.55511	5.39716	305.272	9.9591	6.18239	372.86	9.40307	7.86611	455.412	13.5066	10.4575	556.242	15.6603	11.1455	679.395	17.9425	14.292	829.815	21.4455	18.3795	1013.54	20.1748	24.6831
0.00109392	366.1	0	-0.0298913	2137.46	0	0.0548078	0.35	93.0463	1.32932	1.87952	113.647	2.29529	2.20222	138.809	2.41737	2.68774	169.541	3.23725	3.09666	207.078	4.01574	3.99302	252.926	6.44571	5.09054	308.925	4.81697	5.9873	377.321	8.36802	7.26256	460.861	9.65166	8.80669	562.897	8.05163	11.1098	687.524	15.1137	12.4032	839.744	12.9478	15.3776	1025.67	16.2752	19.7974	1252.75	25.3511	23.9633
0.0012502	320.693	0	-0.0954083	1613.34	0	-0.0247686	0.4	103.133	1.20762	1.83462	125.966	2.46624	2.06571	153.856	2.69597	2.74117	187.92	3.13102	3.46974	229.526	4.20186	4.20604	280.343	6.05366	5.4822	342.412	8.06133	6.10147	418.223	7.03357	7.00403	510.819	12.3288	8.895	623.916	10.2698	12.2413	762.052	17.0436	13.4156	930.773	18.2484	18.9663	1136.85	19.4515	21.2366	1388.55	19.2379	26.7216
0.00140647	249.286	0	-0.10301	1029.22	0	0.106	0.45	95.9534	1.76382	1.91576	117.198	2.43509	2.35914	143.146	3.07001	2.84236	174.839	2.48692	3.88294	213.548	3.12719	4.52986	260.828	5.78612	4.84341	318.577	5.84605	6.52319	389.11	9.92489	7.84828	475.26	9.82576	9.24801	580.484	10.4059	11.462	709.005	13.7315	14.311	865.981	13.463	17.8171	1057.71	13.3332	21.5242	1291.89	31.3874	26.8679
0.00156274	215.879	0	-0.064431	737.092	0	0.104251	0.5	87.9674	1.86765	1.95329	107.444	2.2802	2.58733	131.232	2.93343	3.15483	160.287	3.59813	4.15729	195.775	3.3224	4.18779	239.12	6.12113	5.95514	292.062	5.11299	6.84565	356.725	6.64584	8.01887	435.705	11.5617	10.1014	532.172	12.348	11.9682	649.996	13.7085	14.5777	793.907	18.623	18.2394	969.68	23.7639	21.6629	1184.37	26.0562	28.3595
0.00171902	144.472	0	0.119125	477.969	0	0.125571	0.55	80.1141	1.39825	1.87066	97.8516	2.48743	2.28609	119.516	3.07994	2.81188	145.977	2.06853	3.81246	178.297	3.89095	4.52565	217.773	3.64895	4.98887	265.988	4.1795	5.88295	324.879	7.20518	7.71326	396.808	10.7019	9.34809	484.662	11.3618	11.1714	591.968	15.0679	13.8305	723.031	17.4664	17.2343	883.112	16.6819	21.0593	1078.64	29.6431	25.6741
0.00187529	134.065	0	0.122001	258.846	0	0.180709	0.6	71.8138	2.57747	1.86407	87.7135	2.06239	2.35377	107.134	1.94996	2.69996	130.853	2.33914	3.15759	159.825	5.83689	3.88627	195.21	4.73451	5.20233	238.43	6.93254	6.19816	291.219	8.94206	7.44194	355.696	7.74348	8.7412	434.448	10.4348	11.5654	530.636	11.5304	14.3121	648.12	17.2113	16.5694	791.616	16.564	18.292	966.882	35.4484	24.4799
0.00203157	74.6578	0	-0.0401323	188.723	0	0.0980352	0.65	63.8763	2.0785	1.97233	78.0186	2.0493	2.1997	95.2922	2.65711	2.55061	116.39	2.3642	3.48652	142.159	3.44482	4.04761	173.634	6.10498	5.23136	212.077	5.08001	6.21082	259.031	7.40192	7.89652	316.381	7.504	8.7685	386.429	8.11678	11.4515	471.985	16.4357	14.0598	576.484	15.4812	16.5171	704.119	17.5517	21.0434	860.013	27.4538	25.827
0.00218784	27.2509	0	0.0337106	-15.3999	0	-0.016136	0.7	55.5976	1.62235	1.49313	67.9071	1.93931	1.98192	82.9419	3.31086	2.21025	101.305	2.91578	2.82655	123.735	3.94863	3.33951	151.13	4.48643	4.51538	184.591	5.84698	5.51511	225.459	7.43774	6.84431	275.377	9.70575	7.57007	336.346	9.55267	9.563	410.814	12.4399	11.9497	501.769	16.4075	14.374	612.862	19.5284	16.6102	748.552	24.8426	23.4759
0.00234412	11.8439	0	-0.0695511	32.4771	0	-0.023218	0.75	47.5694	1.67909	1.28916	58.1014	1.57698	1.67355	70.9652	2.40347	1.98843	86.6772	2.32974	2.32557	105.868	3.82789	3.20743	129.307	3.28427	3.65524	157.936	5.00281	4.1083	192.904	3.42767	5.8944	235.613	6.0968	6.85377	287.778	6.50994	7.87926	351.493	8.17515	9.82925	429.315	12.6579	11.8388	524.366	14.4378	15.6192	640.462	25.1194	19.7425
0.00250039	-5.56303	0	-0.0465844	-128.646	0	-0.1436	0.8	39.7272	1.10552	1.16765	48.523	1.03071	1.66891	59.2661	1.75206	1.83451	72.3878	2.47593	2.10429	88.4146	2.6383	2.61795	107.99	4.01425	3.49984	131.899	3.48108	3.94462	161.102	4.76088	4.82222	196.77	7.72437	6.06134	240.336	5.05924	8.22881	293.547	7.02147	8.47402	358.539	12.3806	10.9062	437.92	8.93352	13.6572	534.877	21.7897	17.5908
0.00265667	33.03	0	-0.00323442	-305.769	0	0.0408123	0.85	32.6309	1.47989	1.2845	39.8555	1.52798	1.42744	48.6796	1.92611	1.74459	59.4574	2.84749	2.56088	72.6214	2.78044	2.77779	88.6999	2.83327	3.34395	108.338	3.99592	4.12539	132.325	4.77146	5.38086	161.622	6.02529	5.96093	197.405	8.80378	7.11517	241.111	10.904	9.1379	294.494	13.3173	11.8888	359.696	15.5472	13.0279	439.334	16.3732	16.0683
0.00281294	-72.3769	0	0.1501	222.108	0	0.10515	0.9	26.4008	0.690889	0.879688	32.246	1.15521	1.07977	39.3854	1.29082	1.14396	48.1054	1.48254	1.60295	58.7561	1.97599	1.86581	71.7648	2.58005	2.21715	87.6538	2.99817	2.47101	107.061	3.24441	3.45905	130.764	4.297	4.02096	159.716	6.55237	5.0509	195.077	5.70897	6.39994	238.268	8.73821	7.04834	291.021	8.85762	9.42969	355.454	10.0543	10.0085
0.00296921	-64.7839	0	-0.120201	-335.015	0	-0.104679	0.95	17.7731	0.69178	0.739455	21.7081	0.542857	0.854042	26.5144	1.21548	1.01136	32.3847	1.52962	1.17517	39.5548	1.51465	1.64845	48.3123	1.95248	1.71384	59.0088	2.27851	2.28155	72.0735	2.32327	2.69958	88.0308	2.88132	3.4544	107.521	4.19561	4.28861	131.327	4.56135	5.2476	160.403	6.08557	6.25992	195.916	5.81327	7.71771	239.293	9.39078	9.6967
0.00312549	-73.1908	0	-0.0301894	-449.138	0	-0.172958	1	11.8957	0.528379	0.773007	14.5295	0.842754	0.928683	17.7464	1.35916	1.22128	21.6755	1.07713	1.42633	26.4745	1.79096	1.73896	32.336	2.15501	2.19654	39.4953	2.08469	2.80287	48.2396	3.48617	2.97369	58.92	3.20843	3.80903	71.9651	5.3003	4.69835	87.8984	5.47231	5.44054	107.359	6.94534	6.41709	131.129	6.48509	8.67911	160.161	10.0569	9.18673
0.00328176	-71.5978	0	0.0834304	-438.261	0	-0.000715111
0.00343804	-98.0047	0	-0.0920828	-521.384	0	0.177143
0.00359431	-110.412	0	0.249461	-649.507	0	0.0735518
0.00375059	-136.819	0	-0.21557	-397.63	0	0.067733
0.00390686	-108.226	0	-0.0560316	-388.753	0	0.0671031
0.00406313	-124.633	0	-0.0763163	-123.876	0	0.0884341
0.00421941	-168.039	0	0.0139712	-566.999	0	-0.0182308
0.00437568	-113.446	0	0.114409	-693.122	0	0.159846
0.00453196	-94.8534	0	-0.164418	-705.245	0	0.0572758
0.00468823	-124.26	0	0.0740611	-675.368	0	-0.12567
0.00484451	-119.667	0	0.231802	192.509	0	0.0300956
0.00500078	-103.074	0	0.0881044	-271.615	0	0.157959
0.00515706	-144.481	0	-0.0550229	-615.738	0	-0.0634652
0.00531333	-100.888	0	0.149559	-504.861	0	0.186352
0.0054696	-161.295	0	0.0931542	-324.984	0	0.146367
0.00562588	-153.702	0	-0.0128981	-399.107	0	-0.206792
0.00578215	-110.109	0	0.0644067	-547.23	0	0.0582842
0.00593843	-66.5159	0	-0.0913524	-643.353	0	-0.0871705
0.0060947	-128.923	0	0.0136247	-477.476	0	0.0582476
0.00625098	-83.3298	0	-0.00130804	-438.599	0	0.201597
0.00640725	-131.737	0	-0.0948589	-533.722	0	0.0221142
0.00656353	-87.1437	0	-0.126477	-493.845	0	-0.0863312
0.0067198	-73.5507	0	0.0431098	-480.968	0	0.107056
0.00687607	-112.958	0	0.0586696	-375.091	0	-0.0510285
0.00703235	-57.3646	0	0.124477	-302.214	0	-0.123818
0.00718862	-38.7715	0	0.201404	-411.337	0	-0.175856
0.0073449	-62.1785	0	0.0239978	-357.46	0	0.0317896
0.00750117	-13.5854	0	0.0541368	-320.583	0	0.0640293
0.00765745	-24.9924	0	0.0736148	-242.706	0	-0.0367172
0.00781372	-21.3993	0	-0.14603	-268.829	0	0.189583
0.00797	-25.8063	0	-0.170805	-224.952	0	0.0277669
0.00812627	-43.2132	0	0.0977697	-7.07518	0	0.0327286
0.00828254	1.37981	0	0.060386	419.802	0	-0.0523528
0.00843882	-22.0271	0	0.120066	-99.3213	0	0.108016
0.00859509	36.5659	0	0.0655159	-35.4443	0	-0.114897
0.00875137	88.159	0	-0.0317155	48.4327	0	0.153487
0.00890764	43.752	0	-0.0280358	169.31	0	-0.0457953
0.00906392	51.3451	0	-0.0236875	125.187	0	0.0526608
0.00922019	24.9381	0	0.285621	97.0636	0	0.0605531
0.00937647	43.5312	0	0.0606131	124.941	0	0.0640478
0.00953274	53.1242	0	-0.0868734	165.818	0	0.0173335
0.00968901	43.7173	0	0.0333522	269.694	0	-0.0572169
0.00984529	84.3103	0	0.0632023	493.571	0	-0.023581
0.0100016	103.903	0	0.0276547	700.448	0	-0.0368105
0.0101578	99.4964	0	0.0661657	535.325	0	-0.28182
0.0103141	88.0895	0	0.0939382	476.202	0	-0.0333785
0.0104704	156.683	0	-0.073568	910.079	0	-0.148057
0.0106267	115.276	0	-0.170231	662.956	0	0.104996
0.0107829	149.869	0	-0.11057	634.833	0	-0.00836629
0.0109392	178.462	0	0.0568482	967.71	0	0.0062691
0.0110955	-871.052	0	0.0826503	281.394	0	0.0558397
0.0112518	-422.807	0	-0.0711877	281.394	0	0.0634735
0.011408	3084.44	0	0.124074	281.394	0	0.0188962
0.0115643	2148.68	0	-0.0752558	281.394	0	-0.0523349
0.0117206	1765.93	0	0.122982	281.394	0	0.116886
0.0118769	1571.17	0	0.191492	281.394	0	-0.0236529
0.0120331	1519.42	0	0.052601	281.394	0	-0.114873
0.0121894	1548.66	0	-0.000894803	281.394	0	0.0366728
0.0123457	1527.91	0	-0.039337	281.394	0	-0.00339834
0.012502	1628.15	0	0.0175035	-1809.53	0	-0.0583857
0.0126582	1643.4	0	0.0725968	281.394	0	-0.0499613
0.0128145	1618.64	0	0.0482059	281.394	0	0.14274
0.0129708	1677.89	0	0.0934656	281.394	0	0.0362996
0.0131271	1656.13	0	0.0338134	281.394	0	0.191786
0.0132833	1615.38	0	-0.084151	281.394	0	0.0737764
0.0134396	1646.62	0	0.0885155	281.394	0	-0.0220655
0.0135959	1668.86	0	0.0244492	281.394	0	0.0312657
0.0137521	1655.11	0	-0.00034013	281.394	0	0.0620865
0.0139084	1671.35	0	-0.151736	281.394	0	-0.0386101
0.0140647	1718.6	0	0.0628463	281.394	0	-0.0785193
0.014221	1713.84	0	0.146554	281.394	0	-0.0852074
0.0143772	1686.09	0	-0.0157647	281.394	0	0.0817766
0.0145335	1737.33	0	-0.120833	281.394	0	0.11933
0.0146898	1711.58	0	-0.0272283	281.394	0	0.195666
0.0148461	1712.82	0	0.0627026	281.394	0	0.114375
0.0150023	1709.07	0	-0.0256856	281.394	0	-0.0279421
0.0151586	1740.31	0	-0.00197527	281.394	0	-0.0412763
0.0153149	1733.56	0	0.108451	281.394	0	-0.0498984
0.0154712	1725.8	0	0.0440746	-1959.78	0	0.339756
0.0156274	1754.05	0	-0.103068	-1815.32	0	0.110075
0.0157837	1752.29	0	0.132746	-1892.86	0	-0.0816516
0.01594	1744.54	0	-0.0582635	-1959.4	0	0.0789594
0.0160963	1744.78	0	-0.121578	-1919.94	0	0.0112025
0.0162525	1768.03	0	-0.00664029	-1861.48	0	0.00699734
0.0164088	1763.27	0	0.0581487	-1896.02	0	0.106605
0.0165651	1816.52	0	0.137435	-1874.56	0	0.118171
0.0167214	1814.76	0	-0.0427947	-1906.1	0	0.13996
0.0168776	1815	0	0.038503	-1754.64	0	0.070843
0.0170339	1830.25	0	0.13735	-529.179	0	0.0464389
0.0171902	1797.49	0	-0.11492	-1278.72	0	-0.0597876
0.0173465	1824.74	0	0.159264	-1157.26	0	-0.0249762
0.0175027	1870.98	0	-0.0338362	-566.798	0	0.0528959
0.017659	1833.23	0	-0.011515	-631.337	0	0.012104
0.0178153	1869.47	0	0.0288291	-1102.88	0	-0.027693
0.0179716	1889.72	0	0.113499	-1406.42	0	-0.0411519
0.0181278	1898.96	0	0.280303	-1497.96	0	0.153905
0.0182841	1882.21	0	-0.122306	-1506.5	0	0.133609
0.0184404	1883.45	0	-0.0869534	-1488.04	0	-0.00585084
0.0185967	1867.7	0	-0.0778362	-1550.57	0	0.0800514
0.0187529	1847.94	0	-0.0420928	-1360.11	0	0.046974
0.0189092	1877.19	0	0.051327	-1522.65	0	0.0541032
0.0190655	1969.43	0	-0.00634454	-1593.19	0	-0.224368
0.0192218	1956.68	0	0.00316517	-1588.73	0	0.00148449
0.019378	1994.92	0	0.0226477	-1458.27	0	0.0505187
0.0195343	1976.17	0	0.0036501	-1564.81	0	0.0513808
0.0196906	1903.41	0	-0.0342048	-1468.35	0	-0.0377912
0.0198469	1950.66	0	0.0837604	-1489.89	0	0.186157
0.0200031	1927.9	0	-0.00805815	-1486.43	0	-0.0755999
0.0201594	1951.15	0	-0.000464957	-1472.97	0	-0.0313084
0.0203157	1956.39	0	0.228581	-1399.51	0	-0.00336437
0.0204719	1988.63	0	0.0990137	-1388.05	0	0.172531
0.0206282	1966.88	0	-0.0522892	-1385.59	0	0.00816532
0.0207845	2011.12	0	-0.0740584	-1346.13	0	0.131374
0.0209408	2007.37	0	-0.156615	-1400.67	0	0.179077
0.021097	2007.61	0	-0.0780931	-1285.21	0	0.0206407
0.0212533	1963.86	0	0.0593293	-1333.75	0	0.112346
0.0214096	1981.1	0	-0.0284373	-1310.29	0	0.0572659
0.0215659	2043.35	0	0.0422634	-1214.83	0	-0.135583
0.0217221	2020.59	0	0.0750686	-1268.37	0	0.115267
0.0218784	2011.84	0	0.085823	-1213.9	0	0.18091
0.0220347	1997.08	0	-0.0986268	-1189.44	0	-0.0832519
0.022191	2024.33	0	-0.0352223	-1164.98	0	-0.12511
0.0223472	2038.57	0	-0.000152609	-1149.52	0	0.057303
0.0225035	2121.82	0	0.124383	-1049.06	0	0.101334
0.0226598	2111.06	0	0.0843343	-1140.6	0	0.0104679
0.0228161	2073.31	0	0.0967795	-1026.14	0	-0.122864
0.0229723	2085.55	0	0.0764266	-1043.68	0	-0.117856
0.0231286	2120.8	0	-0.0418264	-982.221	0	-0.070862
0.0232849	2080.04	0	-0.101548	-978.76	0	0.0236812
0.0234412	2094.29	0	0.125566	-960.3	0	0.0468413
0.0235974	2111.53	0	-0.0793496	-920.839	0	0.00812357
0.0237537	2087.78	0	-0.0247921	-868.379	0	-0.00194325
0.02391	2135.02	0	-0.175783	-890.918	0	0.268727
0.0240663	2144.26	0	-0.297207	-845.458	0	0.0612906
0.0242225	2134.51	0	0.0145299	-836.997	0	-0.0483293
0.0243788	2200.75	0	-0.0693196	-786.537	0	-0.0413154
0.0245351	2128	0	-0.0602066	-770.076	0	0.0813071
0.0246914	2114.24	0	-0.109786	-715.616	0	0.117908
0.0248476	2157.49	0	-0.150671	-755.156	0	-0.0511887
0.0250039	2165.73	0	-0.000184354	-676.695	0	0.0529675
0.0251602	2253.98	0	0.100727	-617.235	0	0.0265375
0.0253165	2169.22	0	0.0154536	-638.774	0	-0.182081
0.0254727	2156.47	0	-0.0830571	-557.314	0	0.171264
0.025629	2206.71	0	0.0362862	-601.853	0	0.116929
0.0257853	2190.96	0	-0.0286779	-576.393	0	-0.0634191
0.0259416	2208.2	0	0.251929	-553.932	0	0.00302669
0.0260978	2244.45	0	-0.0491703	-464.472	0	0.130724
0.0262541	2186.69	0	-0.00388595	-436.011	0	-0.0964863
0.0264104	2274.94	0	0.0821163	-424.551	0	0.0581799
0.0265667	2241.18	0	0.0345941	-443.09	0	-0.00560386
0.0267229	2239.43	0	0.0209385	-422.63	0	0.0958728
0.0268792	2279.67	0	-0.0890275	-370.169	0	0.0646248
0.0270355	2223.92	0	-0.00634327	-308.709	0	0.111324
0.0271917	2302.16	0	0.151956	-340.248	0	-0.0878206
0.027348	2337.4	0	0.0994068	-278.788	0	-0.141242
0.0275043	2208.65	0	-0.121341	-238.327	0	0.0373307
0.0276606	2348.89	0	-0.108266	-265.867	0	-0.0521662
0.0278168	2240.14	0	-0.0720598	-228.406	0	0.0860253
0.0279731	2315.38	0	0.0689243	-172.946	0	-0.00143355
0.0281294	2310.63	0	0.0297334	-208.486	0	0.0269758
0.0282857	2316.87	0	-0.0747773	-123.025	0	0.0737979
0.0284419	2294.12	0	0.0227538	-187.565	0	-0.0209165
0.0285982	2358.36	0	-0.185644	-59.1041	0	0.0438089
0.0287545	2344.61	0	-0.0376952	-84.6436	0	-0.204535
0.0289108	2400.85	0	0.0271527	-54.1831	0	-0.104114
0.029067	2411.1	0	-0.0521774	-25.7227	0	-0.011589
0.0292233	2315.34	0	0.0690352	48.7378	0	0.0188357
0.0293796	2388.59	0	0.123119	83.1983	0	-0.00452626
0.0295359	2337.83	0	0.00766568	59.6588	0	-0.0428974
0.0296921	2406.08	0	-0.0116359	85.1193	0	-0.120385
0.0298484	2397.32	0	-0.0267595	107.58	0	-0.0148006
0.0300047	2381.57	0	0.13041	195.04	0	0.0198839
0.030161	2358.81	0	-0.0823278	217.501	0	-0.138455
0.0303172	2418.06	0	0.0271533	268.961	0	0.106618
0.0304735	2418.3	0	-0.0312703	213.422	0	-0.00855133
0.0306298	2438.55	0	-0.0412473	276.882	0	0.0364309
0.0307861	2441.79	0	-0.168276	294.343	0	0.0324395
0.0309423	2434.03	0	0.132288	345.803	0	-0.196708
0.0310986	2478.28	0	-0.0512701	317.264	0	0.0453472
0.0312549	2411.52	0	0.127062	374.724	0	0.0358456
0.0314112	2449.77	0	-0.128918	357.184	0	-0.0440603
0.0315674	2507.01	0	0.0175589	419.645	0	-0.0507482
0.0317237	2526.26	0	-0.148113	484.105	0	0.129501
0.03188	2488.5	0	0.0347274	488.566	0	-0.0293534
0.0320363	2498.75	0	0.182644	497.026	0	-0.0359978
0.0321925	2501.99	0	-0.0843415	490.487	0	-0.0907692
0.0323488	2545.24	0	0.100215	523.947	0	0.0754108
0.0325051	2476.48	0	-0.0754197	603.408	0	-0.146404
0.0326614	2577.73	0	0.0337669	615.868	0	-0.0752064
0.0328176	2538.97	0	0.126939	642.329	0	0.167822
0.0329739	2579.22	0	0.105471	702.789	0	-0.012979
0.0331302	2534.46	0	0.0187994	649.25	0	-0.116939
0.0332865	2373.61	0	0.0195612	763.71	0	0.0580772
0.0334427	2394.92	0	0.114826	1296.71	0	0.0619044
0.033599	1296.23	0	-0.138019	916.255	0	-0.0227782
0.0337553	335.539	0	-0.0832055	295.802	0	-0.0710519
0.0339115	153.85	0	0.021297	272.35	0	0.0439618
0.0340678	103.161	0	-0.150638	134.897	0	0.0113353
0.0342241	82.4722	0	0.0410531	50.4449	0	-0.0814744
0.0343804	34.7832	0	-0.124034	46.9924	0	0.0144127
0.0345366	15.0942	0	0.0691609	120.54	0	0.0222427
0.0346929	44.4052	0	-0.0814203	3.08729	0	-0.107292
0.0348492	21.7162	0	-0.0612183	19.6348	0	0.228629
0.0350055	15.0273	0	0.0976349	18.1822	0	-0.0877605
0.0351617	-3.66171	0	0.0266435	15.7297	0	-0.214245
0.035318	23.6493	0	-0.0396545	-13.7229	0	0.0958827
0.0354743	35.9603	0	-0.133669	-4.17539	0	-0.075405
0.0356306	-11.7286	0	-0.15046	12.3721	0	-0.0495615
0.0357868	-6.41762	0	-0.0594616	66.9195	0	-0.157654
0.0359431	5.8934	0	-0.0219064	-29.533	0	-0.0380019
0.0360994	-37.7956	0	-0.0112808	-56.9855	0	0.0889193
0.0362557	-10.4846	0	0.279452	-2.43806	0	-0.0823506
0.0364119	-15.1735	0	0.219825	38.1094	0	0.0256077
0.0365682	-0.862507	0	0.124748	-27.3431	0	0.19194
0.0367245	0.448516	0	-0.126301	17.2043	0	-0.0502396
0.0368808	-13.2405	0	-0.0526374	6.7518	0	-0.00735435
0.037037	-10.9294	0	0.004345	8.29927	0	-0.0662461
0.0371933	-13.6184	0	0.0535521	-19.1533	0	0.0591096
0.0373496	-46.3074	0	0.115457	3.3942	0	0.0227125
0.0375059	-42.9964	0	-0.140482	8.94166	0	-0.0579225
0.0376621	-20.6854	0	0.0459895	1.48913	0	-0.14213
0.0378184	-38.3743	0	-0.153965	32.0366	0	-0.114047
0.0379747	10.9367	0	0.0693237	28.5841	0	-0.146924
0.038131	-31.7523	0	-0.176807	-49.8685	0	-0.0446951
0.0382872	22.5587	0	0.0480155	-14.321	0	-0.00666787
0.0384435	-20.1302	0	-0.0721105	-15.7735	0	-0.145499
0.0385998	-9.81922	0	-0.137362	-27.2261	0	-0.0119669
0.0387561	0.491803	0	0.0864852	-16.6786	0	0.195452
0.0389123	19.8028	0	-0.0108562	11.8689	0	0.0250592
0.0390686	-4.88615	16.641	13.4387	-16.5837	27.714	22.1641
0.0392249	-22.5751	-14.8335	-11.8137	-53.0362	-17.7078	-14.157
0.0393812	11.7359	-30.3081	-24.2545	50.5112	-32.1295	-25.7489
0.0395374	-22.9531	1.21735	0.946373	-75.9413	-31.5512	-25.2233
0.0396937	11.3579	29.7428	23.8764	31.6062	6.02711	4.93688
0.03985	-5.33104	27.2682	21.7569	21.1536	24.6054	19.7204
0.0400063	-32.02	-3.20635	-2.46904	0.701111	25.1837	20.143
0.0401625	-24.709	-16.6809	-13.5465	19.2486	-27.238	-21.7163
0.0403188	-1.39798	0.844527	0.504792	26.796	12.3403	9.95423
0.0404751	-35.087	4.36996	3.74072	11.3435	67.9185	54.2477
0.0406313	10.2241	34.8954	27.8833	-28.109	5.49683	4.32036
0.0407876	22.5351	-10.5792	-8.48509	-41.5616	34.0751	27.1851
0.0409439	-55.1539	14.9463	11.8054	-5.0141	-16.3466	-13.0979
0.0411002	-2.84286	-15.5283	-12.4393	-43.4666	-16.7683	-13.2014
0.0412564	-8.53184	2.99714	2.49154	-53.9192	-22.19	-17.7792
0.0414127	-1.22082	27.5226	21.829	29.6283	-5.61172	-4.43527
0.041569	23.0902	14.048	11.3026	20.1758	10.9666	8.84387
0.0417253	-29.5988	-11.4265	-9.26578	-38.2768	-18.4551	-14.8326
0.0418815	20.7122	-52.9011	-42.3753	-22.7293	-15.8769	-12.5724
0.0420378	-15.9767	-34.3757	-27.4181	-22.1818	26.7014	21.3641
0.0421941	-0.66571	6.14976	5.08554	-0.634373	-16.7203	-13.2989
0.0423504	23.6453	40.6752	32.4622	15.9131	4.858	3.95342
0.0425066	8.95633	-38.7994	-30.9851	-19.5394	-31.5637	-25.1261
0.0426629	8.26736	4.72607	3.82285	-19.992	54.0146	43.048
0.0428192	-31.4216	20.2515	16.2583	-46.4445	-55.4071	-44.2928
0.0429755	22.8894	-20.2231	-16.088	-45.897	5.17116	4.02159
0.0431317	20.2004	8.30238	6.71101	53.6504	-0.250555	-0.447982
0.043288	36.5114	17.8278	14.2338	-16.8021	-18.6723	-14.8741
0.0434443	-28.1775	-4.64675	-3.58234	24.7454	-20.094	-16.1292
0.0436006	-49.8665	-10.1213	-8.25074	11.2928	-15.5157	-12.6279
0.0437568	51.4445	-16.5959	-13.3689	-23.1597	-41.9374	-33.4907
0.0439131	0.755534	-22.0704	-17.5161	21.3877	-30.3591	-24.237
0.0440694	38.0666	-38.545	-30.8828	-61.0648	39.2192	31.3054
0.0442257	-1.62242	-6.01957	-4.88349	-10.5173	32.7975	26.2262
0.0443819	-143.394	-34.8001	-27.6864	-33.9699	-52.6827	-42.2279
0.0445382	-134.083	-16.2747	-13.0357	-211.292	-43.1044	-34.5105
0.0446945	-18.7719	-25.7492	-20.7592	-225.745	-28.5261	-22.8547
0.0448508	-130.461	-28.2238	-22.6949	-257.198	-63.9478	-51.1877
0.045007	194.85	-59.6984	-47.8459	-256.65	-35.3696	-28.2718
0.0451633	159.161	27.8271	22.5318	-262.103	-49.7913	-39.7428
0.0453196	-7.52784	-27.6475	-21.9648	-178.555	0.787021	0.653344
0.0454759	-83.2168	-16.1221	-13.0104	-273.008	-27.6347	-22.151
0.0456321	-96.9058	-87.5966	-70.1245	-248.46	-3.0564	-2.39771
0.0457884	-95.5948	-25.0712	-20.1477	-210.913	-67.4781	-53.7516
0.0459447	-93.2838	-12.5457	-9.8753	-201.365	-31.8998	-25.5571
0.046101	-71.9727	14.9797	12.1433	-122.818	-21.3215	-17.0821
0.0462572	-105.662	-44.4949	-35.5499	-234.27	-78.7432	-62.9386
0.0464135	-76.3507	32.0306	25.5469	-229.723	-22.165	-17.6711
0.0465698	-113.04	-4.444	-3.53095	-173.175	-72.5867	-58.0904
0.0467261	-76.7286	-41.9186	-33.4172	-144.628	-49.0084	-39.2494
0.0468823	-75.4176	-58.3931	-46.7241	-170.08	-43.4301	-34.675
0.0470386	-106.107	13.1323	10.5001	-160.533	35.1482	28.1806
0.0471949	-66.7956	34.6577	27.7426	-156.986	-53.2735	-42.6194
0.0473511	-71.4846	-8.81682	-7.1493	-80.4381	-48.6952	-38.957
0.0475074	-84.1735	-22.2914	-17.9047	-91.8906	-45.1169	-36.1517
0.0476637	-131.863	-33.7659	-26.9584	-183.343	-5.53866	-4.37956
0.04782	-73.5515	-11.2405	-9.02731	-158.796	-24.9604	-19.8337
0.0479762	-104.24	-42.7151	-34.1576	-161.248	-47.3821	-37.8065
0.0481325	-69.9294	-44.1896	-35.4589	-112.701	-80.8038	-64.6582
0.0482888	-98.6184	-28.6642	-23.0251	-204.153	-60.2255	-48.3623
0.0484451	-49.3074	-1.13876	-0.820308	-178.606	-48.6472	-38.9817
0.0486013	-59.9964	-15.6133	-12.4257	-245.058	-44.0689	-35.1128
0.0487576	-57.6854	-42.0879	-33.7301	-231.511	-42.4906	-33.8572
0.0489139	-80.3743	13.4375	10.8646	-214.963	-18.9124	-15.1961
0.0490702	-87.0633	25.963	20.7598	-206.416	21.6659	17.3319
0.0492264	-50.7523	-18.5116	-14.7234	-222.868	-35.7558	-28.5875
0.0493827	-74.4413	-11.9861	-9.80308	-219.321	-1.17749	-0.944605
0.049539	-64.1302	-22.4607	-17.96	-220.774	3.4008	2.68587
0.0496953	-78.8192	-28.9353	-23.1359	-240.226	12.9791	10.5277
0.0498515	-68.5082	6.59016	5.37294	-257.679	2.55738	2.02597
0.0500078	-29.1972	11.1156	8.84802	-206.131	-31.8643	-25.5131
0.0501641	-25.8862	12.641	10.1223	-189.584	-48.286	-38.453
0.0503204	-79.5751	-4.83353	-3.80688	-195.036	-12.7078	-10.0201
0.0504766	-55.2641	1.69191	1.46566	-235.489	-40.1295	-32.0307
0.0506329	-50.9531	-33.7827	-27.0611	-208.941	-32.5512	-26.2152
0.0507892	-34.6421	1.74278	1.46918	-204.394	-15.9729	-12.647
0.0509455	-35.331	-19.7318	-15.7728	-197.846	-57.3946	-45.8562
0.0511017	-7.02002	-5.20635	-4.13407	-213.299	-41.8163	-33.4009
0.051258	-56.709	22.3191	17.8819	-251.751	-61.238	-48.9737
0.0514143	-59.398	-8.15547	-6.53907	-254.204	-26.6597	-21.5234
0.0515706	-26.087	10.37	8.38464	-180.656	7.91855	6.26457
0.0517268	-40.7759	26.8954	21.5673	123.891	-21.5032	-17.1557
0.0518831	-39.4649	-34.5792	-27.7777	205.438	-36.9249	-29.6427
0.0520394	-38.1539	-39.0537	-31.1173	-131.014	-26.3466	-20.8358
0.0521957	-27.8429	39.4717	31.5489	-145.467	-8.7683	-7.17343
0.0523519	-15.5318	-38.0029	-30.3476	-157.919	-48.19	-38.4631
0.0525082	-43.2208	2.52258	1.90884	-166.372	5.38828	4.19948
0.0526645	-13.9098	-11.952	-9.58297	-170.824	-61.0334	-49.0001
0.0528208	-46.5988	-36.4265	-29.2258	-144.277	-20.4551	-16.3098
0.052977	-36.2878	-15.9011	-12.8138	-200.729	-51.8769	-41.6433
0.0531333	-13.9767	-14.3757	-11.5481	-173.182	-20.2986	-16.2658
0.0532896	-34.6657	15.1498	12.0955	-220.634	-1.72028	-1.49955
0.0534459	-42.3547	33.6752	26.8683	-180.087	-34.142	-27.2073
0.0536021	-13.0437	-15.7994	-12.6067	-211.539	-10.5637	-8.39736
0.0537584	25.2674	-36.2739	-29.0979	-160.992	12.0146	9.49498
0.0539147	-39.4216	8.25151	6.70756	-185.445	-6.40713	-5.35871
0.0540709	-21.1106	-17.2231	-13.6967	-232.897	2.17116	1.62165
0.0542272	12.2004	-18.6976	-15.0902	-139.35	-41.2506	-32.9897
0.0543835	9.51145	-10.1722	-8.11632	-163.802	-18.6723	-15.105
0.0545398	-2.17753	-27.6467	-22.0795	-193.255	-0.093979	-0.0425715
0.054696	9.13349	-12.1213	-9.75488	-231.707	12.4843	10.012
0.0548523	7.44451	-25.5959	-20.4995	-168.16	-6.9374	-5.46764
0.0550086	3.75553	8.92956	7.07115	-154.612	0.640885	0.430491
0.0551649	-19.9334	-11.545	-9.27743	-158.065	-39.7808	-32.0614
0.0553211	-43.6224	-15.0196	-11.8919	-186.517	-34.2025	-27.3254
0.0554774	-0.411674	20.533	16.5367	-172.97	24.384	19.3823
0.0556337	-8.44597	32.3158	25.9415	-16.7192	6.5981	5.33207
0.05579	-9.48026	16.0986	12.797	51.0124	46.8122	37.3617
0.0559462	-10.5145	4.88144	3.89815	8.74391	16.0263	12.6862
0.0561025	103.451	-18.3358	-14.6556	-49.5245	-25.7597	-20.6662
0.0562588	90.4169	-23.553	-18.8496	16.207	-4.54557	-3.68475
0.0564151	26.3826	31.2299	24.9631	-23.0614	-12.3315	-10.0008
0.0565713	34.3483	8.01266	6.40946	57.6701	-13.1174	-10.4496
0.0567276	0.313991	-20.2045	-16.1806	65.4017	7.09667	5.55463
0.0568839	28.2797	27.5783	21.9827	-25.8668	-18.6893	-15.1181
0.0570402	14.2454	-37.6389	-30.1136	19.8648	3.52483	2.79302
0.0571964	-22.7889	-8.85613	-7.06485	43.5964	8.73891	6.95106
0.0573527	6.17682	15.9267	12.7156	16.3279	13.953	11.0825
0.057509	1.14253	-2.29052	-1.82675	-0.94053	-12.8329	-10.1716
0.0576653	-6.89176	14.4923	11.3743	1.79103	-6.61885	-5.23261
0.0578215	-3.92605	6.27509	4.98718	-0.477419	30.5952	24.5612
0.0579778	-27.9603	3.0579	2.50296	-14.7459	12.8093	10.4767
0.0581341	24.0054	-74.1593	-59.2344	19.9857	-10.9766	-8.78146
0.0582904	-21.0289	24.6235	19.6015	28.7172	-3.76253	-3.05668
0.0584466	3.93678	-3.59369	-2.90874	8.4488	7.45155	5.89847
0.0586029	20.9025	19.1891	15.3021	10.1804	11.6656	9.37727
0.0587592	5.8682	-17.0281	-13.5615	-0.0880864	15.8797	12.6095
0.0589155	-7.16609	-26.2453	-20.8737	6.64347	23.0938	18.5306
0.0590717	-45.2004	-41.4625	-33.1608	-4.62498	-28.6921	-22.8922
0.059228	1.76532	-2.67967	-1.94396	-25.8934	-28.4781	-22.8758
0.0593843	0.731031	-20.8969	-16.7902	4.83814	1.73603	1.59501
0.0595406	-33.3033	1.88594	1.69661	3.56969	60.9501	48.616
0.0596968	-51.3376	-13.3313	-10.6324	-19.6988	-1.83581	-1.51252
0.0598531	1.62816	-25.5485	-20.5429	-24.9672	32.3783	25.9877
0.0600094	4.59386	-16.7656	-13.379	6.76436	-24.4077	-19.5988
0.0601657	16.5596	-20.9828	-16.5508	-16.5041	7.80643	6.27329
0.0603219	16.5253	-12.2	-9.54637	-2.77253	-23.9795	-19.1921
0.0604782	20.491	-30.4172	-24.46	2.95902	8.23459	6.61148
0.0606345	-55.5433	-34.6344	-27.785	-14.3094	16.4487	13.1218
0.0607907	-39.5776	-55.8516	-44.4974	-35.5779	21.6628	17.4959
0.060947	17.3881	42.9312	34.3767	-8.84631	12.8768	10.1596
0.0611033	32.3538	-70.286	-56.4101	-9.11475	-25.9091	-20.8145
0.0612596	-32.6805	-32.5032	-25.9795	-4.3832	-13.695	-10.9322
0.0614158	-13.7148	-31.7204	-25.4449	-17.6516	-2.48093	-1.80311
0.0615721	-2.74905	-21.9376	-17.6228	-34.9201	21.7332	17.413
0.0617284	28.2167	-21.1548	-16.8178	41.8115	-37.0528	-29.5865
0.0618847	-8.81764	303.628	242.805	19.543	7.16131	5.76471
0.0620409	1.14807	55.4108	44.2286	-23.7254	-46.6246	-37.2889
0.0621972	-48.8862	-4.80639	-3.83014	49.0061	-26.4105	-21.193
0.0623535	18.0795	256.976	205.741	-27.2623	4.80355	3.88195
0.0625098	-48.9548	39.7592	31.8477	17.4692	-16.9824	-13.7096
0.062666	-35.9891	12.542	10.0417	-31.7992	-9.76829	-7.83693
0.0628223	-8.02339	-53.6752	-42.9286	19.9324	-8.55421	-6.78831
0.0629786	1.94232	45.1076	36.1062	-17.3361	10.6599	8.45972
0.0631349	13.908	41.8904	33.4666	-3.60453	2.87395	2.1896
0.0632911	30.8737	54.6732	43.658	0.127023	25.088	20.079
0.0634474	35.8394	46.456	36.874	-24.1414	12.3021	9.76716
0.0636037	-10.1948	39.2389	31.4924	-2.40987	-23.4838	-18.7768
0.06376	-19.2291	-10.9783	-8.66277	14.3217	16.7303	13.435
0.0639162	-11.2634	18.8045	15.0704	-4.94676	-5.05565	-4.17057
0.0640725	-30.2977	-21.4127	-17.2283	-22.2152	31.1584	25.0835
0.0642288	8.66799	-74.6299	-59.7669	-2.48364	-30.6275	-24.4786
0.0643851	77.6337	-30.8471	-24.6594	-26.7521	-14.4134	-11.6064
0.0645413	1.5994	-44.0643	-35.1236	-13.0205	16.8007	13.6255
0.0646976	13.5651	-1.28152	-0.844529	20.711	-8.98524	-7.25738
0.0648539	-25.4692	-23.4987	-18.7129	43.4426	9.22884	7.50838
0.0650102	10.4965	-55.7159	-44.6332	-10.8259	-9.55708	-7.63066
0.0651664	9.46224	-54.9331	-44.1771	-11.0943	24.657	19.6863
0.0653227	-0.572056	1.8497	1.54563	1.63724	4.87108	3.81605
0.065479	-1.60635	-14.3675	-11.5259	-39.6312	-22.9148	-18.4313
0.0656353	29.3594	-16.5847	-13.1062	38.1004	11.2992	9.14429
0.0657915	-35.6749	-38.8019	-30.9351	-17.1681	-3.48668	-2.89477
0.0659478	14.2908	-46.0191	-36.8437	-28.4365	-9.2726	-7.32034
0.0661041	23.2565	-45.2363	-36.1605	11.295	23.9415	19.2363
0.0662604	39.2222	-85.4535	-68.4271	-55.9734	1.15556	0.894868
0.0664166	29.1879	-34.6707	-27.7079	19.7581	35.3696	28.3126
0.0665729	56.1536	-40.8879	-32.6471	4.48969	-15.4163	-12.4073
0.0667292	-109.412	-42.467	-34.0855	-108.719	9.38402	7.59849
0.0668855	440.568	-14.6873	-11.6891	-59.9876	-1.39884	-1.31696
0.0670417	337.547	-11.9076	-9.4503	-145.256	-32.1817	-25.7702
0.067198	1471.53	-13.1279	-10.6488	-27.5245	-28.9646	-23.1478
0.0673543	1617.51	20.6518	16.59	-86.793	-36.7474	-29.4534
0.0675105	1482.49	6.43153	5.09923	-72.0614	25.4697	20.4294
0.0676668	1465.47	23.2112	18.5158	-55.3299	-22.3131	-17.7897
0.0678231	1403.44	-6.00906	-4.85047	-67.5983	40.904	32.7974
0.0679794	1477.42	-15.2294	-12.1489	-45.8668	-3.87887	-2.9626
0.0681356	1526.4	34.5503	27.8085	-46.1352	4.33827	3.61862
0.0682919	1489.38	27.33	21.7351	-110.404	-21.4446	-17.3382
0.0684482	1489.36	-11.8903	-9.33812	-38.6721	-11.2275	-9.18276
0.0686045	1552.34	16.8894	13.4444	2.05947	-27.0103	-21.6286
0.0687607	1532.32	29.6691	23.8029	-27.209	12.2068	9.96595
0.068917	1501.3	13.4488	10.6657	-35.4774	-38.576	-30.8244
0.0690733	1495.28	14.2285	11.3595	-72.7459	-60.3589	-48.2703
0.0692296	1553.26	25.0083	20.0765	-78.0143	-38.1418	-30.5286
0.0693858	1525.24	43.788	34.9408	-60.2828	-21.9246	-17.5518
0.0695421	1574.22	50.5677	40.5342	-1.5512	-28.7075	-22.9272
0.0696984	1510.2	1.34736	1.29937	-27.8196	9.50966	7.692
0.0698547	1464.18	10.1271	8.05222	-50.0881	31.7268	25.2559
0.0700109	1575.16	6.90676	5.53856	-63.3565	-4.05607	-3.22873
0.0701672	1570.14	57.6865	46.1777	-11.625	-62.8389	-50.3862
0.0703235	1562.12	8.46616	6.94775	-25.8934	-30.6218	-24.4081
0.0704798	1548.1	-21.7541	-17.3698	-39.1619	-55.4047	-44.3279
0.070636	1550.08	20.0256	15.9507	-34.4303	51.8125	41.2868
0.0707923	1540.06	30.8053	24.5441	-21.6988	-4.97038	-4.0441
0.0709486	1576.03	31.585	25.2231	-39.9672	9.24676	7.53934
0.0711049	1548.01	-5.63533	-4.36397	-32.2356	15.4639	12.4878
0.0712611	1604.99	16.1444	12.7109	-1.50409	13.681	11.0046
0.0714174	1583.97	32.9241	26.3644	-35.7725	-46.1018	-37.0431
0.0715737	1594.95	-11.2962	-9.07029	-33.041	51.1153	40.8268
0.07173	1565.93	-21.5165	-17.3159	-31.3094	8.33246	6.82961
0.0718862	1572.91	18.2632	14.5364	-66.5779	3.54959	2.74847
0.0720425	1567.89	-4.95712	-4.0356	10.1537	-9.23327	-7.38582
0.0721988	1598.87	24.8226	19.7817	23.8852	41.9839	33.7126
0.0723551	1628.85	33.6023	26.6813	-35.3832	-22.799	-18.4731
0.0725113	1561.83	-5.61802	-4.3087	-0.651643	-17.5819	-14.0422
0.0726676	1611.81	34.1617	27.4426	2.07991	45.6353	36.5085
0.0728239	1546.79	4.94139	3.96878	-67.1885	-0.147575	-0.163921
0.0729802	1583.77	36.7211	29.3129	29.543	35.0696	28.0708
0.0731364	1666.75	-19.4992	-15.7123	-0.725421	5.2867	4.19046
0.0732927	1607.73	-3.71951	-3.01291	-6.99387	2.50384	1.92285
0.073449	1636.71	3.06019	2.59952	-56.2623	15.721	12.6432
0.0736053	1599.69	30.8399	24.523	1.46925	21.9381	17.4117
0.0737615	1591.67	-14.3804	-11.3863	-18.7992	-15.8447	-12.8121
0.0739178	1584.65	22.3993	18.0435	-22.0676	18.3724	14.6927
0.0740741	1584.63	-2.821	-2.22828	15.6639	-8.41047	-6.62795
0.0742303	1577.6	29.9587	24.1177	-27.6045	-1.19333	-0.905917
0.0743866	1611.58	19.7384	15.8935	-46.873	8.02381	6.44501
0.0745429	1578.56	-9.4819	-7.66385	10.8586	-16.7591	-13.3398
0.0746992	1619.54	-23.7022	-18.9973	-23.4099	5.45809	4.4441
0.0748554	1608.52	-39.9225	-31.7465	22.3217	-18.3248	-14.741
0.0750117	1635.5	7.85721	6.18498	-48.9468	25.8924	20.856
0.075168	1608.48	39.6369	31.5564	-32.2152	11.1095	8.9162
0.0753243	1646.46	-16.5834	-13.101	-45.4836	-23.6734	-18.8997
0.0754805	1664.44	22.1963	17.8976	-14.7521	6.54378	5.31091
0.0756368	1614.42	15.976	12.8145	-6.02053	-24.2391	-19.4455
0.0757931	1618.4	2.75572	2.35335	8.71102	-11.0219	-8.9815
0.0759494	1671.38	-1.46458	-1.22214	-7.55742	-26.8048	-21.5499
0.0761056	1661.36	-13.6849	-10.9907	-32.8259	2.41233	2.07392
0.0762619	1599.34	18.0948	14.4267	10.9057	29.6295	23.6672
0.0764182	1610.32	19.8745	15.7874	25.6372	12.8466	10.3582
0.0765745	1666.3	46.6542	37.1784	-59.6312	10.0637	8.16338
0.0767307	1617.28	35.4339	28.184	14.1004	20.2809	16.1376
0.076887	1655.26	-38.7864	-31.1969	-19.1681	4.49803	3.6291
0.0770433	1672.24	-2.00667	-1.67696	-0.436534	-6.28484	-5.02431
0.0771996	1642.22	5.77303	4.49115	-26.705	-12.0677	-9.67367
0.0773558	1667.19	-37.4473	-30.0148	53.0266	-28.8506	-23.1081
0.0775121	1714.17	32.3324	26.0399	-10.2419	61.3666	49.1151
0.0776684	1657.15	40.1121	32.1378	-7.51031	-11.4163	-9.06692
0.0778247	1611.28	60.1613	48.1624	92.0159	21.4701	17.2286
0.0779809	1178.42	83.4007	66.7953	81.2519	24.3771	19.374
0.0781372	240.565	39.6401	31.7708	2.48803	47.284	37.8491
0.0782935	173.706	16.8795	13.5271	39.7241	55.1909	44.0782
0.0784498	211.848	28.119	22.5709	133.96	-21.9021	-17.4732
0.078606	21.9891	48.3584	38.7038	78.1963	-14.9952	-11.9108
0.0787623	47.1305	-17.4022	-13.9807	29.4323	-26.0882	-20.8301
0.0789186	5.27181	-0.162771	-0.153698	13.6684	-3.18128	-2.49673
0.0790749	4.41316	-26.9234	-21.484	29.9045	37.7257	30.1929
0.0792311	-6.44549	-21.6839	-17.3522	-19.8594	27.6326	22.0828
0.0793874	16.6959	0.555488	0.362887	-27.6233	34.5395	27.6806
0.0795437	-1.1628	-11.2051	-8.99899	-16.3872	-10.5535	-8.49327
0.0797	35.9785	25.0343	19.8709	-8.15117	26.3534	21.1139
0.0798562	24.1199	19.2737	15.3875	1.08491	34.2604	27.4783
0.0800125	-3.73876	21.5132	17.1417	-20.679	-39.8327	-31.8902
0.0801688	1.40258	0.752587	0.581428	-12.4429	-32.9257	-26.3379
0.0803251	-5.45607	-8.00799	-6.30325	-0.206844	-18.0188	-14.2906
0.0804813	-11.3147	28.2314	22.4954	3.02924	-18.1119	-14.4687
0.0806376	-6.17338	19.4708	15.5655	-6.73468	20.7951	16.6666
0.0807939	14.968	-31.2897	-24.9917	-24.4986	-19.298	-15.505
0.0809501	-37.8907	36.9497	29.4993	-31.2625	24.609	19.5641
0.0811064	10.2507	-6.81089	-5.38214	5.97356	-26.4841	-21.0845
0.0812627	-37.608	-3.57147	-2.73552	21.2096	11.4229	9.02988
0.081419	-3.46665	-26.3321	-21.1711	10.4457	7.3298	5.81841
0.0815752	37.6747	22.9074	18.1684	-3.3182	-46.7633	-37.4323
0.0817315	19.816	25.1468	20.1457	14.9179	-7.85631	-6.37432
0.0818878	21.9574	-14.6138	-11.7181	-32.846	20.0506	15.9664
0.0820441	-26.9013	-22.3744	-17.913	3.39004	-9.04243	-7.41635
0.0822003	10.2401	20.865	16.7032	-11.3739	20.8645	16.7794
0.0823566	0.381431	-2.89554	-2.30372	-1.1378	17.7715	13.9425
0.0825129	6.52278	-9.65612	-7.76728	-22.9017	-30.3216	-24.2161
0.0826692	-29.3359	4.5833	3.65531	13.3344	5.58534	4.33891
0.0828254	-20.1945	-7.17728	-5.62998	17.5704	2.49229	2.05848
0.0829817	-14.0532	6.06214	4.72614	-29.1935	-19.6008	-15.8284
0.083138	-10.9118	-18.6984	-15.0066	42.0426	-19.6938	-15.8439
0.0832943	27.2295	-28.459	-22.9385	-19.7213	7.21311	5.75988
0.0834505	15.3709	-26.2196	-20.8903	-8.48523	-27.8799	-22.3962
0.0836068	0.512201	7.01982	5.69589	0.75085	-34.973	-28.1369
0.0837631	-20.3465	18.2592	14.6396	6.98693	1.93394	1.63016
0.0839194	-16.2051	-14.5013	-11.5996	17.223	-5.15911	-4.13791
0.0840756	5.93624	-15.2619	-12.1008	-15.5409	8.74783	7.11927
0.0842319	-32.9224	2.9775	2.52522	96.6952	0.654771	0.500704
0.0843882	-40.7811	12.2169	9.90686	56.9313	44.5617	35.5409
0.0845445	20.3603	-33.5437	-26.8713	-58.8327	4.46866	3.60069
0.0847007	30.5016	11.6958	9.26714	10.4034	-24.6244	-19.7511
0.084857	-25.357	-24.0648	-19.4111	-18.3605	15.2825	12.0041
0.0850133	17.7843	-1.8254	-1.47778	36.8756	21.1895	17.049
0.0851696	-10.0743	-7.58598	-6.07173	21.1117	13.0964	10.3902
0.0853258	-18.933	-11.3466	-8.96298	-16.6523	20.0034	16.001
0.0854821	-10.7916	-2.10714	-1.64723	2.58382	10.9103	8.78769
0.0856384	-21.6503	-4.86772	-4.08778	8.8199	-14.1827	-11.4428
0.0857947	-25.509	31.3717	25.0244	27.056	30.7242	24.49
0.0859509	-3.36761	7.61112	6.00657	-13.7079	21.6311	17.4041
0.0861072	40.7737	-2.14946	-1.70849	12.5281	5.53808	4.59168
0.0862635	5.91509	-39.91	-31.8584	-11.2358	-24.555	-19.4754
0.0864198	-9.94357	19.3294	15.4821	-28.9997	18.352	14.7628
0.086576	31.1978	19.5688	15.6609	-15.7636	17.2589	13.6985
0.0867323	-38.6609	26.8082	21.3465	45.4725	-14.8341	-11.8148
0.0868886	-24.5195	-16.9524	-13.7336	-14.2915	14.0728	11.1816
0.0870449	-7.37818	0.287059	0.130656	2.94462	20.9797	16.6572
0.0872011	6.76316	12.5265	9.94189	-61.8193	-5.11332	-4.0094
0.0873574	-22.0955	-17.2341	-13.6738	6.41679	-13.2064	-10.7147
0.0875137	14.0459	22.0053	17.6022	-31.3471	-55.2994	-44.0343
0.0876699	6.1872	-22.7553	-18.0383	-25.1111	5.60751	4.32755
0.0878262	38.3285	39.4842	31.6601	-45.875	-20.4855	-16.4581
0.0879825	3.46989	-13.2764	-10.6765	17.3611	9.42139	7.6884
0.0881388	3.61124	-23.037	-18.3785	-21.4028	-26.6717	-21.3805
0.088295	3.75259	2.20242	1.46285	23.8333	-0.76472	-0.630358
0.0884513	-7.10607	-5.55816	-4.47539	-17.9306	17.1422	13.6975
0.0886076	-48.9647	-38.3187	-30.6736	-29.6946	-16.9508	-13.399
0.0887639	42.1766	0.920677	0.600153	-4.45849	-23.0439	-18.5571
0.0889201	-127.718	-59.8387	-47.9353	-77.9841	-5.52988	-4.45906
0.0890764	226.424	-51.5993	-41.4367	-100.748	-6.62294	-5.35761
0.0892327	84.5651	8.64013	6.85007	-98.512	-6.71599	-5.47381
0.089389	1345.71	-8.12045	-6.53723	-53.2759	32.1909	25.6548
0.0895452	1754.85	29.119	23.4273	-5.03981	34.0979	27.2881
0.0897015	1652.99	16.3584	13.0331	-13.8037	-6.99517	-5.54302
0.0898578	1612.13	15.5978	12.4538	-8.56765	-20.0882	-16.0955
0.0900141	1606.27	19.8372	15.8015	30.6684	5.81872	4.72097
0.0901703	1635.41	72.0766	57.6523	-20.0955	14.7257	11.8724
0.0903266	1594.55	20.3161	16.3104	-6.85941	40.6326	32.5956
0.0904829	1635.7	19.5555	15.7031	22.3767	12.5395	9.86613
0.0906392	1618.84	55.7949	44.4051	21.6128	-16.5535	-13.3925
0.0907954	1639.98	59.0343	47.2653	-27.1512	8.35343	6.6511
0.0909517	1643.12	4.27375	3.42258	4.08491	8.26038	6.57415
0.091108	1650.26	31.5132	25.2689	33.321	2.16732	1.94605
0.0912643	1609.4	49.7526	39.7512	2.55707	-14.9257	-11.9878
0.0914205	1678.54	43.992	35.2964	51.7932	-0.0187958	0.00729972
0.0915768	1639.69	35.2314	28.3489	15.0292	-5.11185	-4.20833
0.0917331	1638.83	67.4708	54.0696	-12.7347	14.7951	11.7534
0.0918894	1699.97	64.7103	51.6841	11.5014	-2.29797	-1.71425
0.0920456	1666.11	55.9497	44.7312	18.7375	-2.39103	-1.96871
0.0922019	1639.25	58.1891	46.4656	12.9736	5.51592	4.26836
0.0923582	1631.39	46.4285	37.0475	32.2096	4.42286	3.53127
0.0925145	1688.53	63.6679	50.75	5.44572	43.3298	34.6719
0.0926707	1659.67	36.9074	29.5195	38.6818	-18.7633	-14.9835
0.092827	1625.82	85.1468	68.2744	42.9179	-8.85631	-6.97898
0.0929833	1684.96	31.3862	25.2574	34.154	11.0506	8.90172
0.0931396	1641.1	75.6256	60.4796	23.39	7.95757	6.28858
0.0932958	1651.24	34.865	27.9315	-15.3739	16.8645	13.4807
0.0934521	1755.38	49.1045	39.3282	24.8622	10.7715	8.68301
0.0936084	1655.52	18.3439	14.9747	27.0983	47.6784	38.2206
0.0937647	1682.66	7.5833	6.05042	2.33437	-11.4147	-9.08167
0.0939209	1697.81	47.8227	38.4995	2.57045	9.49229	7.63743
0.0940772	1734.95	33.0621	26.2143	-6.19347	-12.6008	-10.1148
0.0942335	1676.09	25.3016	20.4484	27.0426	6.30617	4.98884
0.0943897	1691.23	26.541	21.1873	-30.7213	30.2131	24.1256
0.094546	1671.37	6.7804	5.41566	12.5148	-7.87994	-6.41549
0.0947023	1681.51	5.01982	3.93732	17.7508	-7.973	-6.31097
0.0948586	1685.65	52.2592	41.7431	3.98693	57.9339	46.4516
0.0950148	1674.79	44.4987	35.5321	36.223	4.84089	3.65184
0.0951711	1682.94	24.7381	19.8306	34.4591	11.7478	9.38578
0.0953274	1695.08	23.9775	19.124	-2.30483	6.65477	5.27635
0.0954837	1762.22	58.2169	46.5561	48.9313	12.5617	10.0564
0.0956399	1656.36	39.4563	31.4389	64.1673	46.4687	37.0983
0.0957962	1786.5	58.6958	47.0496	46.4034	-10.6244	-8.6844
0.0959525	1714.64	70.9352	56.5648	83.6395	7.28254	5.89269
0.0961088	1717.78	40.1746	32.034	61.8756	34.1895	27.4432
0.096265	1673.93	30.414	24.3972	6.11166	-0.903573	-0.663419
0.0964213	1775.07	39.6534	31.8002	56.3477	-14.9966	-12.1511
0.0965776	1788.21	64.8929	51.9726	50.5838	31.9103	25.5119
0.0967339	1754.35	50.1323	40.0647	66.8199	-26.1827	-20.9744
0.0968901	1782.49	22.3717	17.9656	-6.94402	-6.2758	-5.07056
0.0970464	1713.63	15.6111	12.6075	49.2921	14.6311	11.5695
0.0972027	1765.77	55.8505	44.5929	16.5281	14.5381	11.616
0.097359	1762.92	43.09	34.469	76.7642	-0.554975	-0.542099
0.0975152	1717.06	92.3294	73.7509	43.0003	35.352	28.2928
0.0976715	1759.2	47.5688	38.0892	23.2364	10.2589	8.24189
0.0978278	1757.34	64.8082	51.8484	39.4725	9.16585	7.30258
0.0979841	1781.48	-3.95236	-3.24672	11.7085	-24.9272	-19.9861
0.0981403	1747.62	59.2871	47.5056	24.9446	-3.02026	-2.32898
0.0982966	1806.76	67.5265	54.0271	54.1807	9.88668	7.86733
0.0984529	1747.9	54.7659	43.8305	55.4168	-24.2064	-19.5243
0.0986092	1743.05	31.0053	24.797	59.6529	39.7006	31.8527
0.0987654	1767.19	63.2447	50.4675	44.8889	-5.39249	-4.1756
0.0989217	1789.33	31.4842	25.1362	16.125	-25.4855	-20.4679
0.099078	1799.47	18.7236	15.0223	65.3611	-18.5786	-14.7655
0.0992343	1762.61	84.963	67.9864	48.5972	45.3283	36.3275
0.0993905	1721.75	39.2024	31.4407	31.8333	8.23528	6.62939
0.0995468	1756.89	54.4418	43.4907	33.0694	19.1422	15.4329
0.0997031	1784.04	4.68126	3.75098	90.3054	-15.9508	-12.7745
0.0998594	1783.18	7.92068	6.32932	34.5415	-24.0439	-19.2712
0.100016	1714.64	27.807	22.2086	63.0614	31.3152	24.7511
0.100172	1551.08	1.84809	1.52831	46.0915	23.2537	18.692
0.100328	407.516	56.8892	45.4597	79.1216	11.1922	9.06143
0.100484	143.953	14.9303	11.8329	2.15166	26.1308	20.7577
0.100641	177.39	22.9714	18.3282	64.1817	9.06932	7.3073
0.100797	123.827	26.0125	20.9277	50.2118	9.00786	7.1889
0.100953	62.2635	-5.94635	-4.78335	34.2419	8.94639	7.18713
0.10111	19.7005	-21.9052	-17.5949	-40.728	-43.1151	-34.3329
0.101266	26.1374	-10.8641	-8.62738	2.30203	-6.17654	-4.788
0.101422	-2.42567	10.177	8.28338	7.3321	20.762	16.585
0.101578	12.0113	-8.7819	-6.95693	47.3622	12.7005	10.2418
0.101735	-8.55182	-22.7408	-18.4146	-16.6078	-19.3609	-15.409
0.101891	34.8851	-34.6997	-27.6836	-22.5777	14.5776	11.5988
0.102047	33.322	12.3414	10.0307	17.4524	24.5161	19.6689
0.102203	0.758964	27.3825	21.8663	-5.51754	9.45468	7.72894
0.10236	-47.8041	35.4237	28.2487	-17.4875	-31.6068	-25.2311
0.102516	-60.3672	7.46477	6.03059	24.5426	5.33175	4.3456
0.102672	-2.93026	5.50589	4.30365	-37.4273	-0.729712	-0.680416
0.102829	-16.4933	11.547	9.14829	24.6028	-34.7912	-27.7784
0.102985	11.9436	25.5881	20.4665	-5.36717	33.1474	26.4702
0.103141	13.3805	-28.3708	-22.6022	38.6629	-4.9141	-3.77827
0.103297	7.81745	-11.3297	-9.13407	29.693	-16.9756	-13.5758
0.103454	1.25438	-19.2886	-15.4631	-46.277	-15.037	-12.0451
0.10361	17.6913	-8.24744	-6.88392	-15.2469	10.9015	8.67762
0.103766	-37.8718	-0.206331	-0.129291	16.7832	-16.16	-12.9193
0.103922	-13.4348	45.8348	36.669	19.8133	1.77858	1.47365
0.104079	-1.99791	12.8759	10.3753	5.84334	2.71711	2.0684
0.104235	20.439	-6.08299	-5.05807	-0.126587	-2.34435	-1.80089
0.104391	17.8759	-21.0419	-16.9088	-6.09651	-0.405817	-0.345855
0.104548	-38.6871	-18.0008	-14.5386	7.93356	0.532719	0.274997
0.104704	-34.2502	32.0403	25.6125	-2.03637	-6.52875	-4.98789
0.10486	-15.8133	13.0815	10.3281	21.9937	-17.5902	-13.9874
0.105016	-26.3764	-6.87743	-5.2684	-13.9762	1.34833	0.969021
0.105173	-47.9394	21.1637	16.9364	-18.9462	-7.71314	-6.13889
0.105329	-21.5025	-26.7952	-21.5689	-3.91608	2.2254	1.9103
0.105485	-22.0656	-3.7541	-3.06969	-26.886	14.1639	11.1894
0.105642	20.3714	-46.713	-37.1596	-33.8559	22.1025	17.7418
0.105798	-2.19172	29.3281	23.3814	-11.8259	-36.959	-29.6282
0.105954	19.2452	-17.6308	-14.0544	31.2042	0.979542	0.738747
0.10611	-25.3179	-45.5897	-36.5341	-2.76571	21.9181	17.6666
0.106267	-4.88094	43.4515	34.8433	22.2644	-33.1434	-26.663
0.106423	18.556	6.49257	5.17657	-1.70557	-0.20485	-0.0761678
0.106579	-0.0070862	-39.4663	-31.6038	-7.67549	40.7337	32.6149
0.106735	-19.5702	11.5748	9.34344	-0.645421	6.67222	5.44581
0.106892	-32.1332	38.6159	30.8642	-17.6153	34.6108	27.6477
0.107048	9.30369	11.657	9.318	14.4147	-16.4507	-13.172
0.107204	-53.2594	0.698134	0.581586	-15.5552	64.4878	51.5013
0.107361	0.177548	-23.2608	-18.7194	27.4749	10.4264	8.31283
0.107517	-0.385525	-0.219642	-0.275921	-4.49506	13.3649	10.7678
0.107673	-15.9486	-1.17853	-1.0412	-17.465	-18.6966	-14.9525
0.107829	-17.5117	-19.1374	-15.4312	2.56509	-11.758	-9.48014
0.107986	-32.0747	-16.0963	-12.9506	-33.4048	-3.81949	-3.0833
0.108142	2.36218	27.9448	22.3073	0.625235	18.119	14.4721
0.108298	12.7991	-13.0141	-10.3511	-0.344692	4.05758	3.16613
0.108454	-5.76396	11.027	8.84242	-24.3146	-21.0039	-16.8111
0.108611	11.673	18.0681	14.6249	-13.2845	31.9347	25.4168
0.108767	-0.890111	-42.8907	-34.3186	-27.2545	14.8732	12.0325
0.108923	24.5468	22.1504	17.6337	30.7756	13.8117	11.1857
0.10908	7.98374	11.1915	8.8565	15.8057	-34.2497	-27.3687
0.109236	27.4207	14.2326	11.3914	-32.1643	-1.3112	-1.01683
0.109392	4.8576	-50.7263	-40.7252	-6.13418	-10.3727	-8.39378
0.109548	14.2945	19.3148	15.4459	10.8959	-77.4341	-62.0295
0.109705	31.7314	-8.64407	-6.8692	-0.0740356	5.5044	4.30023
0.109861	19.1684	31.397	25.0785	9.95604	-12.5571	-10.0582
0.110017	-0.394697	16.4382	13.0907	1.98611	11.3815	9.20329
0.110173	-18.9578	-20.5207	-16.3108	42.0162	14.32	11.4758
0.11033	55.4792	-0.479625	-0.307311	-28.9537	41.2585	33.0123
0.110486	-4.08392	-26.4385	-21.2489	-30.9237	-26.8029	-21.4001
0.110642	-1.64699	-15.3974	-12.2953	-16.8936	-34.8644	-27.8777
0.110799	-2.21006	12.6437	10.3137	-3.86353	-18.9258	-15.2831
0.110955	66.2269	19.6848	15.7933	-16.8335	-31.9873	-25.5628
0.111111	-70.358	-5.19302	-4.12238	-5.80338	13.3152	10.692
0.111267	-13.9211	-28.1519	-22.4443	-44.9386	10.2537	8.19803
0.111424	251.516	-43.1108	-34.388	-38.8938	-38.8078	-30.9395
0.11158	1112.95	14.9303	11.7547	-20.849	9.13078	7.39107
0.111736	1918.39	5.97143	4.7346	25.1958	11.0693	8.92616
0.111892	1909.83	40.0125	32.0423	11.2406	-15.9921	-12.7943
0.112049	1826.26	38.0537	30.5085	12.2854	9.94639	7.94946
0.112205	1834.7	35.0948	28.2241	56.3302	-14.1151	-11.2597
0.112361	1811.14	55.1359	44.167	60.375	23.8235	18.9739
0.112518	1800.57	78.177	62.4998	46.4197	10.762	8.7812
0.112674	1824.01	43.2181	34.6151	58.4645	0.700536	0.583916
0.11283	1833.45	18.2592	14.7497	42.5093	28.6391	22.9115
0.112986	1888.89	102.3	81.8596	46.5541	-4.42239	-3.62302
0.113143	1833.32	47.3414	37.8767	16.5989	40.5161	32.3969
0.113299	1859.76	64.3825	51.7203	52.6437	-8.54532	-6.87068
0.113455	1872.2	36.4237	29.2396	46.6885	12.3932	9.99389
0.113612	1871.63	43.4648	34.8286	70.7333	24.3318	19.4851
0.113768	1847.07	18.5059	14.6694	63.7781	23.2703	18.7907
0.113924	1875.51	37.547	29.9944	75.8228	22.2088	17.6857
0.11408	1854.94	77.5881	62.1563	60.8676	23.1474	18.6375
0.114237	1856.38	62.6292	50.1237	4.91242	-41.9141	-33.4061
0.114393	1909.82	-6.32967	-5.07589	52.9572	-11.9756	-9.45427
0.114549	1877.25	79.7114	63.633	22.002	7.96297	6.50999
0.114705	1892.69	78.7526	63.0148	52.0468	53.9015	43.1979
0.114862	1875.13	77.7937	62.241	71.0916	7.84004	6.06964
0.115018	1940.57	66.8348	53.4669	35.1364	-30.2214	-24.247
0.115174	1844	76.8759	61.4713	63.1811	4.71711	3.81887
0.115331	1894.44	95.917	76.7987	45.2259	25.6556	20.4005
0.115487	1873.88	74.9581	60.0968	115.271	-16.4058	-13.1475
0.115643	1898.31	60.9992	48.7883	86.3155	-12.4673	-9.88165
0.115799	1894.75	53.0403	42.6241	111.36	39.4713	31.5585
0.115956	1949.19	56.0815	44.8713	91.4051	2.40979	1.92762
0.116112	1913.62	78.1226	62.6318	39.4499	45.3483	36.4279
0.116268	1921.06	71.1637	56.8134	68.4947	40.2869	32.1486
0.116424	1878.5	34.2048	27.4009	51.5395	11.2254	9.01371
0.116581	1892.93	26.2459	20.9557	86.5842	37.1639	29.8055
0.116737	1944.37	49.287	39.4318	71.629	32.1025	25.6031
0.116893	1898.81	43.3281	34.7432	27.6738	-20.959	-16.9728
0.11705	1984.25	12.3692	9.86455	83.7186	13.9795	11.1598
0.117206	1938.68	74.4103	59.4083	59.7634	16.9181	13.5395
0.117362	1950.12	59.4515	47.615	53.8082	38.8566	31.0093
0.117518	1943.56	63.4926	50.8192	102.853	6.79515	5.37649
0.117675	1971.99	27.5337	22.0554	47.8978	-11.2663	-8.78274
0.117831	1968.43	62.5748	50.0288	30.9425	-7.32778	-5.7464
0.117987	1977.87	61.6159	49.3647	86.9873	25.6108	20.4616
0.118143	1913.3	10.657	8.55709	75.0321	-13.4507	-10.6917
0.1183	1877.74	34.6981	27.722	99.0769	21.4878	17.3358
0.118456	1962.18	35.7392	28.5376	60.1217	50.4264	40.3326
0.118612	1963.61	56.7804	45.5364	72.1665	10.3649	8.20383
0.118769	2012.05	55.8215	44.5394	97.2113	43.3034	34.7431
0.118925	1947.49	8.86258	7.04568	81.2561	5.24197	4.26556
0.119081	2026.93	83.9037	67.0705	70.3009	11.1805	8.83113
0.119237	1969.36	12.9448	10.3337	106.346	-12.881	-10.2722
0.119394	1970.8	69.9859	55.9734	74.3904	16.0576	12.7593
0.11955	2036.24	30.027	24.2254	65.4352	0.996117	0.734367
0.119706	2031.67	55.0681	44.1768	82.48	23.9347	19.1356
0.119862	1983.11	66.1093	52.8835	75.5248	12.8732	10.352
0.120019	2018.55	102.15	81.8193	60.5696	-3.18828	-2.64715
0.120175	1938.98	72.1915	57.4848	65.6144	-1.24974	-1.22759
0.120331	1948.42	65.2326	52.1644	55.6592	30.6888	24.55
0.120488	2002.86	58.2737	46.5593	68.7039	0.627332	0.51457
0.120644	2015.29	34.3148	27.5618	72.7487	37.5659	30.0081
0.1208	1966.73	67.3559	53.8605	49.7935	57.5044	45.9768
0.120956	1980.17	92.397	73.8727	116.838	24.4429	19.5079
0.121113	2003.61	48.4382	38.9303	92.8831	0.381476	0.330621
0.121269	1992.04	34.4793	27.5485	65.9279	-17.68	-14.2594
0.121425	2016.48	79.5204	63.4893	112.973	25.2585	20.2187
0.121581	2008.92	29.5615	23.5095	102.017	-9.80292	-7.7415
0.121738	2005.35	52.6026	41.959	60.0623	-6.86438	-5.55245
0.121894	1990.79	54.6437	43.7164	133.107	15.0742	11.9927
0.12205	1970.23	64.6848	51.7912	118.152	-14.9873	-12.0678
0.122207	1891.61	45.6589	36.5411	45.1966	39.064	31.2882
0.122363	1862.33	25.767	20.6467	92.8488	41.0078	32.7767
0.122519	802.045	68.8751	55.0281	107.824	-3.04833	-2.40594
0.122675	195.763	63.9832	51.1446	10.7984	-31.1045	-24.6779
0.122832	169.48	-19.9087	-15.8214	38.7732	-36.1607	-28.8603
0.122988	115.198	26.1994	21.1218	90.748	-4.21682	-3.51762
0.123144	48.915	26.3075	21.13	38.7228	13.727	10.9067
0.123301	0.63247	10.4157	8.133	15.6976	23.6709	19.1736
0.123457	28.3499	-10.4762	-8.50465	3.67245	0.614701	0.406478
0.123613	41.0674	-34.3681	-27.7269	-14.3527	-18.4415	-14.7352
0.123769	15.7848	-3.26003	-2.72893	-21.3779	25.5024	20.3382
0.123926	15.5023	-23.1519	-18.452	17.5969	17.4462	13.9795
0.124082	14.2198	7.95618	6.5322	-14.4283	23.3901	18.6702
0.124238	6.93722	-2.93571	-2.40052	-28.4535	-23.6661	-19.0192
0.124394	-60.3453	-10.8276	-8.41642	30.5213	-9.72226	-7.73315
0.124551	5.37214	-34.7195	-27.8382	11.4961	-26.7784	-21.3121
0.124707	1.0896	15.3886	12.1352	-25.529	-45.8346	-36.7186
0.124863	4.80706	10.4967	8.27074	-19.5542	23.1093	18.5674
0.12502	32.5245	12.6048	10.237	11.4206	-36.9469	-29.6314
0.125176	-36.758	68.7129	54.7909	5.39539	19.9969	15.9301
0.125332	-39.0406	-33.179	-26.5033	-26.6298	-18.0592	-14.4182
0.125488	-18.3231	22.9291	18.3032	-13.655	39.8846	31.8951
0.125645	-5.60565	6.03724	4.81422	23.3198	-25.1715	-20.0396
0.125801	-51.8882	-13.8546	-10.902	41.2946	-6.22771	-5.05141
0.125957	3.82927	-21.7465	-17.3379	26.2695	1.71613	1.28712
0.126113	2.54673	-36.6384	-29.3079	8.24427	-16.34	-13.0375
0.12627	-59.7358	12.4697	9.84543	-8.78092	8.60381	6.76739
0.126426	13.9816	9.57777	7.49396	44.1939	4.54765	3.71231
0.126582	-14.3009	-1.31412	-0.974667	16.1687	4.49149	3.70076
0.126739	-19.5834	7.79399	6.14874	-17.8565	-24.5647	-19.4796
0.126895	32.134	0.902093	0.736296	-15.8817	-8.62084	-6.9205
0.127051	-6.14852	11.0102	8.76377	17.0931	25.323	20.36
0.127207	17.5689	-0.881695	-0.675365	11.068	-5.73316	-4.43978
0.127364	-12.7136	9.22641	7.37963	-30.9572	-3.78932	-3.08843
0.12752	25.0039	27.3345	21.9872	7.01759	-0.845479	-0.526373
0.127676	36.7213	-10.5574	-8.4259	-17.0076	-23.9016	-19.1577
0.127832	-17.5612	-22.4493	-17.95	7.96721	29.0422	23.2256
0.127989	-15.8438	-20.3412	-16.3764	29.942	5.98604	4.70002
0.128145	-2.12631	20.7669	16.4846	-26.0832	23.9299	19.0113
0.128301	9.59115	-47.125	-37.6306	25.8917	16.8737	13.3623
0.128458	-45.6914	-29.0168	-23.327	-40.1335	6.81756	5.57792
0.128614	25.0261	22.0913	17.6295	1.84128	15.7614	12.8009
0.12877	-38.2565	0.199365	0.0135942	10.8161	30.7052	24.5207
0.128926	-14.539	17.3075	13.9845	-17.2091	-14.3509	-11.3988
0.129083	-18.8216	10.4156	8.29106	-19.2343	-8.40709	-6.72833
0.129239	-13.1041	-30.4763	-24.3736	-22.2595	-8.46325	-6.84543
0.129395	-0.386643	0.63179	0.443449	23.7153	-37.5194	-29.8948
0.129551	-15.6692	28.7399	22.9673	27.6902	16.4244	13.0291
0.129708	13.0483	13.848	11.1592	-8.33503	14.3683	11.5602
0.129864	-15.2343	13.9561	11.1746	11.6398	-16.6879	-13.2917
0.13002	-3.51681	5.06421	4.23763	12.6146	11.2559	8.85148
0.130177	-5.79935	-14.8277	-11.8728	-3.41059	6.19979	4.90137
0.130333	-7.08189	-7.71957	-6.14139	-32.4358	21.1436	16.9785
0.130489	31.6356	-20.6115	-16.6014	-24.461	16.0875	12.9108
0.130645	9.35303	-3.50336	-2.78834	-20.4862	-38.9687	-31.003
0.130802	-24.9295	19.6047	15.6077	-1.51134	-22.0249	-17.6466
0.130958	-12.2121	-25.2871	-20.3024	18.4635	0.918985	0.861867
0.131114	-6.4946	-8.17904	-6.75116	-7.56171	-32.1372	-25.5863
0.131271	-1.77714	-3.07094	-2.51822	-36.5869	-35.1933	-28.1136
0.131427	-0.0596812	1.03717	0.748364	-3.61209	10.7505	8.5515
0.131583	-18.3422	16.1453	13.1014	40.3627	9.69434	7.81674
0.131739	4.37524	13.2534	10.5251	33.3375	31.6382	25.4337
0.131896	0.0926947	30.3615	24.2729	-0.687648	-14.418	-11.6611
0.132052	2.81015	-31.5304	-25.1687	13.2872	-6.47414	-5.1611
0.132208	28.5276	16.5777	13.1287	-8.73802	3.4697	2.72574
0.132364	15.2451	-13.3142	-10.6984	-47.7632	30.4135	24.1802
0.132521	38.9625	-9.20609	-7.48204	-11.7884	-11.6426	-9.36418
0.132677	10.68	-9.09798	-7.36361	-24.8136	14.3012	11.4344
0.132833	28.3974	6.01012	4.85986	15.1612	-20.7549	-16.6385
0.13299	47.1149	-39.8818	-31.8315	-9.86396	-52.8111	-42.3972
0.133146	-2.16764	61.2263	48.8571	-11.8891	-2.86727	-2.27787
0.133302	-96.3897	-0.341089	-0.343882	20.0857	-7.93601	-6.42694
0.133458	-113.696	-31.2345	-25.0587	-29.1512	-4.99138	-4.02962
0.133615	580.997	-21.1279	-16.8657	22.8236	26.9532	21.5606
0.133771	1240.69	-31.0213	-24.9353	-74.2016	6.89788	5.63324
0.133927	2463.38	38.0852	30.279	50.7732	-2.15749	-1.66506
0.134083	2493.08	10.1918	8.00156	89.748	-7.21286	-5.68854
0.13424	2575.77	30.2984	24.0714	92.7228	21.7318	17.3404
0.134396	2496.46	34.405	27.6123	94.6976	-11.3236	-9.15013
0.134552	2523.16	12.5116	10.1003	96.6724	-9.37897	-7.54015
0.134709	2498.85	50.6182	40.3513	145.647	38.5657	31.1013
0.134865	2535.54	45.7247	36.5625	53.6221	18.5103	14.8015
0.135021	2554.24	36.8313	29.5102	105.597	46.4549	37.1717
0.135177	2557.93	63.9379	51.1661	80.5717	-26.6004	-21.3275
0.135334	2601.62	42.0445	33.5432	107.547	23.3442	18.7047
0.13549	2553.32	82.1511	65.7209	155.521	-14.7112	-11.6933
0.135646	2500.01	70.2577	56.2682	85.4961	26.2334	20.9858
0.135802	2540.7	25.3642	20.1179	129.471	42.1781	33.9306
0.135959	2572.4	52.4708	42.02	102.446	-16.8773	-13.6215
0.136115	2622.09	97.5774	78.078	124.421	-6.93267	-5.54385
0.136271	2580.78	41.684	33.4784	87.3954	-17.988	-14.2538
0.136428	2595.48	49.7906	40.0753	154.37	42.9566	34.329
0.136584	2559.17	100.897	80.5584	104.345	23.9012	19.1201
0.13674	2617.86	92.0037	73.4719	107.32	0.845852	0.648502
0.136896	2592.56	39.1103	31.1546	115.295	22.7905	18.3933
0.137053	2594.25	59.2169	47.4201	97.2695	18.7351	14.9014
0.137209	2630.94	83.3235	66.6016	104.244	7.67974	6.28254
0.137365	2599.64	41.4301	33.2118	131.219	-2.37563	-1.84091
0.137521	2586.33	59.5367	47.5859	98.1939	9.569	7.68332
0.137678	2621.02	33.6432	26.8837	117.169	9.51363	7.60408
0.137834	2601.72	76.7498	61.2749	114.144	24.4583	19.5077
0.13799	2584.41	36.8564	29.4094	113.118	11.4029	8.92432
0.138147	2637.1	30.963	24.8444	129.093	2.34752	1.85837
0.138303	2616.79	54.0696	43.177	121.068	4.29215	3.4289
0.138459	2630.49	69.1762	55.4388	146.043	-12.7632	-10.2292
0.138615	2601.18	88.2827	70.6528	138.018	19.1814	15.3628
0.138772	2607.87	52.3893	42.0235	121.992	18.126	14.5166
0.138928	2653.57	93.4959	74.8027	139.967	59.0707	47.1947
0.139084	2670.26	59.6025	47.686	132.942	77.0153	61.6691
0.139241	2647.95	95.7091	76.5044	117.917	18.9599	15.1356
0.139397	2685.65	37.8157	30.3502	119.892	-5.09543	-4.05459
0.139553	2633.34	86.9222	69.3575	127.866	13.8492	10.9671
0.139709	2679.03	71.0288	56.7977	136.841	47.7938	38.3049
0.139866	2626.73	20.1354	16.1837	90.8161	18.7385	15.0587
0.140022	2641.42	87.242	69.7536	147.791	11.6831	9.40705
0.140178	2733.11	73.3486	58.5986	85.7657	-2.37228	-2.04365
0.140334	2685.81	80.4552	64.2244	139.741	16.5723	13.2761
0.140491	2726.5	66.5617	53.193	174.715	53.517	42.6473
0.140647	2685.19	83.6683	66.9583	140.69	20.4616	16.2124
0.140803	2651.89	75.7749	60.7246	149.665	18.4062	14.7818
0.14096	2674.58	93.8815	75.1847	123.64	18.3509	14.6534
0.141116	2694.27	70.9881	56.8204	138.615	29.2955	23.3577
0.141272	2650.97	62.0947	49.8065	156.589	43.2401	34.7283
0.141428	2705.66	124.201	99.4431	177.564	48.1848	38.4852
0.141585	2707.35	104.308	83.4432	98.539	21.1294	16.9215
0.141741	2735.05	38.4144	30.6636	100.514	12.074	9.86088
0.141897	2670.74	67.521	54.1143	117.489	4.01865	3.04814
0.142053	2695.43	74.6276	59.6367	121.463	62.9633	50.2759
0.14221	2711.13	56.7342	45.3906	114.438	25.9079	20.6031
0.142366	2711.82	40.8408	32.6386	140.413	9.85254	7.93903
0.142522	2707.51	91.9473	73.4849	154.388	27.7972	22.1133
0.142679	2680.21	87.0539	69.6674	173.363	12.7418	10.2718
0.142835	2696.9	98.1605	78.5157	157.338	45.6864	36.4806
0.142991	2674.59	-3.73292	-3.0104	159.312	12.6311	9.91706
0.143147	2655.29	62.3737	49.9521	118.287	15.5757	12.4768
0.143304	2743.98	70.4803	56.4727	168.262	20.5203	16.2436
0.14346	2739.67	44.5868	35.606	132.237	0.464953	0.384795
0.143616	2731.37	26.6934	21.3778	130.212	-19.5904	-15.798
0.143772	2747.06	23.8	18.9487	157.186	17.3542	13.8853
0.143929	2702.75	42.9066	34.369	185.161	-2.70116	-2.1526
0.144085	2739.45	51.0132	40.9752	174.136	50.2435	40.2092
0.144241	2660.14	38.1198	30.5137	180.111	62.1881	49.6988
0.144398	2725.83	50.2263	40.1889	102.086	-2.86727	-2.19446
0.144554	2619.99	86.0106	68.7565	110.824	-10.981	-8.66013
0.14471	1695.69	31.3414	24.9945	137.876	18.9946	15.3596
0.144866	324.384	52.6723	42.3506	22.9276	88.9702	71.0784
0.145023	242.083	54.0031	43.2724	-18.0205	45.9457	36.7433
0.145179	171.782	1.33396	1.02126	45.0314	82.9213	66.3735
0.145335	86.4805	9.6648	7.46548	47.0833	39.8969	32.0304
0.145491	44.1792	-8.00435	-6.38486	35.1351	-14.1276	-11.3284
0.145648	17.8779	-14.6735	-11.5478	14.187	22.848	18.2416
0.145804	33.5767	-2.34266	-1.66829	11.2389	0.823585	0.429798
0.14596	4.27542	-23.0118	-18.5967	3.29073	35.7992	28.6483
0.146117	21.9742	-30.681	-24.7405	-37.6574	26.7747	21.161
0.146273	-13.3271	3.64988	2.92181	13.3945	2.75029	2.24428
0.146429	-28.6284	-9.01928	-7.24083	26.4463	23.7259	19.1268
0.146585	54.0704	71.3116	57.0741	-2.50179	-18.2986	-14.4364
0.146742	6.76912	1.64241	1.39791	4.55008	-12.323	-9.96108
0.146898	33.4679	-30.0267	-23.9372	24.6019	-41.3474	-32.9267
0.147054	5.16659	33.3041	26.7395	-13.3462	-11.3719	-9.12455
0.147211	31.8653	18.6349	14.8897	-6.29431	25.6037	20.4889
0.147367	-33.4359	-21.0342	-16.7363	-22.2424	-28.4207	-22.6102
0.147523	-1.73719	-0.703362	-0.5252	29.8094	15.5548	12.6039
0.147679	-1.03845	-12.3725	-9.83115	-38.1387	16.5304	13.3165
0.147836	-1.33971	7.95833	6.24021	-22.0868	-34.494	-27.6683
0.147992	-16.641	38.2892	30.6951	-60.035	-20.5185	-16.368
0.148148	-32.9422	35.62	28.4519	46.0169	-13.5429	-10.88
0.148304	-15.2435	0.950865	0.806508	22.0688	30.4327	24.2973
0.148461	24.4552	-24.7183	-19.999	4.12065	-32.5918	-26.0763
0.148617	12.154	-10.3874	-8.3254	-8.82748	-14.6162	-11.7021
0.148773	-5.14728	-4.0566	-3.15211	-9.77561	3.35939	2.48234
0.14893	4.55145	3.27425	2.66112	-3.72374	-26.665	-21.4975
0.149086	-14.7498	-35.3949	-28.4451	-7.67187	-16.6895	-13.1904
0.149242	-21.0511	-7.06406	-5.57336	0.379995	23.2861	18.7224
0.149398	-16.3523	-6.73322	-5.40589	7.43187	-9.73834	-7.92398
0.149555	-19.6536	12.5976	9.87737	-0.516265	11.2372	9.04401
0.149711	-37.9549	5.92847	4.72158	-34.4644	-5.7872	-4.62655
0.149867	-26.2561	-13.7407	-11.1475	-27.4125	-1.81163	-1.39824
0.150023	-4.55738	9.59016	7.59266	12.6393	-6.83607	-5.33765
0.15018	13.1414	7.92101	6.34375	-19.3088	-14.8605	-12.1034
0.150336	-31.1599	10.2519	8.13046	1.74308	3.11507	2.33713
0.150492	-47.4612	-4.4173	-3.36848	50.795	-11.9094	-9.50378
0.150649	-8.76242	-3.08645	-2.451	24.8468	6.06621	4.81507
0.150805	-10.0637	5.24439	4.21769	11.8987	-7.95822	-6.42191
0.150961	-38.3649	-14.4248	-11.6238	-21.0494	18.0173	14.2582
0.151117	-50.6662	-5.09392	-4.10045	4.00243	7.99291	6.51964
0.151274	40.0325	57.2369	45.8037	-7.9457	-20.0315	-15.9802
0.15143	6.73127	24.5678	19.658	2.10617	13.9441	11.0736
0.151586	2.43001	12.8986	10.3639	5.15804	14.9196	12.0966
0.151742	1.12875	-16.7705	-13.2268	22.2099	-15.1048	-12.0661
0.151899	10.8275	23.5603	18.8507	-16.7382	-2.12924	-1.68236
0.152055	-21.4738	1.89115	1.44095	-3.68635	3.84632	2.95824
0.152211	9.22496	-19.778	-15.7514	17.3655	-30.1781	-24.0023
0.152368	34.9237	29.5528	23.592	-26.5826	-0.202538	-0.220984
0.152524	4.62244	1.88369	1.51618	27.4693	-17.227	-13.8623
0.15268	-13.6788	-33.7855	-27.1106	-9.47887	2.7486	2.36531
0.152836	-35.9801	-31.4546	-25.2684	-10.427	-45.2758	-36.1704
0.152993	4.71865	-4.12377	-3.27881	-12.3751	32.6997	26.2491
0.153149	-20.5826	-25.7929	-20.58	-20.3233	3.6753	3.01929
0.153305	-20.8839	10.5379	8.22715	-7.27139	18.6509	15.1039
0.153461	15.8149	9.86876	8.00917	-46.2195	8.62644	7.04946
0.153618	-5.48639	12.1996	9.80087	34.8323	43.602	34.7899
0.153774	-6.78766	-24.4695	-19.5709	-26.1158	24.5776	19.7198
0.15393	-3.08892	-19.1387	-15.4037	-1.06391	-3.44685	-2.82102
0.154087	16.6098	-26.8079	-21.2889	12.988	-22.4713	-17.8857
0.154243	-18.6914	3.52299	2.90722	-15.9602	28.5043	22.8285
0.154399	18.0073	18.8538	15.3221	-17.9083	-19.5201	-15.6872
0.154555	30.706	-30.8153	-24.791	23.1436	14.4554	11.5355
0.154712	33.4048	31.5155	25.1956	16.1954	-4.56901	-3.9233
0.154868	-33.8965	19.8464	15.9213	5.24731	7.40656	5.7387
0.155024	15.8023	53.1772	42.4939	43.2992	-12.6179	-10.1363
0.15518	15.501	8.50806	6.64821	32.351	-29.6423	-23.751
0.155337	-9.80027	38.8389	30.9391	-16.5971	-19.6667	-15.7604
0.155493	34.8985	27.1698	21.6126	-10.5452	-12.6912	-10.231
0.155649	-72.0132	-41.9894	-33.7708	-62.1761	16.019	12.9795
0.155806	434.686	-14.6586	-11.7126	-6.12423	-11.0054	-8.84123
0.155962	1256.38	-21.3277	-17.0071	-24.0724	5.97017	4.6418
0.156118	3021.08	17.0031	13.5351	106.98	-20.0543	-16.087
0.156274	3286.78	32.334	25.7445	143.031	39.9213	31.9637
0.156431	3221.48	40.6648	32.588	135.083	10.8969	8.63658
0.156587	3236.18	47.9956	38.3474	151.135	53.8724	43.0904
0.156743	3222.88	71.3265	57.115	111.187	50.848	40.6776
0.1569	3224.58	45.6573	36.5568	188.239	39.8236	31.8776
0.157056	3262.28	75.9882	60.7571	161.291	25.7992	20.7022
0.157212	3271.97	60.319	48.2478	151.343	-16.2253	-12.8754
0.157368	3298.67	97.6499	78.1057	201.394	-4.24971	-3.48076
0.157525	3294.37	80.9807	64.8297	206.446	20.7259	16.7076
0.157681	3296.07	76.3116	60.9882	179.498	11.7014	9.3608
0.157837	3299.77	33.6424	26.6132	157.55	8.677	6.92082
0.157993	3301.47	50.9733	40.7706	176.602	45.6526	36.6667
0.15815	3311.17	54.3041	43.4959	230.654	-8.37187	-6.66666
0.158306	3328.87	67.6349	54.0522	218.706	-14.3963	-11.2603
0.158462	3299.56	28.9658	23.199	187.758	3.57927	2.76904
0.158619	3313.26	69.2966	55.5562	141.809	61.5548	49.1232
0.158775	3296.96	33.6275	26.9133	174.861	38.5304	30.8736
0.158931	3329.66	85.9583	68.8733	136.913	26.506	21.2254
0.159087	3303.36	77.2892	61.8203	146.965	9.48154	7.68611
0.159244	3310.06	99.62	79.6933	212.017	-6.54289	-5.14444
0.1594	3357.76	39.9509	32.0673	198.069	70.4327	56.4222
0.159556	3356.46	74.2817	59.3611	153.121	15.4082	12.2217
0.159712	3337.15	62.6126	50.0588	183.173	58.3838	46.6619
0.159869	3329.85	64.9434	52.0656	189.224	3.35939	2.55787
0.160025	3339.55	93.2742	74.5206	195.276	69.335	55.7044
0.160181	3314.25	75.6051	60.4083	167.328	66.3105	52.9747
0.160338	3358.95	42.9359	34.3664	197.38	28.2861	22.7457
0.160494	3354.65	56.2668	44.9067	218.432	-5.73834	-4.6762
0.16065	3393.35	71.5976	57.1208	207.484	22.2372	17.852
0.160806	3387.05	25.9285	20.8068	183.536	33.2128	26.5329
0.160963	3332.74	77.2593	61.917	166.587	38.1884	30.6596
0.161119	3404.44	59.5902	47.8582	200.639	50.1639	40.2961
0.161275	3426.14	117.921	94.4195	173.691	-8.8605	-7.02721
0.161431	3365.84	85.2519	68.1615	224.743	58.1151	46.4396
0.161588	3380.54	105.583	84.4632	162.795	-1.90936	-1.49579
0.161744	3379.24	78.9135	63.0885	191.847	16.0662	12.9637
0.1619	3433.94	92.2444	73.9708	184.899	43.0418	34.3046
0.162057	3385.64	84.5752	67.6066	181.951	30.0173	23.8822
0.162213	3328.33	75.9061	60.6397	259.002	-24.0071	-19.3062
0.162369	3363.03	132.237	105.796	167.054	-6.03152	-4.96806
0.162525	3421.73	120.568	96.3061	195.106	-7.05595	-5.64662
0.162682	3442.43	74.8986	59.8193	221.158	-0.0803808	0.0586386
0.162838	3365.13	108.229	86.4738	213.21	4.89519	4.12684
0.162994	3388.83	91.5603	73.2683	211.262	11.8708	9.44922
0.16315	3402.53	103.891	83.0268	199.314	-10.1537	-8.04395
0.163307	3446.22	53.222	42.5511	168.366	22.8219	18.2297
0.163463	3378.92	86.5528	69.2144	216.417	62.7975	50.183
0.163619	3365.62	75.8837	60.8742	166.469	54.773	43.857
0.163776	3446.32	98.2145	78.5926	186.521	48.7486	38.898
0.163932	3448.02	47.5454	38.0355	170.573	99.7242	79.8428
0.164088	3442.72	90.8762	72.5277	202.625	42.6997	34.2814
0.164244	3439.42	77.2071	61.7756	175.677	-12.3247	-9.8501
0.164401	3490.12	53.5379	42.9182	184.729	34.6509	27.6948
0.164557	3410.81	116.869	93.47	181.78	49.6264	39.709
0.164713	3436.51	120.2	96.2419	227.832	47.602	38.0245
0.16487	3463.21	102.53	82.2774	162.884	33.5776	26.9425
0.165026	3439.91	57.8613	46.3403	207.936	46.5531	37.1754
0.165182	3437.61	101.192	81.0112	254.988	32.5287	26.1522
0.165338	3469.31	73.523	58.9594	219.04	54.5043	43.748
0.165495	3488.01	101.854	81.6171	169.092	57.4799	45.9878
0.165651	3440.71	116.185	92.8973	197.144	59.4554	47.4547
0.165807	3453.4	85.5155	68.395	219.195	-3.56901	-2.84753
0.165963	3503.1	144.846	115.798	178.247	34.4066	27.5473
0.16612	3500.8	142.177	113.718	213.299	24.3821	19.5422
0.166276	3428.5	93.5081	74.7573	231.351	8.35769	6.74464
0.166432	3476.2	124.839	99.9845	180.403	30.3333	24.1995
0.166589	3501.9	62.1698	49.9773	254.455	4.30883	3.54385
0.166745	3309.23	133.255	106.621	212.112	24.0106	19.2148
0.166901	2915.42	63.4987	50.76	207.854	63.2641	50.4679
0.167057	643.606	72.7424	58.2881	109.596	23.5177	18.8071
0.167214	237.796	43.9862	35.0565	64.3376	13.7713	10.9723
0.16737	226.985	15.23	12.1859	55.0796	-12.9752	-10.4486
0.167526	127.174	-7.52625	-6.11761	59.8216	-19.7216	-15.8723
0.167682	76.3636	29.7175	23.7829	43.5636	-18.4681	-14.7023
0.167839	33.5528	-28.0387	-22.4762	-9.69434	-2.21449	-1.67267
0.167995	14.7421	13.2051	10.6203	3.04767	13.0391	10.5027
0.168151	43.9314	-19.5512	-15.6178	-0.21032	-39.7074	-31.7243
0.168308	56.1206	-4.3074	-3.4849	13.5317	-19.4538	-15.5981
0.168464	44.3099	0.936375	0.704256	-0.726297	22.7998	18.2912
0.16862	0.499192	-15.8199	-12.5295	40.0157	14.0533	11.2313
0.168776	23.6885	11.4239	9.20995	-27.2423	25.3069	20.239
0.168933	12.8777	19.6677	15.6946	3.49974	11.5604	9.29309
0.169089	-3.93299	9.91146	7.95155	-4.75825	-38.186	-30.488
0.169245	-9.74372	-11.8448	-9.55775	10.9838	6.06757	4.84544
0.169401	-14.5544	-2.601	-1.97408	-14.2742	12.3211	9.84132
0.169558	3.63483	-16.3572	-13.0753	-28.5322	43.5747	35.043
0.169714	-50.1759	9.88655	7.89028	-18.7902	-2.17175	-1.68967
0.16987	-15.9866	-16.8697	-13.3202	2.9518	17.0818	13.5705
0.170027	-37.7974	36.3741	29.0759	11.6938	18.3354	14.5859
0.170183	6.39192	-21.3821	-16.9313	14.4358	-6.41106	-5.25249
0.170339	-30.4188	1.86163	1.41864	-9.82217	9.8425	7.94034
0.170495	-1.22954	-22.8946	-18.4417	-24.0802	3.09606	2.40278
0.170652	-15.0403	49.3492	39.5193	2.66186	32.3496	25.7044
0.170808	-34.851	25.5929	20.4912	-19.5961	2.60319	2.09432
0.170964	-3.66172	-20.1633	-16.2737	3.14588	57.8568	46.4721
0.17112	-25.4724	-18.9195	-15.1134	37.8879	-29.8897	-23.945
0.171277	-12.2832	28.3243	22.68	39.6299	-34.6361	-27.847
0.171433	46.9061	53.568	42.8012	31.3719	28.6174	22.8735
0.171589	-39.9046	28.8118	23.1365	-25.8861	-33.129	-26.6131
0.171746	-56.7154	35.0556	28.114	-68.1441	3.12456	2.39253
0.171902	-34.5261	-29.7007	-23.8825	-29.4021	9.37812	7.58823
0.172058	-35.3368	9.54311	7.66027	8.33996	-27.3683	-21.8552
0.172214	-39.1475	-14.2131	-11.2516	1.08197	12.8852	10.2415
0.172371	3.04173	-23.9693	-19.2487	-7.17602	-2.86119	-2.25076
0.172527	6.231	1.27443	1.02697	55.566	-24.6076	-19.8695
0.172683	23.4203	15.5182	12.3684	-1.692	-22.3541	-17.8464
0.17284	-16.3905	-5.23803	-4.32204	21.05	15.8995	12.7491
0.172996	-12.2012	-28.9943	-23.2036	-38.208	-21.8469	-17.3789
0.173152	-72.0119	-22.7505	-18.1474	2.53403	10.4066	8.42157
0.173308	-3.82263	-1.50672	-1.12294	-5.72396	3.66018	2.94184
0.173465	-17.6334	-55.2629	-44.1141	-36.9819	-26.0863	-21.005
0.173621	8.55591	-13.0192	-10.4869	19.7601	-21.8327	-17.6253
0.173777	-59.2548	15.2246	12.3331	-3.49792	56.4209	45.2776
0.173933	8.93446	-12.5316	-10.0366	-27.7559	14.6744	11.5716
0.17409	-4.87627	-7.28786	-5.74856	-56.0139	-50.072	-40.0967
0.174246	-13.687	60.9559	48.8278	8.72811	-2.81845	-2.27435
0.174402	6.50227	21.1997	16.9572	9.47012	33.4351	26.7177
0.174559	-24.3085	-34.5565	-27.6735	-15.7879	14.6887	11.7078
0.174715	38.8808	-19.3128	-15.3943	-14.0459	-26.0578	-20.8467
0.174871	-19.9299	0.930996	0.857639	-53.3038	-33.8042	-26.9957
0.175027	5.25936	43.1748	34.5959	-14.5618	-33.5506	-26.8103
0.175184	13.4486	-32.5815	-26.0894	-3.81982	14.7029	11.7606
0.17534	-8.36209	-23.3377	-18.5871	-2.07781	13.9565	11.1196
0.175496	44.8272	-55.0939	-44.1779	3.6642	14.21	11.3826
0.175652	-14.9835	28.1499	22.4165	13.4062	-3.53639	-2.78032
0.175809	21.2057	5.39362	4.43513	5.14822	-4.28283	-3.54266
0.175965	31.395	-38.3626	-30.7633	-8.10977	-14.0293	-11.2985
0.176121	-30.4157	2.88117	2.34781	11.6322	-6.7757	-5.33969
0.176278	-9.22646	23.1249	18.6533	13.3743	5.47786	4.40507
0.176434	13.9628	-6.63129	-5.327	17.1163	-16.2686	-13.0785
0.17659	41.1521	-31.3875	-25.2059	8.85828	26.985	21.5955
0.176746	3.34136	18.8563	15.1101	40.6003	-35.7615	-28.56
0.176903	7.53063	62.1	49.6097	11.3423	49.4921	39.6616
0.177059	-16.2801	-45.6562	-36.6783	8.08431	3.74567	3.02364
0.177215	31.9092	-26.4124	-21.2165	-15.1737	20.9992	16.9595
0.177371	8.09845	39.8313	31.8571	33.5683	-19.7472	-15.7387
0.177528	29.2877	24.0751	19.2287	17.3103	-26.4936	-21.1742
0.177684	-59.523	37.3189	29.6937	26.0524	-36.2401	-28.8475
0.17784	-142.772	-9.74511	-7.85437	-8.88842	10.0106	7.8936
0.177997	67.4172	-6.50134	-5.26635	-79.1569	48.2641	38.6355
0.178153	1234.61	1.74243	1.30736	34.5747	41.5177	33.143
0.178309	3268.8	28.9862	23.3246	123.306	-26.2287	-21.0986
0.178465	3948.99	33.23	26.5808	179.038	-11.9752	-9.55033
0.178622	4040.17	59.4737	47.5508	225.769	-19.7216	-15.696
0.178778	4045.36	73.7175	59.0273	205.501	34.5319	27.6079
0.178934	4006.55	75.9613	60.7933	226.233	18.7855	14.9599
0.17909	3985.74	93.2051	74.6044	245.964	37.0391	29.4062
0.179247	4052.93	78.4488	62.7264	239.696	-5.70737	-4.6058
0.179403	3982.12	82.6926	66.0809	231.427	3.5462	2.91462
0.179559	4007.31	54.9364	43.8111	223.159	-6.20024	-4.77538
0.179716	3994.5	74.1801	59.4648	236.89	26.0533	20.8551
0.179872	4052.69	58.4239	46.7187	237.622	-13.6931	-10.9074
0.180028	4104.88	90.6677	72.6086	241.353	25.5604	20.4839
0.180184	4068.07	90.9115	72.7042	292.085	81.814	65.5057
0.180341	4114.26	89.1552	71.3733	227.817	14.0676	11.2013
0.180497	4128.45	27.399	21.9077	247.548	37.3211	29.7373
0.180653	4082.63	102.643	82.0313	217.28	39.5747	31.518
0.18081	4121.82	95.8865	76.572	240.011	-4.17175	-3.25194
0.180966	4082.01	65.1303	52.1297	227.743	39.0818	31.2209
0.181122	4067.2	54.3741	43.2939	258.474	-20.6646	-16.5592
0.181278	4167.39	88.6179	70.7129	207.206	48.5889	38.8961
0.181435	4124.58	80.8616	64.7162	240.937	43.8425	34.9647
0.181591	4063.77	53.1054	42.2805	263.669	-6.90394	-5.59574
0.181747	4108.96	92.3492	73.8179	257.401	-11.6504	-9.24517
0.181903	4132.15	59.5929	47.6066	245.132	28.6032	22.9861
0.18206	4177.34	89.8367	71.8444	247.864	28.8568	23.0621
0.182216	4064.53	108.08	86.6026	231.595	12.1103	9.89544
0.182372	4110.72	92.3243	73.635	292.327	15.3639	12.4373
0.182529	4082.91	93.568	75.0464	260.058	30.6174	24.5826
0.182685	4095.1	77.8118	62.1504	242.79	8.871	7.25628
0.182841	4133.28	91.0556	72.9486	264.522	17.1246	13.9188
0.182997	4185.47	69.2993	55.4376	297.253	-20.6219	-16.5135
0.183154	4137.66	98.5431	78.7297	290.985	-5.36832	-4.10722
0.18331	4154.85	118.787	95.1179	252.716	0.885246	0.787583
0.183466	4198.04	93.0307	74.4615	192.448	17.1388	13.7785
0.183622	4168.23	49.2744	39.4019	278.179	-17.6076	-14.1246
0.183779	4213.42	110.518	88.3321	204.911	19.6459	15.6838
0.183935	4179.61	107.762	86.1717	246.642	20.8995	16.9361
0.184091	4176.8	98.0057	78.4802	295.374	18.1531	14.4317
0.184248	4285.99	96.2495	76.8484	243.106	-16.5934	-13.3354
0.184404	4238.18	56.4933	45.2188	236.837	-1.33982	-1.09593
0.18456	4244.37	93.7371	75.0514	249.569	34.9137	27.86
0.184716	4197.56	50.9808	40.7941	253.3	28.1673	22.5198
0.184873	4200.75	74.2246	59.4556	271.032	19.4209	15.5631
0.185029	4194.93	99.4684	79.5619	249.763	27.6744	22.2347
0.185185	4198.12	96.7121	77.3336	230.495	16.928	13.4232
0.185341	4187.31	66.9559	53.5895	280.226	52.1816	41.7217
0.185498	4179.5	47.1997	37.8261	248.958	13.4351	10.8686
0.185654	4254.69	79.4435	63.4709	243.69	39.6887	31.5707
0.18581	4199.88	57.6872	45.8072	254.421	53.9422	43.2218
0.185967	4211.07	65.931	52.8515	264.153	52.1958	41.7698
0.186123	4309.26	96.1748	76.8969	268.884	28.4494	22.9038
0.186279	4271.45	51.4185	41.2073	237.616	16.7029	13.4165
0.186435	4224.64	144.662	115.755	272.347	22.9565	18.4901
0.186592	4230.83	121.906	97.5746	267.079	83.21	66.7072
0.186748	4228.02	71.1499	56.7965	262.811	7.46361	5.88436
0.186904	4299.21	111.394	89.1656	240.542	-32.2828	-25.8116
0.18706	4271.39	40.6374	32.5342	225.274	33.9707	27.1273
0.187217	4270.58	59.8812	47.9687	284.005	36.2243	28.8291
0.187373	4308.77	134.125	107.304	277.737	88.4779	70.7636
0.187529	4269.96	58.3687	46.6431	236.468	83.7314	67.0053
0.187686	4292.15	94.6125	75.6447	262.2	46.985	37.5002
0.187842	4232.34	116.856	93.4521	297.931	8.23854	6.73054
0.187998	4303.53	92.1	73.6813	272.663	17.4921	13.9116
0.188154	4242.72	74.3438	59.4009	300.395	7.74567	6.45535
0.188311	4296.91	127.588	102.134	250.126	11.9992	9.49697
0.188467	4327.1	92.8313	74.207	276.858	47.2528	37.8419
0.188623	4253.29	99.0751	79.1703	293.589	53.5064	42.8437
0.188779	4238.48	138.319	110.544	260.321	15.7599	12.6105
0.188936	4050.23	52.6965	42.1347	253.052	51.2036	40.8786
0.189092	4041.86	71.9295	57.5493	266.97	31.3163	25.1065
0.189248	1348.49	94.1625	75.5093	190.697	18.429	14.7108
0.189405	338.125	-3.60446	-2.81851	77.4245	51.5416	41.2039
0.189561	181.756	24.6286	19.7509	76.1518	22.6543	18.2763
0.189717	90.3873	1.8616	1.4937	86.8792	2.76702	2.26974
0.189873	81.0187	27.0946	21.4504	45.6065	41.8797	33.6066
0.19003	47.65	-25.6723	-20.5081	21.3338	1.99238	1.49742
0.190186	36.2814	6.56069	5.07401	23.0611	18.1051	14.357
0.190342	28.9127	-0.206285	-0.0834479	-22.2115	-16.7822	-13.4301
0.190499	39.5441	-6.97326	-5.6869	-4.48422	-10.6696	-8.423
0.190655	-37.8246	8.25977	6.66767	5.24311	-16.5569	-13.089
0.190811	34.8068	-9.5072	-7.42803	20.9704	58.5558	46.9145
0.190967	20.4381	28.7258	22.7813	-19.3022	-45.3315	-36.0628
0.191124	72.0695	-21.0411	-16.8009	-18.5749	24.7812	19.7869
0.19128	4.70084	-3.80811	-3.07999	-0.847594	-5.10614	-4.10283
0.191436	-29.6678	2.42492	2.01644	33.8797	-4.99346	-3.9561
0.191592	6.96354	-1.34206	-0.948444	2.60706	-23.8808	-19.2099
0.191749	-42.4051	-9.10903	-7.47535	-5.66562	10.2319	8.32646
0.191905	18.2262	-45.876	-36.7496	-29.9383	-3.65541	-2.93877
0.192061	-46.1424	-9.64297	-7.68356	4.78903	10.4573	8.44223
0.192218	5.48895	3.59006	2.82686	1.51636	-15.43	-12.4006
0.192374	-6.8797	42.8231	34.1954	-10.7563	-21.3174	-16.9954
0.19253	-43.2483	26.0561	20.828	-10.029	-10.2047	-8.18225
0.192686	13.383	-23.7109	-18.5747	-6.30167	8.90802	6.99644
0.192843	-13.9856	-1.47783	-1.09145	1.42566	4.0207	3.23739
0.192999	-11.3543	-23.2448	-18.5325	7.15298	-43.8666	-35.2326
0.193155	-19.7229	-43.0118	-34.3821	5.88031	-21.7539	-17.3816
0.193311	-38.0916	30.2213	24.0153	19.6076	5.35875	4.17815
0.193468	-24.4602	25.4543	20.4878	37.335	-5.52856	-4.47698
0.193624	-20.8289	32.6873	26.12	-35.9377	12.5841	10.2114
0.19378	-15.1975	19.9203	15.8155	30.7896	-32.3032	-25.9856
0.193937	-11.5662	-25.8466	-20.4982	-3.48307	-15.1905	-12.3114
0.194093	-8.93483	18.3864	14.7725	10.2443	-18.0778	-14.3438
0.194249	-37.3035	0.61943	0.568112	-36.0284	4.03486	3.2528
0.194405	-19.6721	-13.1475	-10.4014	-16.3011	18.1475	14.472
0.194562	2.95922	16.0855	12.7596	7.42623	5.26023	4.21629
0.194718	-32.4094	24.3185	19.3943	-10.8464	-13.6271	-10.9924
0.194874	-16.7781	29.5515	23.5122	-19.1191	-6.51441	-5.01976
0.19503	-1.14673	-28.2154	-22.6654	31.6082	17.5983	14.1712
0.195187	40.4846	-32.9824	-26.3683	4.33553	7.71096	6.1769
0.195343	-11.884	3.25063	2.59222	-36.9371	7.82365	6.26162
0.195499	-44.2527	-7.51634	-5.95159	-0.209821	12.9363	10.3287
0.195656	-51.6213	-29.2833	-23.4488	-46.4825	38.049	30.6206
0.195812	36.01	17.9497	14.195	18.2448	11.1617	8.95594
0.195968	-16.3586	11.1827	9.10053	11.9722	21.2744	16.9711
0.196124	5.27274	0.415774	0.469493	13.6995	-24.6129	-19.556
0.196281	11.9041	29.6488	23.8657	-24.5732	25.4998	20.2835
0.196437	5.53544	6.88183	5.44591	-18.8459	15.6124	12.5963
0.196593	-7.83321	-1.88514	-1.64667	-26.1185	23.7251	19.0244
0.196749	-23.2019	9.34789	7.54295	29.6088	16.8378	13.4502
0.196906	21.4295	-29.4191	-23.5309	-11.6639	10.9505	8.72827
0.197062	-8.93916	-10.1861	-8.22396	2.06343	4.06317	3.33403
0.197218	-20.3078	3.04697	2.42834	29.7908	4.17586	3.21176
0.197375	40.3235	18.28	14.5438	25.5181	4.28854	3.27648
0.197531	-3.0451	4.51303	3.77321	-23.7546	20.4012	16.3878
0.197687	4.58625	-6.25394	-5.07257	-19.0273	-45.4861	-36.3797
0.197843	20.2176	6.97909	5.60689	7.70005	-6.37341	-5.12596
0.198	5.84895	-18.7879	-14.9335	-24.5726	4.73928	3.7059
0.198156	-16.5197	19.4451	15.6091	29.1547	-7.14804	-5.58209
0.198312	-9.88834	-35.3218	-28.278	14.882	-34.0354	-27.1322
0.198469	4.74301	9.9112	7.87805	-20.3906	18.0773	14.475
0.198625	-13.6256	-2.85577	-2.28358	31.3367	-18.81	-15.111
0.198781	-3.99429	-15.6227	-12.3789	-10.936	-17.6973	-14.2865
0.198937	10.6371	-21.3897	-17.2109	18.7913	-15.5846	-12.4842
0.199094	-0.731586	17.8433	14.3742	-1.48135	8.52807	6.89922
0.19925	26.8998	25.0763	19.9933	-32.754	-24.3593	-19.682
0.199406	11.5311	11.3094	9.06901	-51.0267	1.75343	1.36963
0.199562	42.1625	5.5424	4.33327	20.7006	-11.1339	-8.91804
0.199719	22.7938	14.7754	11.7163	-0.572048	-19.0212	-15.1111
0.199875	20.4252	21.0085	16.7512	-12.8447	-8.90851	-7.12162
0.200031	-139.769	-3.30354	-2.69743	8.8826	11.2036	9.03649
0.200188	-133.138	16.9295	13.6211	-72.0301	16.3163	12.8635
0.200344	1308.49	-46.8375	-37.5057	293.697	6.42896	5.26831
0.2005	3407.12	3.39554	2.65353	114.425	43.5416	34.6669
0.200656	4533.76	66.6286	53.3031	209.152	8.65433	6.80422
0.200813	4531.39	99.8616	79.8116	297.879	49.767	39.6294
0.200969	4501.02	111.095	88.6784	330.606	18.8797	15.0862
0.201125	4456.65	114.328	91.496	269.334	65.9924	52.9221
0.201281	4494.28	92.5607	74.0557	295.061	-15.8949	-12.7014
0.201438	4536.91	45.7937	36.3841	287.788	48.2178	38.6798
0.201594	4475.54	88.0267	70.4206	322.516	61.3304	48.9685
0.20175	4512.18	33.2598	26.6277	306.243	29.4431	23.575
0.201907	4489.81	37.4928	29.9682	338.97	26.5558	21.2058
0.202063	4534.44	120.726	96.4943	305.698	4.66849	3.67746
0.202219	4529.07	40.9589	32.8457	324.425	-7.21883	-5.71395
0.202375	4544.7	94.1919	75.1319	307.152	13.8939	11.1189
0.202532	4499.33	63.4249	50.6492	366.88	44.0065	35.3507
0.202688	4611.96	81.6579	65.3243	330.607	23.1192	18.6134
0.202844	4566.59	47.891	38.5322	304.334	40.2319	32.121
0.203	4585.23	77.124	61.6365	293.062	13.3446	10.6454
0.203157	4538.86	120.357	96.4126	280.789	37.4573	29.9174
0.203313	4522.49	75.5901	60.4308	327.516	16.57	13.3137
0.203469	4598.12	64.8231	51.8496	351.244	62.6826	50.2553
0.203626	4576.75	136.056	108.902	315.971	8.79533	7.0985
0.203782	4576.38	99.2891	79.5171	295.698	55.908	44.9118
0.203938	4613.01	33.5222	26.9579	280.426	-36.9793	-29.4827
0.204094	4525.65	87.7552	70.1238	355.153	24.1334	19.5153
0.204251	4565.28	101.988	81.5863	296.88	43.2461	34.534
0.204407	4551.91	104.221	83.2923	314.608	38.3588	30.691
0.204563	4569.54	66.4543	53.0332	296.335	38.4714	30.6427
0.204719	4589.17	111.687	89.3939	366.062	34.5841	27.7359
0.204876	4602.8	84.9203	67.9125	304.79	11.6968	9.3347
0.205032	4606.43	90.1534	72.0133	265.517	69.8095	55.8274
0.205188	4638.07	93.3864	74.581	320.244	6.92217	5.4748
0.205345	4629.7	100.619	80.4793	330.972	1.03486	0.70567
0.205501	4598.33	100.852	80.609	300.699	100.148	80.0747
0.205657	4598.96	109.085	87.2254	294.426	30.2602	24.226
0.205813	4628.59	85.3185	68.1069	311.154	71.3729	57.0263
0.20597	4601.22	103.552	82.7831	355.881	30.4856	24.4928
0.206126	4587.85	83.7846	66.8485	345.608	31.5983	25.3006
0.206282	4669.48	85.0176	68.0192	303.336	30.711	24.5117
0.206439	4635.12	110.251	88.0985	307.063	30.8236	24.6367
0.206595	4648.75	105.484	84.3804	341.79	20.9363	16.6003
0.206751	4623.38	85.7167	68.5351	299.518	16.049	12.7956
0.206907	4640.01	72.9497	58.3764	326.245	47.1617	37.65
0.207064	4698.64	116.183	92.9631	305.972	25.2744	20.1765
0.20722	4636.27	62.4158	49.996	334.699	8.38707	6.57125
0.207376	4611.9	85.6488	68.7575	321.427	72.4998	58.0619
0.207532	4675.54	88.8818	71.1065	328.154	37.6124	30.0234
0.207689	4634.17	85.1149	67.9416	295.881	59.7251	47.6223
0.207845	4644.8	138.348	110.693	262.609	36.8378	29.4196
0.208001	4656.43	137.581	109.971	325.336	66.9505	53.5855
0.208158	4655.06	82.8139	66.2633	321.063	26.0632	20.6208
0.208314	4692.69	85.047	68.0587	341.791	39.1759	31.3605
0.20847	4645.32	48.28	38.4645	349.518	37.2885	29.7429
0.208626	4697.95	80.513	64.4693	321.245	22.4012	17.8039
0.208783	4671.59	93.7461	75.0172	351.973	12.5139	10.0581
0.208939	4684.22	90.9791	72.614	352.7	37.6266	29.9904
0.209095	4728.85	83.2121	66.5998	363.427	12.7393	10.2837
0.209251	4698.48	127.445	101.944	349.155	19.852	15.8313
0.209408	4733.11	79.6782	63.7675	350.882	-12.0354	-9.58402
0.209564	4732.74	101.911	81.6372	375.609	41.0773	32.9274
0.20972	4651.37	77.1442	61.674	384.337	25.19	20.0831
0.209877	4744.01	83.3773	66.6389	329.064	45.3027	36.2156
0.210033	4783.64	126.61	101.139	363.791	73.4154	58.727
0.210189	4737.27	122.843	98.2846	383.519	30.5281	24.506
0.210345	4656.9	105.076	83.9489	355.246	64.6407	51.415
0.210502	4823.53	66.3094	53.093	383.973	54.7534	43.9965
0.210658	4739.16	109.542	87.7598	391.701	36.8661	29.4009
0.210814	4654.79	115.775	92.6407	342.428	46.9788	37.659
0.21097	4693.43	114.008	91.1663	346.155	29.0915	23.2376
0.211127	4550.14	112.398	89.782	350.883	58.4547	46.7552
0.211283	4531.04	53.4475	42.8729	333.539	-5.3723	-4.31199
0.211439	2601.93	103.497	83.0145	272.367	44.8007	35.7983
0.211596	419.827	86.5469	69.3007	109.195	22.9737	18.41
0.211752	273.721	22.5965	17.9628	37.0224	-27.8532	-22.1747
0.211908	117.615	32.6462	26.0359	84.8501	25.3198	20.3203
0.212064	63.5094	25.6959	20.6674	59.6778	-16.5072	-12.9501
0.212221	47.4035	31.7456	25.3464	21.5055	17.6658	14.2202
0.212377	53.2977	12.7952	10.0826	68.3332	11.8388	9.67562
0.212533	59.1918	-21.1551	-16.7869	23.1608	-20.9882	-16.7652
0.212689	30.086	5.89459	4.67536	1.98852	13.1849	10.5891
0.212846	26.9802	-2.05573	-1.70683	1.8162	-38.6421	-30.8174
0.213002	36.8743	-4.00606	-3.1345	3.64388	4.53088	3.63591
0.213158	31.7685	-26.9564	-21.6748	4.47156	-13.2961	-10.6546
0.213315	21.6626	47.0933	37.7397	-3.70076	-26.1231	-20.9312
0.213471	-34.4432	-8.85703	-7.10967	-13.8731	7.04993	5.65853
0.213627	-3.54904	-48.8074	-39.1216	-3.0454	0.222951	0.0614957
0.213783	4.34512	0.242314	0.185443	23.7823	4.39597	3.53257
0.21394	-4.76071	3.29199	2.57141	-9.39004	-4.43102	-3.84831
0.214096	-33.8666	-0.658337	-0.485869	-7.56236	-5.258	-4.16578
0.214252	-6.97239	39.3913	31.4039	7.26532	-19.085	-15.1952
0.214409	-10.0782	16.441	13.1216	-16.907	-21.912	-17.4854
0.214565	-25.1841	-22.5093	-17.9287	-31.0793	-0.73895	-0.542191
0.214721	-19.2899	6.54036	5.01154	-11.2516	26.4341	21.0052
0.214877	-27.3958	-6.40997	-5.13454	-1.42396	8.60708	6.82517
0.215034	2.49841	-56.3603	-44.9549	-17.5963	33.7801	27.0138
0.21519	-10.6074	-68.3106	-54.7442	12.2314	-18.0469	-14.5545
0.215346	4.28673	-7.26094	-5.72936	-11.9409	21.1261	16.8797
0.215502	-13.8191	18.7887	14.8873	2.88676	-25.7009	-20.5211
0.215659	9.07505	-7.16159	-5.71637	12.7144	-28.5278	-22.9203
0.215815	-39.0308	27.8881	22.2415	-24.4579	10.6452	8.65748
0.215971	-2.13663	5.93776	4.71403	2.3698	-7.1818	-5.73115
0.216128	-11.2425	-11.0126	-8.70242	-0.802523	17.9912	14.3505
0.216284	-3.3483	18.0371	14.3629	-20.9748	9.16423	7.27189
0.21644	-11.4541	-10.9132	-8.48052	-71.1472	-2.66275	-2.19414
0.216596	-45.56	-12.8635	-10.5076	-30.3195	35.5103	28.4287
0.216753	-17.6658	-10.8139	-8.68639	11.5082	-7.31672	-6.00085
0.216909	-51.7717	7.2358	5.77098	-7.66412	34.8563	27.7817
0.217065	-35.8775	-4.71452	-3.64725	37.1636	-18.9707	-15.1464
0.217221	-43.9833	-22.6648	-18.1448	5.99124	44.2023	35.2519
0.217378	12.9108	12.3848	9.96026	-20.1811	-11.6247	-9.2734
0.217534	-33.195	38.4345	30.832	7.6466	37.5484	29.9639
0.21769	17.6991	37.4842	29.9527	9.47428	-4.27862	-3.38095
0.217847	-23.4067	-9.46615	-7.52639	-10.698	-4.1056	-3.28589
0.218003	-54.5125	-30.4165	-24.2781	-29.8704	42.0674	33.6664
0.218159	23.3816	-27.3668	-21.7474	-6.04268	-58.7596	-46.9363
0.218315	-25.7242	10.6829	8.53733	-1.215	1.41345	1.01628
0.218472	-5.83006	-4.26745	-3.53286	-5.38732	-4.41353	-3.65771
0.218628	-10.9359	9.78222	7.82123	-38.5596	55.7595	44.6175
0.218784	-63.0417	12.8319	10.5228	14.268	10.9325	8.70821
0.21894	-12.1476	-16.1184	-12.8111	4.09572	-38.8945	-31.2242
0.219097	-12.2534	-31.0688	-24.929	4.9234	-2.72147	-2.14444
0.219253	8.64075	-20.0191	-16.0361	-6.24892	0.451548	0.190551
0.219409	-3.46509	0.0305922	-0.0773593	-25.4212	21.6246	17.1969
0.219566	-40.5709	-44.9197	-35.8826	-7.59356	-38.2024	-30.5538
0.219722	44.3232	48.1299	38.2309	26.2341	3.9706	3.24748
0.219878	-8.78261	-11.8204	-9.60139	-9.9382	-0.856386	-0.801407
0.220034	-13.8884	8.22929	6.447	6.88948	-17.6834	-14.1222
0.220191	41.0057	1.27896	1.0844	-8.28284	-8.51035	-6.7757
0.220347	17.8999	31.3286	25.1198	-2.45516	-23.3373	-18.7315
0.220503	3.79403	6.37831	5.08055	5.37252	-27.1643	-21.7254
0.220659	1.68819	-0.572013	-0.32795	25.2002	38.0087	30.3777
0.220816	3.58235	-1.52234	-1.25265	38.0279	-9.81829	-7.93805
0.220972	15.4765	-7.47266	-6.01913	-6.14444	-48.6453	-38.7597
0.221128	45.3707	1.57701	1.18984	-1.31676	26.5277	21.1531
0.221285	14.2648	-0.373315	-0.367537	14.5109	13.7008	11.0095
0.221441	1.159	40.6764	32.5203	5.3386	-4.12622	-3.22013
0.221597	39.0532	13.726	11.0903	-20.8337	-4.9532	-3.98572
0.221753	52.9473	-33.2243	-26.5169	7.99396	39.2198	31.4744
0.22191	69.8415	25.8254	20.8033	-0.178364	2.39283	1.92427
0.222066	9.73564	38.8751	31.0043	-1.35068	-40.4342	-32.2506
0.222222	23.6298	11.9247	9.59891	0.476996	-28.2611	-22.7225
0.222378	-203.856	-2.60215	-2.14075	-45.4606	-26.5453	-21.1787
0.222535	978.08	-34.5518	-27.6871	146.367	-23.3698	-18.4893
0.222691	3374.02	2.49862	1.98255	156.195	0.805662	0.611347
0.222847	4397.95	68.549	54.839	325.022	39.9811	31.9096
0.223004	4131.89	67.5994	54.1787	368.85	30.1566	24.1131
0.22316	4060.82	89.6498	71.77	437.678	6.33213	5.05328
0.223316	4094.76	84.7002	67.8198	440.505	-9.49239	-7.56253
0.223472	4111.69	56.7505	45.533	389.333	14.6831	11.8241
0.223629	4071.63	75.8009	60.5287	407.161	18.8586	15.323
0.223785	4188.56	82.8513	66.228	378.989	11.0341	8.8314
0.223941	4170.5	38.9017	31.2594	414.816	41.2096	32.9954
0.224098	4127.43	104.952	83.9256	428.644	61.3851	49.1488
0.224254	4190.37	58.0025	46.5041	417.472	44.5605	35.7959
0.22441	4180.31	53.0528	42.3529	392.299	46.736	37.2981
0.224566	4203.24	54.1032	43.2732	411.127	33.9115	27.3198
0.224723	4249.18	42.1536	33.6897	420.955	18.087	14.5334
0.224879	4252.11	41.204	33.0484	404.782	80.2625	64.2624
0.225035	4177.05	114.254	91.3424	418.61	45.438	36.4526
0.225191	4237.98	94.3048	75.1699	417.438	39.6135	31.6915
0.225348	4141.92	89.3551	71.4268	427.265	73.789	58.9564
0.225504	4217.85	86.4055	69.0681	425.093	27.9645	22.4477
0.22566	4241.79	98.4559	78.833	420.921	63.1399	50.6707
0.225817	4244.73	152.506	122.071	396.748	25.3154	20.3797
0.225973	4227.66	127.557	102.127	416.576	13.4909	10.9721
0.226129	4308.6	95.6071	76.5982	390.404	45.6664	36.4094
0.226285	4187.53	78.6575	62.9448	418.231	24.8419	20.007
0.226442	4224.47	71.7078	57.263	411.059	11.0174	8.79574
0.226598	4230.4	71.7582	57.6321	398.887	51.1929	41.0018
0.226754	4217.34	68.8086	54.9363	371.714	52.3684	41.8759
0.22691	4335.27	44.859	35.7579	437.542	27.5438	22.1117
0.227067	4271.21	103.909	83.1069	373.37	35.7193	28.7308
0.227223	4266.15	131.96	105.659	413.197	24.8948	19.8031
0.227379	4275.08	77.0101	61.6563	409.025	73.0703	58.3866
0.227536	4275.02	74.0605	59.1663	421.853	26.2458	21.0322
0.227692	4349.95	91.1109	72.8254	402.681	56.4213	45.3758
0.227848	4319.89	129.161	103.257	418.508	59.5968	47.5943
0.228004	4352.82	81.2117	64.9856	431.336	38.7723	30.9943
0.228161	4312.76	83.2621	66.6976	400.164	24.9478	19.9815
0.228317	4226.69	104.312	83.4842	489.991	18.1232	14.5061
0.228473	4332.63	84.3628	67.4454	426.819	40.2987	32.3671
0.228629	4269.56	76.4132	61.0522	397.647	1.47422	1.13346
0.228786	4337.5	65.4636	52.3687	420.474	-0.350296	-0.322094
0.228942	4349.44	111.514	89.2321	448.302	64.8252	51.9866
0.229098	4381.37	126.564	101.321	452.13	51.0007	40.8431
0.229255	4263.31	74.6147	59.8799	422.957	32.1762	25.7659
0.229411	4318.24	97.6651	77.9656	436.785	60.3517	48.2425
0.229567	4298.18	101.716	81.3671	437.613	50.5271	40.281
0.229723	4357.11	88.7659	70.8735	425.44	60.7026	48.6575
0.22988	4338.05	114.816	91.8712	418.268	25.8781	20.6325
0.230036	4351.98	78.8667	63.0168	472.096	-11.9464	-9.45282
0.230192	4357.92	149.917	119.831	441.923	43.2291	34.5835
0.230348	4334.86	82.9674	66.4243	426.751	17.4046	13.811
0.230505	4385.79	93.0178	74.6883	459.579	109.58	87.5632
0.230661	4396.73	96.0682	76.9289	463.406	37.7556	30.1186
0.230817	4379.66	83.1186	66.3607	388.234	51.9311	41.4298
0.230974	4437.6	54.169	43.1494	489.062	8.10654	6.49587
0.23113	4357.53	78.2194	62.6166	451.889	57.282	46.0736
0.231286	4397.47	103.27	82.5864	429.717	57.4575	45.9977
0.231442	4417.4	106.32	85.1086	435.545	25.633	20.5116
0.231599	4436.34	98.3705	78.7155	459.373	43.8085	34.9869
0.231755	4442.27	84.4209	67.4919	479.2	72.984	58.6106
0.231911	4455.21	108.471	86.7449	402.028	29.1595	23.347
0.232068	4394.15	118.522	94.6517	450.856	83.335	66.6605
0.232224	4394.08	87.572	70.1351	422.683	40.5104	32.28
0.23238	4453.02	100.622	80.4192	440.511	38.6859	30.7749
0.232536	4462.95	113.673	90.9755	510.339	65.8614	52.7989
0.232693	4391.89	95.7232	76.4121	444.166	82.0369	65.5833
0.232849	4481.82	100.774	80.5949	409.994	34.2124	27.2959
0.233005	4408.76	119.824	95.6272	445.822	93.3879	74.7858
0.233161	4456.69	33.8743	27.0297	426.649	22.5634	17.8991
0.233318	4451.63	59.9247	47.9502	454.477	4.73886	3.8043
0.233474	4272.1	121.63	97.332	417.125	48.3622	38.6891
0.23363	3699.9	80.5823	64.5482	425.926	49.4704	39.6747
0.233787	832.703	37.5348	30.047	193.727	37.5785	29.9581
0.233943	294.507	22.4873	18.0258	94.5282	19.6867	15.7392
0.234099	162.311	22.4398	17.9583	49.3293	41.7948	33.4838
0.234255	115.115	8.39231	6.72377	41.1304	3.903	3.03262
0.234412	64.9187	-9.65519	-7.8162	1.93151	26.0112	20.8767
0.234568	81.7225	-29.7027	-23.7563	18.7326	-52.8807	-42.1686
0.234724	76.5263	-4.7502	-3.90879	29.5337	-33.7725	-26.9914
0.23488	17.3301	-9.7977	-7.8385	-8.66514	-11.6644	-9.43798
0.235037	33.1339	8.15479	6.42066	5.13598	50.4438	40.2277
0.235193	5.93777	-56.8927	-45.4668	26.9371	2.55191	1.95854
0.235349	33.7416	-11.9402	-9.56871	37.7382	-54.3399	-43.4525
0.235506	12.5454	18.0123	14.3015	-4.46066	-12.2318	-9.69849
0.235662	9.34923	6.96478	5.5544	5.34045	34.8764	27.8822
0.235818	-34.8469	25.9173	20.8477	-15.8584	-9.01549	-7.11082
0.235974	9.95688	42.8698	34.1595	9.94269	-22.9073	-18.4044
0.236131	8.7607	-2.17773	-1.68036	-30.2562	28.2008	22.5816
0.236287	-0.435476	-0.225232	-0.207187	-15.4551	3.30897	2.72371
0.236443	-7.63165	-37.2727	-29.6441	40.346	15.4171	12.3655
0.236599	-48.8278	-5.32024	-4.27398	-5.85284	33.5253	26.8463
0.236756	-11.024	3.63226	2.88361	-19.0517	51.6334	41.2266
0.236912	-53.2202	20.5848	16.308	-1.2506	21.7416	17.507
0.237068	-54.4164	9.53725	7.56385	-44.4495	26.8497	21.3763
0.237225	-16.6125	-2.51025	-1.92384	46.3516	-10.0421	-8.03123
0.237381	3.19128	-13.5578	-10.9923	-18.8472	-13.934	-11.0869
0.237537	-55.0049	9.39474	7.3671	31.9539	-10.8258	-8.72066
0.237693	0.798927	31.3472	24.9825	8.75499	-2.71767	-2.29697
0.23785	-26.3973	11.2997	8.81749	-2.44389	-16.6095	-13.2035
0.238006	1.40657	27.2522	21.8701	-28.6428	-24.5014	-19.6219
0.238162	-11.7896	4.20473	3.5333	-4.84166	-14.3932	-11.5088
0.238318	-62.9858	-20.8428	-16.6286	-24.0405	-34.2851	-27.4461
0.238475	-55.182	7.10972	5.74099	-25.2394	28.8231	22.9792
0.238631	6.62186	46.0622	36.8091	-30.4383	15.9312	12.7963
0.238787	54.4257	-8.98528	-7.2221	27.3628	9.03939	7.23216
0.238944	2.22951	19.9672	15.9531	-26.8361	-25.8525	-20.7297
0.2391	-28.9667	-34.0803	-27.2491	10.9651	28.2557	22.543
0.239256	24.8372	-43.1278	-34.4964	-26.2338	-24.6362	-19.6559
0.239412	3.64098	32.8247	26.4173	1.56729	11.472	9.34813
0.239569	7.4448	-11.2228	-9.11864	-24.6316	9.58015	7.80384
0.239725	-3.75138	16.7297	13.5594	7.16952	18.6883	14.9026
0.239881	-7.94756	-9.31781	-7.51705	-21.0294	-28.2036	-22.5584
0.240038	-28.1437	-33.3653	-26.7645	5.77176	-4.0954	-3.36005
0.240194	11.6601	49.5872	39.8749	36.5729	-19.9872	-16.0175
0.24035	-36.5361	-1.46032	-1.05831	-11.626	20.1209	16.063
0.240506	-18.7323	-33.5078	-26.7634	3.17512	17.2291	13.843
0.240663	6.07156	-23.5553	-18.7679	-13.0238	10.3372	8.34283
0.240819	-4.12462	45.3972	36.0863	-8.22265	-22.5546	-18.0352
0.240975	-0.320798	-18.6503	-14.7755	0.578469	-30.4465	-24.3161
0.241131	-10.517	6.30217	5.16124	-13.6204	20.6617	16.5059
0.241288	10.2868	-63.7453	-50.9015	-7.81929	7.76981	6.24206
0.241444	-37.9093	31.2072	24.7992	-6.01818	7.87796	6.338
0.2416	-7.10551	-0.840341	-0.739948	-9.21706	-12.0139	-9.51149
0.241757	-43.3017	5.11216	4.08777	18.5841	29.0943	23.1776
0.241913	0.502138	11.0647	8.90383	25.3852	-28.7976	-23.0861
0.242069	-8.69404	-12.9829	-10.0814	-3.8137	3.31057	2.48442
0.242225	-30.8902	-19.0304	-15.3384	-3.01259	-13.5813	-10.9787
0.242382	1.91361	42.9221	34.4426	-4.21147	8.52687	6.68984
0.242538	44.7174	-1.12536	-0.995598	-16.4103	-11.365	-9.06185
0.242694	7.52125	-9.17286	-7.33311	-25.6092	-3.25683	-2.58686
0.24285	14.3251	-28.2204	-22.7169	-15.8081	-0.148674	-0.152868
0.243007	18.1289	-6.26787	-4.95505	15.993	-31.0405	-24.8649
0.243163	30.9327	10.6846	8.67336	2.79412	-11.9324	-9.55965
0.243319	-11.2635	-2.36288	-1.87604	23.5952	52.1758	41.7127
0.243476	-5.45964	8.58962	6.78272	11.3964	7.28393	5.81449
0.243632	2.34419	4.54212	3.56004	22.1975	-12.6079	-10.1168
0.243788	-14.852	-31.5054	-25.3087	6.99859	-10.4998	-8.47907
0.243944	52.9518	-53.5529	-42.7245	8.79971	19.6084	15.7888
0.244101	16.7557	-5.60039	-4.43045	-15.3992	-10.2835	-8.24851
0.244257	24.5595	17.3521	14.0334	32.4019	-2.17531	-1.83064
0.244413	25.3633	-7.6954	-6.16195	-21.7969	14.9328	12.0672
0.244569	-173.904	11.6298	9.49314	-49.8752	-5.63776	-4.46524
0.244726	49.8995	15.5823	12.4964	-61.0741	-34.5296	-27.5934
0.244882	3057.7	-1.46518	-1.13917	401.727	-44.4215	-35.4066
0.245038	4204.51	68.4873	54.7813	393.528	-11.3133	-9.19096
0.245195	3851.31	103.44	82.7209	565.329	17.7948	14.3
0.245351	3789.11	116.392	93.1116	557.13	35.903	28.7741
0.245507	3826.92	94.3448	75.4361	569.932	10.0112	8.11682
0.245663	3819.72	63.2973	50.5897	550.733	12.1193	9.70235
0.24582	3729.53	64.2498	51.2803	587.534	46.2275	37.1028
0.245976	3761.33	30.2023	24.2858	564.335	25.3356	20.2266
0.246132	3797.13	69.1548	55.3595	587.136	8.44376	6.68643
0.246288	3782.94	68.1073	54.3552	529.937	46.5519	37.3008
0.246445	3832.74	92.0598	73.6237	555.738	35.6601	28.4724
0.246601	3819.55	93.0123	74.4867	570.539	18.7682	14.9971
0.246757	3777.35	85.9648	68.7299	597.34	16.8764	13.6408
0.246914	3874.15	97.9173	78.2629	582.142	45.9845	36.8412
0.24707	3852.96	83.8698	67.2136	574.943	60.0927	48.124
0.247226	3821.76	114.822	91.9025	573.744	69.2008	55.3744
0.247382	3918.56	47.7748	38.0698	543.545	-2.69103	-2.11241
0.247539	3906.37	81.7273	65.4784	574.346	84.4171	67.584
0.247695	3837.17	84.6798	67.8411	596.147	6.52527	5.11136
0.247851	3818.98	79.6323	63.5058	579.948	8.63342	6.71077
0.248008	3915.78	125.585	100.452	564.749	35.7416	28.6593
0.248164	3923.58	160.537	128.478	559.551	-4.15028	-3.20647
0.24832	3911.39	70.4897	56.3358	548.352	37.9579	30.2274
0.248476	3861.19	90.4422	72.2598	560.153	41.066	32.8186
0.248633	3904	74.3947	59.4224	605.954	33.1742	26.5225
0.248789	3858.8	81.3472	64.9253	548.755	49.2823	39.3878
0.248945	3888.6	117.3	93.8672	564.556	52.3905	41.8868
0.249101	3933.41	69.2522	55.4598	539.357	15.4986	12.2539
0.249258	3964.21	55.2047	44.1048	579.158	25.6068	20.5646
0.249414	3952.01	77.1572	61.4958	586.959	47.7149	38.1337
0.24957	3921.82	79.1097	63.3014	570.761	20.8231	16.6682
0.249727	3958.62	87.0622	69.5864	570.562	60.9312	48.8383
0.249883	3938.43	117.015	93.5196	592.363	39.0394	31.2963
0.250039	3958.23	103.967	83.0307	556.164	65.1475	52.0254
0.250195	3966.03	64.9197	51.7129	562.965	36.2557	29.0476
0.250352	3845.84	103.872	83.1433	591.766	88.3638	70.8944
0.250508	3924.64	91.8247	73.5089	565.567	65.472	52.2693
0.250664	3992.44	76.7772	61.4123	552.368	17.5801	14.0012
0.25082	3990.25	78.7297	63.0205	569.17	36.6883	29.3139
0.250977	3987.05	116.682	93.3935	606.971	70.7964	56.6297
0.251133	3902.86	91.6347	73.3414	573.772	53.9046	43.1825
0.251289	3953.66	109.587	87.7053	616.573	16.0128	12.5072
0.251446	3945.46	114.54	91.6303	590.374	26.1209	20.9523
0.251602	3983.27	113.492	90.8395	571.175	19.2291	15.2368
0.251758	3934.07	87.4447	70.0463	587.976	47.3372	37.7572
0.251914	4001.88	75.3972	60.3479	605.777	41.4454	33.1573
0.252071	4036.68	87.3497	69.8494	548.578	40.5535	32.5329
0.252227	3999.48	123.302	98.562	561.38	27.6617	22.196
0.252383	4015.29	67.2547	53.8976	591.181	48.7698	39.1155
0.252539	4008.09	101.207	81.032	553.982	11.878	9.43051
0.252696	4035.89	133.16	106.528	585.783	70.9861	56.7733
0.252852	4009.7	78.1122	62.6182	608.584	60.0943	48.1417
0.253008	4005.5	96.0647	76.7871	584.385	37.2024	29.7157
0.253165	4070.31	77.0171	61.7359	556.186	28.3106	22.701
0.253321	4054.11	90.9696	72.8743	586.987	24.4187	19.6411
0.253477	4043.91	102.922	82.4453	630.789	18.5269	14.7259
0.253633	4065.72	125.875	100.491	624.59	70.635	56.3797
0.25379	4062.52	126.827	101.485	599.391	32.7432	26.1359
0.253946	3984.33	106.78	85.5655	591.192	68.8513	54.9925
0.254102	3966.13	95.7321	76.6024	595.993	63.9595	51.1574
0.254258	4080.93	71.6846	57.1396	573.794	60.0676	47.9989
0.254415	4051.74	92.6371	73.9432	604.595	44.1758	35.4202
0.254571	4070.54	94.5896	75.6829	606.396	34.2839	27.3388
0.254727	4022.34	70.5421	56.3797	563.197	79.3921	63.5614
0.254884	4067.15	93.4946	74.8252	605.999	98.5002	78.7825
0.25504	4129.95	112.447	90.0249	540.8	54.6084	43.7622
0.255196	4067.76	82.3996	65.9582	591.601	60.7165	48.5904
0.255352	4026.56	72.3521	57.9123	635.402	21.8247	17.4824
0.255509	4066.36	108.305	86.7404	616.203	57.9328	46.4747
0.255665	3923.57	56.6415	45.2834	546.37	33.431	26.8087
0.255821	3860.04	86.7683	69.4819	551.253	21.688	17.3382
0.255977	1537.51	76.8952	61.5461	364.136	11.945	9.65312
0.256134	339.974	40.0221	31.7637	110.019	-59.798	-47.899
0.25629	199.443	40.1489	32.1066	77.9014	34.459	27.4392
0.256446	115.911	0.275818	0.379557	54.7842	27.716	22.1404
0.256603	19.3797	41.4027	33.0048	22.667	46.973	37.5135
0.256759	40.8482	8.52956	6.73488	27.5498	1.23004	0.997976
0.256915	3.31676	-11.3436	-8.91883	26.4326	-17.513	-13.9867
0.257071	34.7853	-45.2167	-36.1751	-26.6846	-16.2559	-12.8764
0.257228	57.2538	-19.0898	-15.4009	-0.801778	11.0011	8.94002
0.257384	6.72237	27.037	21.7591	-30.919	4.25806	3.38026
0.25754	11.1909	-15.8361	-12.583	39.9638	-40.4849	-32.3409
0.257697	14.6594	-18.7092	-14.9525	-21.1534	2.77208	2.07414
0.257853	24.128	20.4177	16.2863	-0.27057	-7.97091	-6.46204
0.258009	-35.4035	14.5445	11.6307	53.6122	2.28609	1.98449
0.258165	10.065	-8.32859	-6.60958	4.49503	-50.4569	-40.407
0.258322	19.5336	25.7983	20.6152	-6.62216	-0.199894	-0.138963
0.258478	25.0021	-9.07485	-7.19865	6.26064	21.0571	16.9083
0.258634	-38.5293	0.0520209	0.0778716	49.1434	25.3141	20.2677
0.25879	39.9392	7.17889	5.72289	-1.97376	-58.4289	-46.6438
0.258947	-42.5923	25.3058	20.2178	3.90905	-4.17187	-3.34781
0.259103	1.87626	27.4326	21.9285	-13.2082	31.0851	24.9317
0.259259	3.34479	-17.4405	-13.7716	-3.32535	-2.65785	-2.16665
0.259416	-18.1867	-16.3136	-13.1271	-18.4425	40.5992	32.5776
0.259572	19.2819	-12.1867	-9.7826	-47.5597	-0.143839	-0.139412
0.259728	6.7504	-41.0599	-33.0089	37.3231	16.1132	12.9114
0.259884	-22.7811	36.067	28.859	-26.7941	-1.62983	-1.25527
0.260041	-9.31253	8.19387	6.54313	-16.9113	17.6272	14.0759
0.260197	-50.844	24.3207	19.4466	-3.02854	29.8842	23.9123
0.260353	-38.3755	5.44761	4.45435	-2.14573	-15.8588	-12.8123
0.260509	-0.906928	-26.4255	-21.0848	-28.2629	-20.6018	-16.5575
0.260666	-50.4384	35.7014	28.4976	-5.38013	11.6552	9.33577
0.260822	-19.9699	24.8282	20.0268	-6.49733	-43.0878	-34.4039
0.260978	-48.5013	7.9551	6.32729	-54.6145	-6.83078	-5.42979
0.261135	-21.0328	-1.91803	-1.43277	-45.7317	50.4262	40.4104
0.261291	8.43575	-35.7912	-28.6578	-0.848921	55.6832	44.5474
0.261447	-22.0957	-20.6643	-16.5422	3.03388	-31.0598	-24.9184
0.261603	-10.6272	-12.5374	-9.96594	-2.08332	-0.80275	-0.661134
0.26176	-18.1586	-22.4105	-17.916	8.79949	-27.5457	-22.0556
0.261916	-23.6901	24.7163	19.9052	0.682287	10.7113	8.53587
0.262072	-1.22158	-14.1568	-11.2951	-51.4349	19.9683	15.9477
0.262228	20.247	-2.02993	-1.73352	-7.55211	-21.7747	-17.2096
0.262385	20.7155	-4.90306	-3.7664	8.33069	37.4823	29.8451
0.262541	0.18403	6.22381	4.94206	16.2135	22.7393	18.1091
0.262697	7.65256	-12.6493	-10.1455	-37.9037	-59.0037	-47.0837
0.262854	-17.8789	-44.5224	-35.5813	-15.0209	1.25331	1.14007
0.26301	-24.4104	33.6044	26.9868	25.8619	-14.4897	-11.5814
0.263166	-16.9418	19.7313	15.7245	-19.2553	-60.2327	-48.113
0.263322	14.5267	-9.14183	-7.32102	49.6275	-15.9757	-12.7768
0.263479	27.9952	-22.015	-17.6789	33.5103	-63.7187	-51.1592
0.263635	-9.53622	-37.8881	-30.186	10.3931	58.5383	46.7978
0.263791	-8.06769	-17.7612	-14.2369	-12.7241	-21.2047	-16.9265
0.263947	-4.59915	-5.63434	-4.51897	9.15872	20.0524	15.9608
0.264104	-7.13062	16.4925	13.0788	-4.95848	-43.6906	-34.9299
0.26426	-14.6621	-20.3806	-16.4815	37.9243	41.5664	33.2295
0.264416	10.8065	-8.25373	-6.61914	-25.1929	-46.1766	-37.0153
0.264573	10.275	36.8731	29.485	-11.3101	-1.91962	-1.51794
0.264729	12.7435	4.00002	3.11422	31.5727	11.3374	9.0167
0.264885	24.2121	13.1269	10.483	-2.54447	19.5944	15.54
0.265041	-62.3194	26.2538	21.0559	15.3383	16.8514	13.4262
0.265198	-36.8509	0.38063	0.289432	8.22113	11.1084	8.84308
0.265354	14.6177	29.5075	23.3736	15.1039	20.3654	16.3407
0.26551	36.0862	-34.3656	-27.5978	20.9867	15.6224	12.6738
0.265667	-27.4453	12.7612	10.2196	-6.13046	-27.1206	-21.6509
0.265823	40.0233	3.88812	3.14797	-37.2477	18.1364	14.4813
0.265979	22.4918	-38.985	-31.2333	-26.3649	-21.6066	-17.3195
0.266135	-3.03966	-15.8581	-12.6151	24.5179	-31.3496	-25.0732
0.266292	38.4289	17.2687	13.5982	-34.5993	15.9075	12.9861
0.266448	-15.1026	-21.6044	-17.1609	-3.71645	-12.8355	-10.3856
0.266604	45.3659	20.5225	16.5135	33.1664	-5.57853	-4.29631
0.26676	-189.432	-20.3585	-16.1197	-37.9508	-25.569	-20.5154
0.266917	-144.963	10.7683	8.67426	-72.6298	-15.312	-12.2399
0.267073	2755.51	-2.1048	-1.64558	704.266	-18.055	-14.3201
0.267229	3980.97	0.0220745	-0.00421042	605.161	34.202	27.3047
0.267386	3523.44	41.1489	32.874	640.056	22.459	17.9303
0.267542	3459.91	63.2758	50.63	708.952	5.71602	4.57729
0.267698	3391.38	62.4027	49.8348	735.847	14.973	11.903
0.267854	3430.85	73.5296	58.7664	756.743	-23.77	-19.0723
0.268011	3397.32	85.6564	68.5812	768.638	64.487	51.6256
0.268167	3447.79	78.7833	63.0754	715.534	32.7441	26.0918
0.268323	3422.25	95.9102	76.8578	767.429	-13.9989	-11.069
0.268479	3444.72	73.037	58.3637	724.324	29.2581	23.489
0.268636	3411.19	34.1639	27.3824	750.22	-2.48493	-2.01079
0.268792	3421.66	90.2908	72.1546	724.115	71.7721	57.4347
0.268948	3538.13	152.418	122.027	810.011	43.0291	34.3622
0.269105	3479.6	69.5445	55.864	764.906	37.2861	29.6748
0.269261	3464.07	95.6714	76.6075	705.801	38.5431	30.8564
0.269417	3523.53	81.7983	65.4164	741.697	14.8001	11.7764
0.269573	3516	69.9251	55.8606	722.592	16.0571	12.9105
0.26973	3486.47	105.052	84.2848	732.488	13.3141	10.5848
0.269886	3534.94	55.1789	44.1895	727.383	39.5711	31.6282
0.270042	3566.41	63.3058	50.8056	762.278	44.8281	35.8335
0.270198	3571.88	83.4326	66.5285	759.174	15.0851	12.0462
0.270355	3531.34	94.5595	75.6223	712.069	60.3421	48.1564
0.270511	3646.81	97.6864	78.1163	735.965	1.59915	1.17883
0.270667	3543.28	117.813	94.2872	726.86	22.8562	18.2746
0.270824	3590.75	41.9401	33.5725	727.756	0.113168	0.0753171
0.27098	3541.22	35.067	27.9605	720.651	-31.6298	-25.2026
0.271136	3595.69	136.194	109.033	715.546	15.6272	12.4672
0.271292	3620.16	77.3207	61.7506	735.442	25.8842	20.9313
0.271449	3513.62	68.4476	54.7007	735.337	47.1412	37.7625
0.271605	3606.09	98.5745	78.9272	727.233	45.3982	36.3155
0.271761	3625.56	98.7014	78.9349	715.128	40.6552	32.4746
0.271917	3556.03	86.8282	69.3281	750.023	62.9122	50.1855
0.272074	3567.5	79.9551	64.1271	736.919	48.1692	38.5451
0.27223	3568.97	48.082	38.5506	725.814	19.4262	15.6059
0.272386	3626.44	52.2088	41.7793	761.71	36.6832	29.2986
0.272543	3548.9	84.3357	67.3775	719.605	48.9402	39.2716
0.272699	3617.37	76.4626	61.0759	747.501	64.1973	51.2024
0.272855	3604.84	94.5895	75.6096	724.396	44.4543	35.4837
0.273011	3549.31	91.7163	73.3746	754.291	5.71126	4.5386
0.273168	3644.78	142.843	114.212	728.187	24.9683	20.0703
0.273324	3632.25	109.97	88.1084	741.082	25.2253	20.0848
0.27348	3623.72	60.0969	47.9712	731.978	-21.5177	-17.3093
0.273637	3560.18	118.224	94.566	735.873	42.7393	34.2032
0.273793	3595.65	110.351	88.1261	724.768	64.9963	51.9114
0.273949	3647.12	122.478	97.8949	721.664	46.2533	37.0532
0.274105	3673.59	46.6044	37.1798	728.559	31.5103	25.1553
0.274262	3643.06	130.731	104.519	703.455	30.7673	24.8424
0.274418	3655.53	105.858	84.7393	726.35	32.0243	25.6803
0.274574	3652	83.985	67.2695	716.245	23.2813	18.4591
0.27473	3603.46	79.1119	63.2142	725.141	34.5383	27.663
0.274887	3697.93	100.239	80.4031	748.036	57.7953	46.4374
0.275043	3716.4	39.3657	31.5198	746.932	36.0524	28.8165
0.275199	3715.87	117.493	94.0595	724.827	50.3094	40.3035
0.275356	3668.34	112.619	89.9847	751.723	29.5664	23.6674
0.275512	3618.81	71.7463	57.5293	771.618	11.8234	9.47722
0.275668	3644.27	88.8731	71.1608	738.513	25.0804	20.0629
0.275824	3695.74	100	80.0256	736.409	41.3374	32.997
0.275981	3670.21	80.1269	64.0969	757.304	36.5944	29.4752
0.276137	3679.68	112.254	89.6836	760.2	47.8514	38.2764
0.276293	3664.15	65.3806	52.2455	741.095	40.1084	32.1882
0.276449	3634.62	122.508	97.8899	732.99	24.3654	19.529
0.276606	3702.09	98.6344	78.9111	752.886	25.6224	20.4433
0.276762	3722.55	57.7612	46.14	735.781	39.8794	32.0278
0.276918	3729.02	72.8881	58.383	737.677	57.1364	45.8219
0.277075	3685.49	128.015	102.372	725.572	61.3934	49.0488
0.277231	3756.96	120.142	96.009	736.468	18.6504	14.8307
0.277387	3682.43	82.2687	65.7975	722.363	60.9075	48.6931
0.277543	3726.9	77.3956	62.0374	709.258	29.1645	23.4555
0.2777	3692.37	113.522	90.6372	701.154	12.4215	9.87711
0.277856	3539.8	99.6272	79.4189	675.049	37.4447	30.0545
0.278012	3539.37	74.7643	59.8906	698.206	-2.45228	-1.90724
0.278168	2236.95	75.9014	60.6681	586.003	34.6507	27.5799
0.278325	549.528	-5.96147	-4.72742	224.799	58.7537	47.1158
0.278481	250.105	23.1756	18.4046	131.596	-1.14333	-0.813706
0.278637	141.682	6.31276	5.03584	119.392	16.9597	13.6567
0.278794	80.2584	19.4499	15.4805	41.1885	9.06264	7.19785
0.27895	11.8351	13.587	10.9153	30.9849	-13.8344	-10.9441
0.279106	18.4118	-11.2759	-8.93684	-1.21861	-4.73139	-3.64406
0.279262	12.9886	22.8612	18.3654	17.5778	-3.62841	-2.86197
0.279419	1.56531	-16.0017	-12.8114	48.3743	-1.52542	-1.00892
0.279575	0.142041	6.13545	4.91602	-20.8293	19.5776	15.6889
0.279731	56.7188	-8.72743	-6.97617	19.9672	21.6805	17.3314
0.279887	17.2955	-2.59032	-2.14207	16.7636	-23.2165	-18.605
0.280044	2.87224	-30.4532	-24.3217	1.56008	-8.11348	-6.60319
0.2802	-6.55103	32.6839	26.2106	-35.6435	-10.0105	-7.90669
0.280356	30.0257	7.82103	6.04722	-26.847	21.0925	16.8728
0.280513	2.60243	6.95815	5.35636	-42.0506	3.19547	2.79484
0.280669	-7.82084	-33.9047	-27.0624	2.74588	17.2985	13.8408
0.280825	2.7559	15.2324	12.2134	-14.4577	-12.5986	-10.1327
0.280981	19.3326	-37.6305	-29.9324	24.3388	-7.49558	-6.09195
0.281138	-25.0906	-22.4934	-17.8428	22.1352	-34.3926	-27.5332
0.281294	-54.5139	38.6437	30.9979	2.93168	9.71039	7.76789
0.28145	-28.9372	31.7808	25.3844	-31.2719	40.8134	32.6771
0.281607	-46.3604	-27.082	-21.5357	-0.475425	-5.08364	-4.04927
0.281763	-7.78371	39.0551	31.1005	-7.67898	30.0193	23.8899
0.281919	-6.20698	-5.80781	-4.57881	27.1175	-41.8777	-33.3815
0.282075	7.36975	17.3293	13.9298	-31.0861	-0.774692	-0.525596
0.282232	6.94648	-29.5336	-23.5843	-3.28963	22.3283	17.9924
0.282388	9.52322	3.60354	2.94438	-39.4932	1.43128	1.25804
0.282544	2.09995	-21.2593	-17.1855	15.3033	-13.4657	-10.7971
0.2827	-44.3233	21.8778	17.313	36.0997	-31.3628	-25.0163
0.282857	-0.746589	4.01488	3.24629	-45.1038	9.74023	7.93579
0.283013	-17.1699	7.152	5.84796	10.6926	8.84321	7.05445
0.283169	-11.5931	-6.71089	-5.4406	22.4891	-24.0538	-19.2169
0.283326	-11.0164	19.4262	15.582	13.2855	-2.95082	-2.23048
0.283482	-37.4397	-7.43665	-5.72769	-15.918	-2.84784	-2.25873
0.283638	-17.8629	-5.29954	-4.23995	-32.1216	10.2551	8.01198
0.283794	-20.2862	15.8376	12.6761	2.67487	10.3581	8.4295
0.283951	-0.709466	-0.0253078	-0.00601697	11.4713	-56.5389	-45.2066
0.284107	-22.1327	22.1118	17.6888	34.2678	14.5641	11.634
0.284263	-34.556	17.2489	13.8355	17.0642	-19.3329	-15.5009
0.284419	-41.9793	-12.614	-10.2596	-20.1393	29.7701	23.8751
0.284576	-5.40254	-41.4768	-33.2111	-28.3429	1.87305	1.46925
0.284732	23.1742	-34.3397	-27.5623	-12.5464	-31.024	-24.8591
0.284888	-19.2491	-36.2026	-29.018	8.25001	10.079	7.88635
0.285045	-7.67234	-1.0655	-0.848459	-17.9535	-16.818	-13.5168
0.285201	4.90439	17.0716	13.6518	-24.1571	-12.715	-10.3949
0.285357	-9.51888	16.2087	12.9747	10.6394	-14.612	-11.6974
0.285513	23.0579	-32.6542	-25.9175	36.4358	15.491	12.3405
0.28567	-12.3654	-8.51704	-6.84428	17.2323	52.5939	42.0813
0.285826	-26.7887	-40.3799	-32.3294	29.0287	-14.3031	-11.39
0.285982	0.788049	-24.2428	-19.4226	-52.1748	22.7999	18.2099
0.286138	3.36478	27.8943	22.4187	12.6216	13.9029	11.1011
0.286295	-5.05849	-42.9686	-34.5428	3.41806	16.0059	12.7548
0.286451	-9.48176	-5.83146	-4.60083	-23.7855	-10.8911	-8.6453
0.286607	31.095	0.305658	0.343593	-20.989	-4.78815	-3.87698
0.286764	6.67171	54.4428	43.5481	13.8074	-7.68517	-6.3929
0.28692	34.2484	-1.42011	-1.00102	-15.3961	51.4178	41.2347
0.287076	-10.1748	22.717	18.2077	32.4003	-7.4792	-5.94609
0.287232	-9.5981	6.85412	5.44361	-14.8032	-0.376218	-0.210208
0.287389	-25.0214	-45.0088	-36.0896	-20.0068	23.7268	18.9739
0.287545	-19.4446	16.1284	13.1163	-8.21035	-32.1703	-25.8475
0.287701	18.1321	21.2655	17.171	7.5861	-17.0673	-13.7375
0.287857	-0.291169	23.4026	18.8767	-8.61745	-27.9643	-22.3311
0.288014	33.2856	17.5397	13.883	46.179	11.1387	8.97808
0.28817	20.8623	18.6768	14.7481	-22.0246	-13.7583	-11.0422
0.288326	8.43903	37.8139	30.3185	18.7719	-28.6553	-22.7949
0.288483	33.0158	17.951	14.3719	-5.43165	-5.55235	-4.5646
0.288639	49.5925	-25.9118	-20.6258	6.3648	-22.4494	-18.08
0.288795	47.1692	-17.7747	-14.2411	43.1612	-14.3464	-11.42
0.288951	-160.202	-7.37282	-5.85279	-0.0423057	-8.55526	-6.76126
0.289108	-186.662	-26.2376	-20.8595	-34.7938	21.5463	17.3465
0.289264	1452.88	12.8976	10.2678	242.003	-56.3522	-45.1064
0.28942	3944.42	36.0327	28.9036	832.799	-20.2507	-16.1691
0.289576	3284.96	63.1679	50.5909	925.596	4.85087	3.86731
0.289733	3102.5	101.303	80.9727	969.392	35.9524	28.7429
0.289889	3063.04	94.4383	75.5874	997.188	4.05394	3.29003
0.290045	3079.58	83.5735	66.878	940.985	69.1555	55.3483
0.290202	3052.12	95.7087	76.6246	966.781	26.257	21.0999
0.290358	3122.66	23.8438	19.0224	952.578	64.3585	51.3552
0.290514	3101.2	62.979	50.2193	965.374	48.4601	39.0025
0.29067	3080.74	111.114	89.136	933.171	14.5616	11.6572
0.290827	3105.28	78.2494	62.5683	923.967	34.6631	27.6831
0.290983	3058.82	19.3846	15.4677	914.764	51.7647	41.329
0.291139	3094.36	54.5198	43.6264	972.56	19.8662	15.8888
0.291296	3025.9	37.6549	30.2155	962.357	-5.03226	-4.22229
0.291452	3149.45	85.7901	68.5029	977.153	36.0693	28.7469
0.291608	3149.99	18.9253	15.0147	985.949	57.1708	45.8196
0.291764	3196.53	125.061	99.8466	944.746	34.2723	27.4475
0.291921	3162.07	86.1957	69.0376	983.542	-10.6261	-8.57298
0.292077	3152.61	43.3309	34.5575	971.339	-2.52459	-2.05976
0.292233	3173.15	110.466	88.2458	939.135	19.5769	15.5717
0.292389	3169.69	95.6012	76.4719	986.932	0.678477	0.580888
0.292546	3132.23	64.7364	51.7175	938.728	51.78	41.3983
0.292702	3171.77	102.872	82.4147	976.525	63.8815	51.2619
0.292858	3198.31	90.0068	72.0096	884.321	17.9831	14.4662
0.293015	3161.85	92.142	73.6977	961.117	46.0846	36.8582
0.293171	3170.39	67.2772	53.9313	948.914	53.1861	42.5293
0.293327	3179.93	72.4123	57.869	957.71	41.2877	32.9285
0.293483	3165.47	30.5475	24.4606	946.507	33.3892	26.8709
0.29364	3178.01	131.683	105.39	919.303	45.4907	36.5236
0.293796	3215.55	101.818	81.269	925.1	41.5923	33.2046
0.293952	3165.09	63.9531	51.0778	915.896	61.6938	49.5144
0.294108	3223.63	129.088	103.156	922.693	37.7953	30.0677
0.294265	3213.17	93.2235	74.5946	925.489	13.8969	11.1691
0.294421	3214.71	52.3586	41.7102	920.286	33.9984	27.2591
0.294577	3285.25	89.4938	71.4879	924.082	0.0999471	0.151758
0.294734	3263.79	62.629	50.1027	858.878	58.2015	46.6679
0.29489	3240.33	101.764	81.4089	925.675	32.303	25.9392
0.295046	3242.88	119.899	95.8626	913.471	42.4045	33.8912
0.295202	3266.42	68.0346	54.2302	900.268	14.5061	11.7109
0.295359	3258.96	77.1697	61.7246	843.064	12.6076	10.2354
0.295515	3291.5	75.3049	60.4068	897.861	49.7091	39.9433
0.295671	3271.04	69.4401	55.8545	904.657	16.8107	13.5154
0.295827	3261.58	108.575	86.8091	914.454	47.9122	38.1971
0.295984	3266.12	61.7105	49.4625	920.25	20.0137	16.1408
0.29614	3307.66	49.8457	40.0166	875.046	-9.88472	-7.94939
0.296296	3234.2	102.981	82.2463	884.843	17.2168	13.8453
0.296453	3201.74	124.116	99.3251	910.639	79.3184	63.4862
0.296609	3214.28	107.251	86.0152	873.436	43.4199	34.7668
0.296765	3293.82	76.3864	61.2694	863.232	42.5214	34.1914
0.296921	3265.36	64.5216	51.4185	881.029	73.623	58.917
0.297078	3276.9	96.6568	77.3942	878.825	-2.27552	-1.72464
0.297234	3241.44	77.792	62.3158	908.622	40.826	32.4938
0.29739	3273.98	71.9271	57.5468	848.418	92.9276	74.314
0.297546	3256.52	107.062	85.7234	894.215	62.0291	49.6084
0.297703	3272.06	80.1975	64.1534	916.011	15.1306	12.1074
0.297859	3285.6	115.333	92.2168	883.807	24.2322	19.3272
0.298015	3359.14	127.468	102.046	855.604	6.33369	4.94855
0.298172	3365.68	76.6031	61.4159	875.4	12.4352	10.0752
0.298328	3286.22	116.738	93.5001	888.197	41.5368	33.2088
0.298484	3269.76	80.8734	64.713	840.993	41.6383	33.4228
0.29864	3264.31	67.0086	53.6892	844.79	73.7398	58.8754
0.298797	3324.85	126.144	100.905	902.586	66.8414	53.4791
0.298953	3355.39	98.279	78.3782	899.383	37.9429	30.2891
0.299109	3304.93	111.414	88.9124	830.179	81.0444	64.7998
0.299266	3298.47	132.549	106.125	854.975	43.146	34.6168
0.299422	3361.01	80.6845	64.6686	858.772	30.2475	24.1416
0.299578	3259.55	68.8197	54.9177	865.568	20.349	16.1518
0.299734	3354.09	82.9549	66.4252	811.365	15.4506	12.3883
0.299891	3352.63	99.0901	79.2839	859.161	10.5521	8.5752
0.300047	3324.17	103.225	82.6816	918.958	46.6536	37.2588
0.300203	3208.37	73.2787	58.6765	859.749	84.5442	67.4002
0.300359	2700.59	62.3208	49.7779	841.327	71.4036	57.1105
0.300516	785.805	61.363	49.1165	398.905	42.2629	33.8175
0.300672	245.025	27.4052	21.9973	141.482	35.1223	28.2255
0.300828	177.244	57.4473	45.9943	148.06	39.9817	32.1504
0.300985	84.464	35.4895	28.3413	66.6376	-6.15887	-4.95389
0.301141	47.6835	0.531616	0.385197	44.2153	-8.29948	-6.70457
0.301297	36.903	-4.42623	-3.67941	4.79291	9.55992	7.57432
0.301453	19.1225	0.615925	0.574087	-1.62943	-3.58069	-2.76645
0.30161	38.342	40.6581	32.6068	-12.0518	41.2787	33.0755
0.301766	63.5615	17.7002	14.2874	43.5259	-28.8619	-23.1104
0.301922	12.781	-16.2576	-12.9287	-8.89647	30.9975	24.6744
0.302078	-11.9995	9.78454	7.90786	-9.31882	-14.1431	-11.4212
0.302235	23.22	11.8267	9.50754	-30.7412	13.7163	11.1198
0.302391	7.43956	30.8689	24.5748	-21.1635	9.57567	7.65869
0.302547	20.6591	-47.089	-37.7432	-5.58586	4.43507	3.54768
0.302704	-41.1214	-22.0468	-17.7688	-2.0082	-13.7055	-10.9176
0.30286	0.0980736	-54.0047	-43.1394	-33.4306	-49.8461	-39.6957
0.303016	-21.6824	-38.9625	-31.041	10.1471	-50.9867	-40.727
0.303172	-24.4629	6.07963	4.94616	-14.2752	-0.127355	-0.0714775
0.303329	21.7566	21.1218	16.8089	15.3024	-1.26796	-1.14818
0.303485	-11.0239	-21.8361	-17.4563	-36.1199	11.5914	9.23145
0.303641	35.1956	-12.7939	-10.286	25.4577	-9.54917	-7.72348
0.303797	34.4151	40.2482	32.1613	-2.96463	-2.68978	-2.09796
0.303954	-13.3654	-33.7096	-26.6825	15.613	-22.8304	-18.2842
0.30411	-18.1459	40.3326	32.1344	34.1907	-28.971	-23.1043
0.304266	-57.9264	-21.6253	-17.223	33.7683	22.8884	18.1613
0.304423	-21.7069	-38.5831	-30.9014	-36.654	-3.2522	-2.57254
0.304579	-21.4874	18.459	14.6628	-0.0763617	-1.39281	-1.0511
0.304735	-9.26786	-24.4988	-19.5906	-11.4987	2.46659	1.93
0.304891	-26.0483	21.5433	17.3018	9.07895	10.326	8.34849
0.305048	-29.8288	-16.4145	-13.168	-15.3434	-9.81463	-8.00366
0.305204	2.39066	-0.372365	-0.268725	-7.76575	21.0448	16.7726
0.30536	24.6102	3.66979	2.83588	-3.18809	20.9042	16.6677
0.305516	-11.1703	-1.28806	-1.18947	0.38956	-1.23644	-0.790505
0.305673	-19.9508	33.7541	26.955	-31.0328	13.623	10.9443
0.305829	16.2687	6.79625	5.52513	16.5449	-4.51766	-3.6568
0.305985	-20.5118	-37.1616	-29.8785	-11.8775	-8.65826	-6.81526
0.306142	-11.2923	-24.1194	-19.323	5.70017	15.2011	12.055
0.306298	-19.0728	34.9227	27.8997	-6.72217	47.0605	37.426
0.306454	-15.8533	32.9649	26.3825	-36.1445	24.9199	19.9296
0.30661	-29.6338	-9.99297	-8.10617	1.43313	16.7793	13.3992
0.306767	-3.41428	-13.9508	-11.2045	12.0108	47.6387	38.2156
0.306923	-44.1948	26.0913	20.9357	-20.4116	-2.5019	-1.85579
0.307079	-36.9753	13.1335	10.5603	27.1661	-16.6425	-13.4383
0.307236	-5.75576	-5.82436	-4.54052	11.7437	29.2169	23.134
0.307392	-21.5363	12.2178	9.83183	21.3214	25.0763	20.058
0.307548	-1.31675	10.26	8.22655	-12.1009	-0.0643197	0.00187625
0.307704	21.9028	-6.69789	-5.36174	-36.5233	-5.20493	-4.0808
0.307861	5.12226	-15.6557	-12.5053	16.0544	-24.3455	-19.5577
0.308017	-17.6582	9.38642	7.59291	-74.368	-25.4861	-20.4933
0.308173	4.56128	-16.5714	-13.1036	-11.7903	-36.6267	-29.2734
0.308329	-18.2192	-10.5293	-8.43623	9.78732	13.2327	10.4537
0.308486	10.0003	3.51288	2.88975	58.365	-16.908	-13.369
0.308642	-11.7802	9.55504	7.76769	-0.0573695	-49.0486	-39.2877
0.308798	2.4393	-24.4028	-19.5769	-18.4797	17.8108	14.3176
0.308955	28.6588	9.63934	7.6725	-11.9021	-30.3298	-24.2944
0.309111	2.87831	35.6815	28.4541	-14.3244	2.52962	2.06149
0.309267	-21.9022	2.72365	2.10719	5.25324	6.38902	5.0806
0.309423	-14.6827	6.76581	5.41608	-0.169102	-38.7516	-31.0417
0.30958	-18.4632	2.80796	2.37641	-18.5914	11.1078	8.92985
0.309736	-3.24367	4.85012	3.91232	18.9862	14.9672	11.796
0.309892	20.9758	-11.1077	-8.87221	51.5639	35.8266	28.7633
0.310048	44.1953	10.9344	8.70466	0.141512	-13.314	-10.7327
0.310205	28.4149	-26.0234	-20.9043	-6.28083	30.5454	24.5428
0.310361	-3.36564	-8.98126	-7.1324	4.29682	-21.5952	-17.2263
0.310517	-10.1461	-19.9391	-16.0822	-19.1255	-38.7358	-30.771
0.310674	35.0734	6.10304	4.91277	14.4521	12.1236	9.73627
0.31083	8.29288	27.1452	21.8512	-16.9702	-6.01704	-4.84111
0.310986	16.5124	-48.8126	-39.0478	-31.3926	-40.1576	-32.2794
0.311142	28.7319	9.22951	7.44562	9.18509	-2.29825	-1.87051
0.311299	-156.634	2.27869	1.80671	-21.2507	26.5442	21.3822
0.311455	226.586	3.32084	2.66941	-25.673	11.4036	9.22917
0.311611	3619.81	13.363	10.6716	1213.9	50.2629	40.21
0.311767	3155.02	83.4052	66.83	1217.48	70.1223	55.9744
0.311924	2850.24	70.4473	56.372	1263.06	21.9817	17.7229
0.31208	2718.46	62.4895	50.0949	1299.64	51.8411	41.4252
0.312236	2691.68	56.5316	45.1974	1292.22	11.7005	9.31501
[truncated: 4,401 more rows]
[truncated: 22 more columns]

## Sheet: Figure5
alpha_CO	Panel_a_n1_sweep1_raw_QMS	Panel_a_n1_sweep2_raw_QMS	Panel_a_n1_sweep3_raw_QMS	Panel_a_n1_sweep4_raw_QMS	Panel_a_n1_sweep5_raw_QMS	Panel_a_n1_sweep6_raw_QMS	Panel_a_n1_sweep7_raw_QMS	Panel_b_n0_sweep1_raw_QMS	Panel_b_n0_sweep2_raw_QMS	Panel_b_n0_sweep3_raw_QMS	Panel_b_n0_sweep4_raw_QMS	Panel_b_n0_sweep5_raw_QMS	Panel_c_n1_mean_standard	Panel_c_n0_mean_standard	Panel_d_n1_sweep1_DAE_QMS	Panel_d_n1_sweep2_DAE_QMS	Panel_d_n1_sweep3_DAE_QMS	Panel_d_n1_sweep4_DAE_QMS	Panel_d_n1_sweep5_DAE_QMS	Panel_d_n1_sweep6_DAE_QMS	Panel_d_n1_sweep7_DAE_QMS	Panel_e_n0_sweep1_DAE_QMS	Panel_e_n0_sweep2_DAE_QMS	Panel_e_n0_sweep3_DAE_QMS	Panel_e_n0_sweep4_DAE_QMS	Panel_e_n0_sweep5_DAE_QMS	Panel_f_n1_450C_DAE_QMS	Panel_f_n1_440C_DAE_QMS	Panel_f_n1_430C_DAE_QMS	Panel_f_n1_420C_DAE_QMS	Panel_f_n1_410C_DAE_QMS	Panel_gh_temperature	Panel_g_n1000_alpha_max	Panel_g_n10_alpha_max	Panel_g_n1_alpha_max	Panel_h_n1000_normalized_counts	Panel_h_n10_normalized_counts	Panel_h_n1_normalized_counts
0	10.7154	21.0012	19.458	11.8373	18.5912	15.218	14.0424	11.9674	11.8202	12.043	14.1016	11.9025	15.8377	12.3669	0.525452	0.347353	-0.0797598	0.0917253	-0.29465	0.0781568	-0.675208	0.147045	-0.0867	-0.0417734	0.272766	-0.319896	0.039473	0.143349	0.620952	0.138073	-0.45349	450	0.65	0.65	0.65	5.2	5.2	5.2
0.05	10.9789	11.6719	14.3602	19.0888	14.3976	15.4696	18.3983	16.2781	15.6212	12.1063	9.25959	12.5007	14.9093	13.1532	-0.21758	0.47307	-0.833259	-0.760526	-0.282131	-0.102555	-0.187565	0.269743	-0.118778	0.129847	0.108091	-0.114888	-0.495476	0.184001	-0.122262	0.137522	-0.0576995	440	0.65	0.65	0.65	5	5	5
0.1	10.6155	17.7288	18.478	13.1773	14.4746	11.7744	11.675	10.7371	11.4897	12.0254	13.4765	10.6522	13.9891	11.6762	0.60611	0.128462	0.495122	0.255278	0.833591	0.225863	0.410558	-0.214123	-0.232446	-0.0306247	0.240128	-0.137623	0.43579	-0.297931	0.0921062	0.490725	-0.0745797	430	0.63	0.63	0.63	4.8	4.8	4.8
0.15	17.0861	16.6779	15.6758	18.1192	20.1231	16.5448	14.815	9.9219	13.998	9.85537	12.7199	13.9015	17.006	12.0794	0.638276	0.216982	0.642462	0.5287	-0.0875213	0.378623	0.401279	0.0864916	-0.00824142	0.101283	0.134441	0.0358529	0.382937	-0.0779612	-0.0619731	0.426858	-0.556303	420	0.61	0.61	0.61	4.5	4.5	4.5
0.2	21.3028	13.9174	10.7657	16.9785	21.8405	18.4212	21.846	8.1433	12.9592	10.1076	12.7753	13.6464	17.8675	11.5264	0.079442	0.47116	0.431621	0.431768	-0.518984	0.510234	-0.0233443	0.122042	0.145429	0.0830174	0.0832091	-0.623922	0.623101	0.558253	-0.115081	0.108832	0.587832	410	0.58	0.58	0.58	4.2	4.2	4.2
0.25	16.3228	14.6889	19.6385	16.8918	20.2846	19.1436	19.6244	11.2041	10.2803	14.2855	14.6096	12.6707	18.085	12.61	-0.00978844	0.490944	0.942436	2.07205	0.634351	1.88645	1.99075	-0.0600028	0.190961	0.147796	-0.166513	-0.0263153	1.12769	0.688852	0.0101407	0.318313	0.441757
0.3	20.727	20.5771	19.5628	15.3821	14.5286	15.8989	23.004	11.5965	10.708	10.9442	13.8366	11.3605	18.5258	11.6892	0.906545	1.21032	0.169317	0.883693	1.42859	2.20605	1.99352	0.116632	0.280472	0.312213	-0.0252526	0.0299613	1.42003	1.2256	0.650109	0.999632	0.172605
0.35	18.6086	23.1649	18.5151	21.2582	18.4417	18.5876	20.8332	12.189	12.6656	10.0294	9.84945	12.7781	19.9156	11.5023	1.98118	1.98918	1.46461	1.50838	1.94593	2.14903	2.09427	-0.112819	0.229008	0.129431	0.0441835	0.0951379	1.64845	1.08307	1.18259	0.735132	0.757653
0.4	28.6901	19.5667	23.6808	14.0326	20.3096	23.6773	23.0548	10.1394	9.34627	11.2643	13.243	9.68938	21.8589	10.7365	1.72201	2.8114	2.79907	2.5739	2.18544	2.6607	2.72803	0.380021	0.0599424	-0.0727882	0.00571459	0.322669	2.72161	2.07577	1.61992	0.744657	1.09838
0.45	20.2313	16.5389	20.3997	25.3432	23.5621	21.8479	23.0725	12.0408	10.044	12.5993	14.0796	10.1299	21.5708	11.7787	3.3624	4.30266	4.19809	2.81905	3.97987	3.78929	3.14066	0.10053	0.0022968	0.105447	0.155603	0.200004	3.57783	2.26491	1.58349	1.08588	0.808193
0.5	24.6501	25.4011	19.0112	21.5794	25.9406	23.081	24.1173	12.484	8.30212	9.32474	15.7895	13.7157	23.3973	11.9232	5.23779	4.97148	5.85991	4.96047	4.81236	4.20376	4.04315	-0.299159	-0.047664	0.170894	-0.157518	-0.274822	4.22059	3.57567	2.61161	1.35278	0.8504
0.55	21.7513	18.3801	21.1085	22.5706	23.5794	26.5325	26.5825	11.0782	11.1634	8.72048	13.5443	10.7555	22.9293	11.0524	5.33889	5.5237	4.64291	5.90748	5.42336	4.46771	4.85479	-0.193149	-0.196792	0.297361	-0.0872711	0.0881797	5.41548	4.44156	2.79479	1.93342	1.21322
0.6	19.9234	24.7295	26.192	23.6092	20.7087	22.7599	28.7721	11.8078	8.16252	15.2209	10.8756	8.25214	23.8135	10.8638	6.46254	5.25996	5.36872	4.95634	5.78223	5.7169	5.4097	-0.0859029	-0.0933844	0.139875	-0.0599777	-0.0701036	5.8184	4.21797	3.25821	2.31528	1.82816
0.65	24.1995	21.8786	20.5587	24.358	19.5819	27.5343	27.0411	13.6366	11.406	15.5453	12.1904	12.9598	23.5931	13.1476	6.80235	5.70281	5.274	6.69643	5.73222	6.09146	5.07711	-0.186293	0.107964	-0.192398	-0.160989	-0.0289192	6.42239	4.10437	2.94069	2.19918	1.20108
0.7	24.6092	25.9159	29.0961	24.773	27.4229	17.4193	24.5114	8.0731	7.03934	9.54647	9.94291	13.9783	24.8211	9.71603	5.41169	6.65035	7.0755	5.32588	5.91608	6.13732	5.33147	-0.617875	0.246505	0.398426	0.237586	0.164613	5.84548	4.49339	3.119	1.94703	2.28495
0.75	21.0462	22.505	26.9895	20.9536	23.029	25.9917	27.7247	12.6252	12.5658	10.2363	15.0713	11.6516	24.0343	12.4301	6.53766	5.15134	5.25988	4.87467	5.2637	5.44866	4.51108	-0.315262	0.0154018	0.305168	-0.0246762	-0.351424	5.3189	3.3978	2.90786	2.062	1.14473
0.8	23.4746	21.3786	27.2651	19.9224	23.5903	26.3479	16.0088	11.9853	13.3223	12.9462	11.7921	12.9896	22.5697	12.6071	4.69473	4.06333	4.03573	4.17594	4.41253	4.16178	4.44423	-0.0135123	-0.103205	-0.107422	0.163891	-0.183661	4.87072	2.85362	2.37428	1.39374	1.42586
0.85	19.573	24.0439	22.7095	21.9081	21.1408	20.3569	22.0553	10.921	14.0411	14.6245	13.6727	12.358	21.6839	13.1235	3.97048	3.40224	2.76744	3.55834	3.6368	3.7453	2.98555	0.0396527	0.313603	-0.227082	0.240945	0.254308	3.16761	2.51629	1.62029	1.38659	0.797009
0.9	21.9595	23.0419	17.7083	19.5747	16.2464	17.8836	26.715	8.56469	8.21243	10.3627	14.0453	14.9545	20.4471	11.2279	3.13686	2.89093	3.00794	1.76299	2.66455	2.59195	3.05259	0.146647	0.20492	-0.243827	0.0273847	-0.118885	3.48221	1.76704	1.2277	1.32312	0.361856
0.95	15.8105	20.2471	15.6308	19.0823	22.164	16.4088	14.8938	7.26254	11.9017	10.278	12.9866	10.1759	17.7482	10.5209	2.45478	1.95134	2.07759	1.76994	2.07509	2.12133	1.86882	0.126883	0.0171384	0.176933	0.0322408	0.365573	1.6542	1.17834	0.521503	0.764788	0.523292
1	15.3714	17.0964	19.9778	18.7735	16.4593	18.4166	20.7142	10.6385	12.7369	12.0472	11.5027	11.9654	18.1156	11.7781	1.10869	1.25909	1.15879	1.2111	1.55224	1.21364	0.991043	-0.258884	0.160663	-0.139246	-0.0137405	0.13996	1.7597	1.31485	0.702731	0.606765	0.336449

## Sheet: Figure 6
Temperature_C	Sweep_Type	Sweep_Step	Alpha_C2H4_Mixing_Parameter	C2H6_Counts_DAE_Denoised
85	Down-sweep	1	1	-0.000228414
85	Down-sweep	2	0.9	0.411627
85	Down-sweep	3	0.8	0.634582
85	Down-sweep	4	0.7	1.08222
85	Down-sweep	5	0.6	0.77553
85	Down-sweep	6	0.5	0.571533
85	Down-sweep	7	0.4	0.431306
85	Down-sweep	8	0.3	0.335644
85	Down-sweep	9	0.2	0.166528
85	Down-sweep	10	0.1	0.0600978
85	Up-sweep	1	0.1	0.00540416
85	Up-sweep	2	0.2	0.0692339
85	Up-sweep	3	0.3	0.066953
85	Up-sweep	4	0.4	0.300396
85	Up-sweep	5	0.5	0.292416
85	Up-sweep	6	0.6	0.331171
85	Up-sweep	7	0.7	0.255101
85	Up-sweep	8	0.8	0.137837
85	Up-sweep	9	0.9	0.0422532
85	Up-sweep	10	1	6.90342e-05
90	Down-sweep	1	1	0.003014
90	Down-sweep	2	0.9	0.479401
90	Down-sweep	3	0.8	0.844804
90	Down-sweep	4	0.7	1.38528
90	Down-sweep	5	0.6	1.12925
90	Down-sweep	6	0.5	0.777015
90	Down-sweep	7	0.4	0.513607
90	Down-sweep	8	0.3	0.413429
90	Down-sweep	9	0.2	0.309753
90	Down-sweep	10	0.1	0.112852
90	Up-sweep	1	0.1	0.00156625
90	Up-sweep	2	0.2	0.0212041
90	Up-sweep	3	0.3	0.190931
90	Up-sweep	4	0.4	0.34387
90	Up-sweep	5	0.5	0.378159
90	Up-sweep	6	0.6	0.365055
90	Up-sweep	7	0.7	0.246101
90	Up-sweep	8	0.8	0.211754
90	Up-sweep	9	0.9	0.0238631
90	Up-sweep	10	1	-0.000192186
120	Down-sweep	1	1	-0.000424124
120	Down-sweep	2	0.9	0.583102
120	Down-sweep	3	0.8	1.22275
120	Down-sweep	4	0.7	2.03874
120	Down-sweep	5	0.6	1.42328
120	Down-sweep	6	0.5	1.05482
120	Down-sweep	7	0.4	0.933783
120	Down-sweep	8	0.3	0.746084
120	Down-sweep	9	0.2	0.356427
120	Down-sweep	10	0.1	0.277738
120	Up-sweep	1	0.1	2.36284e-06
120	Up-sweep	2	0.2	0.128237
120	Up-sweep	3	0.3	0.455628
120	Up-sweep	4	0.4	0.534504
120	Up-sweep	5	0.5	0.497613
120	Up-sweep	6	0.6	0.618108
120	Up-sweep	7	0.7	0.500886
120	Up-sweep	8	0.8	0.323919
120	Up-sweep	9	0.9	0.121977
120	Up-sweep	10	1	-7.18199e-05
160	Down-sweep	1	1	0.0016046
160	Down-sweep	2	0.9	0.0560625
160	Down-sweep	3	0.8	0.0956155
160	Down-sweep	4	0.7	0.176031
160	Down-sweep	5	0.6	0.129647
160	Down-sweep	6	0.5	0.0958061
160	Down-sweep	7	0.4	0.0600136
160	Down-sweep	8	0.3	0.0749304
160	Down-sweep	9	0.2	0.0239993
160	Down-sweep	10	0.1	0.00136484
160	Up-sweep	1	0.1	0.00290031
160	Up-sweep	2	0.2	0.00852191
160	Up-sweep	3	0.3	0.00627866
160	Up-sweep	4	0.4	0.0264673
160	Up-sweep	5	0.5	0.0383578
160	Up-sweep	6	0.6	0.0374884
160	Up-sweep	7	0.7	0.0272491
160	Up-sweep	8	0.8	0.0150718
160	Up-sweep	9	0.9	0.00521956
160	Up-sweep	10	1	0.000337169
170	Down-sweep	1	1	0.00184048
170	Down-sweep	2	0.9	0.0711305
170	Down-sweep	3	0.8	0.11661
170	Down-sweep	4	0.7	0.210599
170	Down-sweep	5	0.6	0.176989
170	Down-sweep	6	0.5	0.107075
170	Down-sweep	7	0.4	0.0686865
170	Down-sweep	8	0.3	0.0648347
170	Down-sweep	9	0.2	0.0302842
170	Down-sweep	10	0.1	0.00381724
170	Up-sweep	1	0.1	0.00146015
170	Up-sweep	2	0.2	0.022064
170	Up-sweep	3	0.3	0.0224181
170	Up-sweep	4	0.4	0.0581153
170	Up-sweep	5	0.5	0.0579377
170	Up-sweep	6	0.6	0.0552916
170	Up-sweep	7	0.7	0.0553655
170	Up-sweep	8	0.8	0.0423293
170	Up-sweep	9	0.9	0.0242496
170	Up-sweep	10	1	0.000462491
